# Supplementary material for: SPiP: Splicing Prediction Pipeline, a machine learning tool for massive detection of exonic and intronic variant effects on mRNA splicing
Source: Hum Mutat. 2022 Nov 20;43(12):2308–23. doi: 10.1002/humu.24491 (PMC10946553; doi:10.1002/humu.24491)
Supplement: Supplementary file 2 — Supporting information. [file HUMU-43-2308-s003.xlsx]

## Sheet: Supplementary_Table_S1
## Supplementary Table S1
# variant	snp (polymorphisms (MAF > 5 %) <=> 'control variants')
#	var (variant with in vitro RNA studies)
# use	train (example of tranning set)
#	val (example of validation set)
# varID	variant ID
# source	type of collection data
# Reference	Reference of data
# publish status	published
#	no publish
# observation	Description of splicing event
# class_splice	splicing event 0: No; 1: Yes
# class_skip	exon skipping 0: No; 1: Yes
# class_cryp	use of new splice site 0: No; 1: Yes
# class_exon	pseudo-exon 0: No; 1: Yes
# Interpretation	Which motif is probably altered
# InterConfident	probaility of splicng alteration
# prob_RF	score of random forest model
# class_RF	class of random forest model
# chr	chromosome
# strand	strand of the transcript
# gNomen	genomic coordinate
# varType	type of variant
# ntChange	nucleotidic change
# ExonInfo	Exon/intron number
# transcript	RefSeq transcript ID
# gene	gene ID
# NearestSS	type of the nearest splice site
# DistSS	Distance to the nearest splice site
# RegType	type of region
# spliceAI_score	Maximum of SpliceAI score
# spliceai_0.2	SpliceAI class for a cutoff to 0.2
# spliceAI_raw	Original output of SpliceAI
# SQUIRLS	SQUIRLS score
variant	use	varID	source	Reference	publish status	observation	class_splice	class_skip	class_cryp	class_exon	Interpretation	InterConfident	prob_RF	class_RF	chr	strand	gNomen	varType	ntChange	ExonInfo	transcript	gene	NearestSS	DistSS	RegType	spliceAI_score	spliceai_0.2	spliceAI_raw	SQUIRLS
snp	val	NM_007272:g.15438679:C>A	SNP collection	https://genome.ucsc.edu/	.	no effect	0	0	0	0	NTR	00.05 % [00.03 % - 00.08 %]	0	0	chr1	+	15438679	substitution	C>A	Intron 1 (1795)	NM_007272	CTRC	donor	175	DeepIntron	0.01	neg	SpliceAI=A|CTRC|0.01|0.00|0.00|0.00|29|-44|29|-29	0.007042
snp	train	NM_007272:g.15439329:G>A	SNP collection	https://genome.ucsc.edu/	.	no effect	0	0	0	0	NTR	00.05 % [00.03 % - 00.08 %]	0	0	chr1	+	15439329	substitution	G>A	Intron 1 (1795)	NM_007272	CTRC	donor	825	DeepIntron	0	neg	SpliceAI=A|CTRC|0.00|0.00|0.00|0.00|-48|1|29|0	0.006992
snp	val	NM_007272:g.15440540:C>A	SNP collection	https://genome.ucsc.edu/	.	no effect	0	0	0	0	Alter ESR	23.65 % [19.87 % - 27.91 %]	0.052	0	chr1	+	15440540	substitution	C>A	Exon 3 (98)	NM_007272	CTRC	acceptor	48	ExonESR	0.01	neg	SpliceAI=A|CTRC|0.00|0.00|0.00|0.01|2|-47|-7|50	0.005565
snp	train	NM_007272:g.15440540:C>T	SNP collection	https://genome.ucsc.edu/	.	no effect	0	0	0	0	Alter ESR	23.65 % [19.87 % - 27.91 %]	0.04	0	chr1	+	15440540	substitution	C>T	Exon 3 (98)	NM_007272	CTRC	acceptor	48	ExonESR	0.02	neg	SpliceAI=T|CTRC|0.00|0.02|0.01|0.02|18|-47|-2|50	0.006257
snp	val	NM_007272:g.15440875:A>G	SNP collection	https://genome.ucsc.edu/	.	no effect	0	0	0	0	NTR	00.05 % [00.03 % - 00.08 %]	0	0	chr1	+	15440875	substitution	A>G	Intron 3 (1856)	NM_007272	CTRC	donor	285	DeepIntron	0.02	neg	SpliceAI=G|CTRC|0.00|0.00|0.00|0.02|18|29|17|-10	0.008832
snp	train	NM_007272:g.15440890:A>G	SNP collection	https://genome.ucsc.edu/	.	no effect	0	0	0	0	NTR	00.05 % [00.03 % - 00.08 %]	0	0	chr1	+	15440890	substitution	A>G	Intron 3 (1856)	NM_007272	CTRC	donor	300	DeepIntron	0	neg	SpliceAI=G|CTRC|0.00|0.00|0.00|0.00|-25|3|-25|2	0.007807
snp	train	NM_007272:g.15440973:A>G	SNP collection	https://genome.ucsc.edu/	.	no effect	0	0	0	0	NTR	00.05 % [00.03 % - 00.08 %]	0	0	chr1	+	15440973	substitution	A>G	Intron 3 (1856)	NM_007272	CTRC	donor	383	DeepIntron	0	neg	SpliceAI=G|CTRC|0.00|0.00|0.00|0.00|8|-41|0|-7	0.008627
snp	val	NM_007272:g.15441040:C>T	SNP collection	https://genome.ucsc.edu/	.	no effect	0	0	0	0	Alter by create New Exon	06.13 % [04.67 % - 08.02 %]	0.006	0	chr1	+	15441040	substitution	C>T	Intron 3 (1856)	NM_007272	CTRC	donor	450	DeepIntron	0.08	neg	SpliceAI=T|CTRC|0.00|0.00|0.01|0.08|-2|43|-2|43	0.02286
snp	val	NM_007272:g.15441136:C>T	SNP collection	https://genome.ucsc.edu/	.	no effect	0	0	0	0	NTR	00.05 % [00.03 % - 00.08 %]	0	0	chr1	+	15441136	substitution	C>T	Intron 3 (1856)	NM_007272	CTRC	donor	546	DeepIntron	0	neg	SpliceAI=T|CTRC|0.00|0.00|0.00|0.00|-4|28|-49|28	0.008893
snp	train	NM_007272:g.15441140:A>G	SNP collection	https://genome.ucsc.edu/	.	no effect	0	0	0	0	NTR	00.05 % [00.03 % - 00.08 %]	0	0	chr1	+	15441140	substitution	A>G	Intron 3 (1856)	NM_007272	CTRC	donor	550	DeepIntron	0	neg	SpliceAI=G|CTRC|0.00|0.00|0.00|0.00|24|-8|24|26	0.007183
snp	val	NM_007272:g.15441527:A>C	SNP collection	https://genome.ucsc.edu/	.	no effect	0	0	0	0	NTR	00.09 % [00.06 % - 00.13 %]	0	0	chr1	+	15441527	substitution	A>C	Intron 3 (1856)	NM_007272	CTRC	acceptor	-920	DeepIntron	0.02	neg	SpliceAI=C|CTRC|0.00|0.00|0.00|0.02|24|-33|-33|-7	0.006238
snp	train	NM_007272:g.15441808:G>A	SNP collection	https://genome.ucsc.edu/	.	no effect	0	0	0	0	NTR	00.09 % [00.06 % - 00.13 %]	0	0	chr1	+	15441808	substitution	G>A	Intron 3 (1856)	NM_007272	CTRC	acceptor	-639	DeepIntron	0	neg	SpliceAI=A|CTRC|0.00|0.00|0.00|0.00|33|10|31|0	0.006203
snp	val	NM_007272:g.15441989:G>A	SNP collection	https://genome.ucsc.edu/	.	no effect	0	0	0	0	NTR	00.09 % [00.06 % - 00.13 %]	0	0	chr1	+	15441989	substitution	G>A	Intron 3 (1856)	NM_007272	CTRC	acceptor	-458	DeepIntron	0	neg	SpliceAI=A|CTRC|0.00|0.00|0.00|0.00|31|-10|-37|30	0.006011
snp	val	NM_007272:g.15441989:G>C	SNP collection	https://genome.ucsc.edu/	.	no effect	0	0	0	0	NTR	00.09 % [00.06 % - 00.13 %]	0	0	chr1	+	15441989	substitution	G>C	Intron 3 (1856)	NM_007272	CTRC	acceptor	-458	DeepIntron	0	neg	SpliceAI=C|CTRC|0.00|0.00|0.00|0.00|31|-10|-37|30	0.006021
snp	train	NM_007272:g.15442005:G>A	SNP collection	https://genome.ucsc.edu/	.	no effect	0	0	0	0	NTR	00.09 % [00.06 % - 00.13 %]	0	0	chr1	+	15442005	substitution	G>A	Intron 3 (1856)	NM_007272	CTRC	acceptor	-442	DeepIntron	0	neg	SpliceAI=A|CTRC|0.00|0.00|0.00|0.00|15|-26|4|14	0.006156
snp	train	NM_007272:g.15442237:A>G	SNP collection	https://genome.ucsc.edu/	.	no effect	0	0	0	0	NTR	00.09 % [00.06 % - 00.13 %]	0	0	chr1	+	15442237	substitution	A>G	Intron 3 (1856)	NM_007272	CTRC	acceptor	-210	DeepIntron	0.02	neg	SpliceAI=G|CTRC|0.02|0.00|0.00|0.01|-18|-49|-18|-49	0.006188
snp	val	NM_007272:g.15442643:G>A	SNP collection	https://genome.ucsc.edu/	.	no effect	0	0	0	0	NTR	00.41 % [00.21 % - 00.80 %]	0	0	chr1	+	15442643	substitution	G>A	Intron 4 (846)	NM_007272	CTRC	donor	71	Intron	0	neg	SpliceAI=A|CTRC|0.00|0.00|0.00|0.00|21|-43|-30|8	0.006868
snp	train	NM_007272:g.15443126:C>G	SNP collection	https://genome.ucsc.edu/	.	no effect	0	0	0	0	NTR	00.09 % [00.06 % - 00.13 %]	0	0	chr1	+	15443126	substitution	C>G	Intron 4 (846)	NM_007272	CTRC	acceptor	-293	DeepIntron	0	neg	SpliceAI=G|CTRC|0.00|0.00|0.00|0.00|-17|6|-36|6	0.00607
snp	val	NM_007272:g.15443604:G>C	SNP collection	https://genome.ucsc.edu/	.	no effect	0	0	0	0	NTR	00.41 % [00.21 % - 00.80 %]	0	0	chr1	+	15443604	substitution	G>C	Intron 5 (1050)	NM_007272	CTRC	donor	49	Intron	0	neg	SpliceAI=C|CTRC|0.00|0.00|0.00|0.00|46|-49|-49|-45	0.006964
snp	train	NM_007272:g.15443606:C>A	SNP collection	https://genome.ucsc.edu/	.	no effect	0	0	0	0	NTR	00.41 % [00.21 % - 00.80 %]	0	0	chr1	+	15443606	substitution	C>A	Intron 5 (1050)	NM_007272	CTRC	donor	51	Intron	0	neg	SpliceAI=A|CTRC|0.00|0.00|0.00|0.00|29|36|0|-47	0.006896
snp	val	NM_007272:g.15443606:C>T	SNP collection	https://genome.ucsc.edu/	.	no effect	0	0	0	0	NTR	00.41 % [00.21 % - 00.80 %]	0	0	chr1	+	15443606	substitution	C>T	Intron 5 (1050)	NM_007272	CTRC	donor	51	Intron	0	neg	SpliceAI=T|CTRC|0.00|0.00|0.00|0.00|-26|36|7|-47	0.006898
snp	val	NM_007272:g.15443607:G>A	SNP collection	https://genome.ucsc.edu/	.	no effect	0	0	0	0	NTR	00.41 % [00.21 % - 00.80 %]	0	0	chr1	+	15443607	substitution	G>A	Intron 5 (1050)	NM_007272	CTRC	donor	52	Intron	0	neg	SpliceAI=A|CTRC|0.00|0.00|0.00|0.00|34|35|29|-48	0.006873
snp	train	NM_007272:g.15443607:G>C	SNP collection	https://genome.ucsc.edu/	.	no effect	0	0	0	0	NTR	00.41 % [00.21 % - 00.80 %]	0	0	chr1	+	15443607	substitution	G>C	Intron 5 (1050)	NM_007272	CTRC	donor	52	Intron	0	neg	SpliceAI=C|CTRC|0.00|0.00|0.00|0.00|-27|35|10|-48	0.006869
snp	val	NM_007272:g.15443849:T>C	SNP collection	https://genome.ucsc.edu/	.	no effect	0	0	0	0	NTR	00.05 % [00.03 % - 00.08 %]	0	0	chr1	+	15443849	substitution	T>C	Intron 5 (1050)	NM_007272	CTRC	donor	294	DeepIntron	0	neg	SpliceAI=C|CTRC|0.00|0.00|0.00|0.00|-10|32|-48|32	0.006969
snp	val	NM_007272:g.15444626:A>G	SNP collection	https://genome.ucsc.edu/	.	no effect	0	0	0	0	NTR	05.46 % [04.18 % - 07.11 %]	0	0	chr1	+	15444626	substitution	A>G	Exon 6 (146)	NM_007272	CTRC	acceptor	21	ExonESR	0.01	neg	SpliceAI=G|CTRC|0.01|0.00|0.00|0.00|-20|3|26|-3	0.005572
snp	val	NM_007272:g.15445225:C>G	SNP collection	https://genome.ucsc.edu/	.	no effect	0	0	0	0	NTR	00.09 % [00.06 % - 00.13 %]	0.11	0	chr1	+	15445225	substitution	C>G	Intron 6 (845)	NM_007272	CTRC	acceptor	-372	DeepIntron	0.02	neg	SpliceAI=G|CTRC|0.00|0.02|0.00|0.00|1|22|1|22	0.008364
snp	train	NM_007272:g.15445562:G>A	SNP collection	https://genome.ucsc.edu/	.	no effect	0	0	0	0	NTR	01.70 % [00.78 % - 03.67 %]	0.004	0	chr1	+	15445562	substitution	G>A	Intron 6 (845)	NM_007272	CTRC	acceptor	-35	IntronBP	0	neg	SpliceAI=A|CTRC|0.00|0.00|0.00|0.00|-30|32|-50|10	0.009109
snp	val	NM_007272:g.15445562:G>C	SNP collection	https://genome.ucsc.edu/	.	no effect	0	0	0	0	NTR	01.70 % [00.78 % - 03.67 %]	0	0	chr1	+	15445562	substitution	G>C	Intron 6 (845)	NM_007272	CTRC	acceptor	-35	IntronBP	0	neg	SpliceAI=C|CTRC|0.00|0.00|0.00|0.00|-30|32|-50|32	0.006148
snp	val	NM_007272:g.15445562:G>T	SNP collection	https://genome.ucsc.edu/	.	no effect	0	0	0	0	NTR	01.70 % [00.78 % - 03.67 %]	0.002	0	chr1	+	15445562	substitution	G>T	Intron 6 (845)	NM_007272	CTRC	acceptor	-35	IntronBP	0	neg	SpliceAI=T|CTRC|0.00|0.00|0.00|0.00|-30|32|-2|32	0.006095
snp	val	NM_007272:g.15446438:A>G	SNP collection	https://genome.ucsc.edu/	.	no effect	0	0	0	0	NTR	00.56 % [00.03 % - 01.16 %]	0.004	0	chr1	+	15446438	substitution	A>G	Intron 7 (825)	NM_007272	CTRC	acceptor	-137	Intron	0	neg	SpliceAI=G|CTRC|0.00|0.00|0.00|0.00|-33|5|15|5	0.006089
snp	train	NM_007272:g.15446504:G>A	SNP collection	https://genome.ucsc.edu/	.	no effect	0	0	0	0	NTR	00.56 % [00.03 % - 01.16 %]	0.002	0	chr1	+	15446504	substitution	G>A	Intron 7 (825)	NM_007272	CTRC	acceptor	-71	Intron	0	neg	SpliceAI=A|CTRC|0.00|0.00|0.00|0.00|2|6|2|26	0.006021
snp	val	NM_001135248:g.16974953:G>A	SNP collection	https://genome.ucsc.edu/	.	no effect	0	0	0	0	Alter ESR	23.65 % [19.87 % - 27.91 %]	0.066	0	chr1	-	16974953	substitution	G>A	Exon 9 (522)	NM_001135248	MFAP2	acceptor	71	ExonESR	0	neg	SpliceAI=T|MFAP2|0.00|0.00|0.00|0.00|50|-15|-19|-37	0.006665
snp	val	NM_001135248:g.16975177:A>G	SNP collection	https://genome.ucsc.edu/	.	no effect	0	0	0	0	NTR	00.41 % [00.21 % - 00.80 %]	0.018	0	chr1	-	16975177	substitution	A>G	Intron 8 (245)	NM_001135248	MFAP2	donor	92	Intron	0	neg	SpliceAI=C|MFAP2|0.00|0.00|0.00|0.00|-26|-14|1|-2	0.006221
snp	val	NM_001135248:g.16975285:T>C	SNP collection	https://genome.ucsc.edu/	.	no effect	0	0	0	0	NTR	04.89 % [03.67 % - 06.48 %]	0.032	0	chr1	-	16975285	substitution	T>C	Exon 8 (74)	NM_001135248	MFAP2	donor	-17	ExonESR	0.03	neg	SpliceAI=G|MFAP2|0.03|0.00|0.00|0.00|10|29|-16|46	0.005551
snp	train	NM_001135248:g.16975510:G>A	SNP collection	https://genome.ucsc.edu/	.	no effect	0	0	0	0	NTR	00.41 % [00.21 % - 00.80 %]	0	0	chr1	-	16975510	substitution	G>A	Intron 7 (300)	NM_001135248	MFAP2	donor	133	Intron	0	neg	SpliceAI=T|MFAP2|0.00|0.00|0.00|0.00|-2|-49|18|30	0.006366
snp	train	NM_001135248:g.16975813:G>A	SNP collection	https://genome.ucsc.edu/	.	no effect	0	0	0	0	NTR	00.56 % [00.03 % - 01.16 %]	0.002	0	chr1	-	16975813	substitution	G>A	Intron 6 (770)	NM_001135248	MFAP2	acceptor	-83	Intron	0.01	neg	SpliceAI=T|MFAP2|0.01|0.00|0.00|0.00|42|-1|16|43	0.006111
snp	val	NM_001135248:g.16976313:C>T	SNP collection	https://genome.ucsc.edu/	.	no effect	0	0	0	0	NTR	00.05 % [00.03 % - 00.08 %]	0	0	chr1	-	16976313	substitution	C>T	Intron 6 (770)	NM_001135248	MFAP2	donor	188	DeepIntron	0	neg	SpliceAI=A|MFAP2|0.00|0.00|0.00|0.00|-6|-39|12|-43	0.007373
snp	val	NM_001135248:g.16977094:G>A	SNP collection	https://genome.ucsc.edu/	.	no effect	0	0	0	0	NTR	00.41 % [00.21 % - 00.80 %]	0.052	0	chr1	-	16977094	substitution	G>A	Intron 3 (185)	NM_001135248	MFAP2	donor	15	Intron	0	neg	SpliceAI=T|MFAP2|0.00|0.00|0.00|0.00|-2|39|-1|15	0.008558
snp	train	NM_001135248:g.16977094:G>C	SNP collection	https://genome.ucsc.edu/	.	no effect	0	0	0	0	NTR	00.41 % [00.21 % - 00.80 %]	0.046	0	chr1	-	16977094	substitution	G>C	Intron 3 (185)	NM_001135248	MFAP2	donor	15	Intron	0	neg	SpliceAI=G|MFAP2|0.00|0.00|0.00|0.00|25|39|15|46	0.006879
snp	val	NM_001135248:g.16977297:G>A	SNP collection	https://genome.ucsc.edu/	.	no effect	0	0	0	0	NTR	00.56 % [00.03 % - 01.16 %]	0	0	chr1	-	16977297	substitution	G>A	Intron 2 (1041)	NM_001135248	MFAP2	acceptor	-102	Intron	0.03	neg	SpliceAI=T|MFAP2|0.03|0.00|0.00|0.00|8|-39|-2|30	0.006078
snp	train	NM_001135248:g.16977530:A>G	SNP collection	https://genome.ucsc.edu/	.	no effect	0	0	0	0	NTR	00.09 % [00.06 % - 00.13 %]	0	0	chr1	-	16977530	substitution	A>G	Intron 2 (1041)	NM_001135248	MFAP2	acceptor	-335	DeepIntron	0.02	neg	SpliceAI=C|MFAP2|0.00|0.00|0.02|0.00|-35|-2|-50|-2	0.006397
snp	val	NM_001135248:g.16977685:C>T	SNP collection	https://genome.ucsc.edu/	.	no effect	0	0	0	0	NTR	00.09 % [00.06 % - 00.13 %]	0	0	chr1	-	16977685	substitution	C>T	Intron 2 (1041)	NM_001135248	MFAP2	acceptor	-490	DeepIntron	0	neg	SpliceAI=A|MFAP2|0.00|0.00|0.00|0.00|-24|47|11|-18	0.006203
snp	train	NM_001135248:g.16978148:A>G	SNP collection	https://genome.ucsc.edu/	.	no effect	0	0	0	0	NTR	00.41 % [00.21 % - 00.80 %]	0	0	chr1	-	16978148	substitution	A>G	Intron 2 (1041)	NM_001135248	MFAP2	donor	89	Intron	0	neg	SpliceAI=C|MFAP2|0.00|0.00|0.00|0.00|-15|-22|-37|34	0.007128
snp	val	NM_001135248:g.16978985:C>G	SNP collection	https://genome.ucsc.edu/	.	no effect	0	0	0	0	NTR	00.09 % [00.06 % - 00.13 %]	0	0	chr1	-	16978985	substitution	C>G	Intron 1 (2272)	NM_001135248	MFAP2	acceptor	-671	DeepIntron	0	NA	.	0.006063
snp	train	NM_001135248:g.16979325:C>G	SNP collection	https://genome.ucsc.edu/	.	no effect	0	0	0	0	NTR	00.09 % [00.06 % - 00.13 %]	0	0	chr1	-	16979325	substitution	C>G	Intron 1 (2272)	NM_001135248	MFAP2	acceptor	-1011	DeepIntron	0	NA	.	0.006227
snp	train	NM_001135248:g.16979408:C>A	SNP collection	https://genome.ucsc.edu/	.	no effect	0	0	0	0	NTR	00.09 % [00.06 % - 00.13 %]	0	0	chr1	-	16979408	substitution	C>A	Intron 1 (2272)	NM_001135248	MFAP2	acceptor	-1094	DeepIntron	0	NA	.	0.006004
snp	train	NM_001135248:g.16979408:C>T	SNP collection	https://genome.ucsc.edu/	.	no effect	0	0	0	0	NTR	00.09 % [00.06 % - 00.13 %]	0.016	0	chr1	-	16979408	substitution	C>T	Intron 1 (2272)	NM_001135248	MFAP2	acceptor	-1094	DeepIntron	0	NA	.	0.007375
snp	train	NM_001135248:g.16979534:G>T	SNP collection	https://genome.ucsc.edu/	.	no effect	0	0	0	0	NTR	00.05 % [00.03 % - 00.08 %]	0	0	chr1	-	16979534	substitution	G>T	Intron 1 (2272)	NM_001135248	MFAP2	donor	1053	DeepIntron	0	NA	.	0.007191
snp	val	NM_001135248:g.16979842:C>G	SNP collection	https://genome.ucsc.edu/	.	no effect	0	0	0	0	NTR	00.05 % [00.03 % - 00.08 %]	0	0	chr1	-	16979842	substitution	C>G	Intron 1 (2272)	NM_001135248	MFAP2	donor	745	DeepIntron	0	NA	.	0.007341
snp	train	NM_001135248:g.16980101:G>A	SNP collection	https://genome.ucsc.edu/	.	no effect	0	0	0	0	NTR	00.05 % [00.03 % - 00.08 %]	0	0	chr1	-	16980101	substitution	G>A	Intron 1 (2272)	NM_001135248	MFAP2	donor	486	DeepIntron	0	NA	.	0.007066
snp	val	NM_001135248:g.16980180:G>C	SNP collection	https://genome.ucsc.edu/	.	no effect	0	0	0	0	NTR	00.05 % [00.03 % - 00.08 %]	0	0	chr1	-	16980180	substitution	G>C	Intron 1 (2272)	NM_001135248	MFAP2	donor	407	DeepIntron	0	NA	.	0.008726
snp	val	NM_001135248:g.16980180:G>T	SNP collection	https://genome.ucsc.edu/	.	no effect	0	0	0	0	NTR	00.05 % [00.03 % - 00.08 %]	0	0	chr1	-	16980180	substitution	G>T	Intron 1 (2272)	NM_001135248	MFAP2	donor	407	DeepIntron	0	NA	.	0.007228
snp	train	NM_001135248:g.16980204:A>T	SNP collection	https://genome.ucsc.edu/	.	no effect	0	0	0	0	NTR	00.05 % [00.03 % - 00.08 %]	0	0	chr1	-	16980204	substitution	A>T	Intron 1 (2272)	NM_001135248	MFAP2	donor	383	DeepIntron	0	NA	.	0.007028
snp	val	NM_001135248:g.16980375:C>G	SNP collection	https://genome.ucsc.edu/	.	no effect	0	0	0	0	NTR	00.05 % [00.03 % - 00.08 %]	0	0	chr1	-	16980375	substitution	C>G	Intron 1 (2272)	NM_001135248	MFAP2	donor	212	DeepIntron	0	NA	.	0.008438
snp	val	NM_001135248:g.16980375:C>T	SNP collection	https://genome.ucsc.edu/	.	no effect	0	0	0	0	NTR	00.05 % [00.03 % - 00.08 %]	0	0	chr1	-	16980375	substitution	C>T	Intron 1 (2272)	NM_001135248	MFAP2	donor	212	DeepIntron	0	NA	.	0.00958
snp	train	NM_001135248:g.16980428:G>A	SNP collection	https://genome.ucsc.edu/	.	no effect	0	0	0	0	NTR	00.05 % [00.03 % - 00.08 %]	0	0	chr1	-	16980428	substitution	G>A	Intron 1 (2272)	NM_001135248	MFAP2	donor	159	DeepIntron	0	NA	.	0.007019
snp	train	NM_001135248:g.16980453:G>A	SNP collection	https://genome.ucsc.edu/	.	no effect	0	0	0	0	NTR	00.41 % [00.21 % - 00.80 %]	0	0	chr1	-	16980453	substitution	G>A	Intron 1 (2272)	NM_001135248	MFAP2	donor	134	Intron	0	NA	.	0.007191
snp	train	NM_001135248:g.16980603:C>T	SNP collection	https://genome.ucsc.edu/	.	no effect	0	0	0	0	Alter ESR	26.12 % [22.17 % - 30.49 %]	0.538	1	chr1	-	16980603	substitution	C>T	Exon 1 (92)	NM_001135248	MFAP2	donor	-17	ExonESR	0	NA	.	0.005886
snp	val	NM_000478:g.21509711:C>G	SNP collection	https://genome.ucsc.edu/	.	no effect	0	0	0	0	NTR	00.05 % [00.03 % - 00.08 %]	0	0	chr1	+	21509711	substitution	C>G	Intron 1 (44460)	NM_000478	ALPL	donor	194	DeepIntron	0	neg	SpliceAI=G|ALPL|0.00|0.00|0.00|0.00|4|32|9|-28	0.007095
snp	train	NM_000478:g.21509847:C>T	SNP collection	https://genome.ucsc.edu/	.	no effect	0	0	0	0	NTR	00.05 % [00.03 % - 00.08 %]	0	0	chr1	+	21509847	substitution	C>T	Intron 1 (44460)	NM_000478	ALPL	donor	330	DeepIntron	0	neg	SpliceAI=T|ALPL|0.00|0.00|0.00|0.00|-33|-12|-33|27	0.00698
snp	val	NM_000478:g.21510441:C>T	SNP collection	https://genome.ucsc.edu/	.	no effect	0	0	0	0	NTR	00.05 % [00.03 % - 00.08 %]	0	0	chr1	+	21510441	substitution	C>T	Intron 1 (44460)	NM_000478	ALPL	donor	924	DeepIntron	0	neg	SpliceAI=T|ALPL|0.00|0.00|0.00|0.00|17|47|6|-8	0.008502
snp	train	NM_000478:g.21511262:A>G	SNP collection	https://genome.ucsc.edu/	.	no effect	0	0	0	0	NTR	00.05 % [00.03 % - 00.08 %]	0	0	chr1	+	21511262	substitution	A>G	Intron 1 (44460)	NM_000478	ALPL	donor	1745	DeepIntron	0	neg	SpliceAI=G|ALPL|0.00|0.00|0.00|0.00|-18|-47|-1|6	0.008377
snp	val	NM_000478:g.21512434:T>C	SNP collection	https://genome.ucsc.edu/	.	no effect	0	0	0	0	NTR	00.05 % [00.03 % - 00.08 %]	0	0	chr1	+	21512434	substitution	T>C	Intron 1 (44460)	NM_000478	ALPL	donor	2917	DeepIntron	0	neg	SpliceAI=C|ALPL|0.00|0.00|0.00|0.00|-46|41|39|-5	0.007039
snp	train	NM_000478:g.21512558:A>C	SNP collection	https://genome.ucsc.edu/	.	no effect	0	0	0	0	NTR	00.05 % [00.03 % - 00.08 %]	0	0	chr1	+	21512558	substitution	A>C	Intron 1 (44460)	NM_000478	ALPL	donor	3041	DeepIntron	0	neg	SpliceAI=C|ALPL|0.00|0.00|0.00|0.00|-29|4|-30|3	0.00708
snp	train	NM_000478:g.21512650:G>A	SNP collection	https://genome.ucsc.edu/	.	no effect	0	0	0	0	NTR	00.05 % [00.03 % - 00.08 %]	0	0	chr1	+	21512650	substitution	G>A	Intron 1 (44460)	NM_000478	ALPL	donor	3133	DeepIntron	0	neg	SpliceAI=A|ALPL|0.00|0.00|0.00|0.00|-40|-16|-40|0	0.006977
snp	val	NM_000478:g.21513197:T>C	SNP collection	https://genome.ucsc.edu/	.	no effect	0	0	0	0	NTR	00.05 % [00.03 % - 00.08 %]	0	0	chr1	+	21513197	substitution	T>C	Intron 1 (44460)	NM_000478	ALPL	donor	3680	DeepIntron	0	neg	SpliceAI=C|ALPL|0.00|0.00|0.00|0.00|-43|8|46|-2	0.00707
snp	val	NM_000478:g.21513237:G>A	SNP collection	https://genome.ucsc.edu/	.	no effect	0	0	0	0	NTR	00.05 % [00.03 % - 00.08 %]	0	0	chr1	+	21513237	substitution	G>A	Intron 1 (44460)	NM_000478	ALPL	donor	3720	DeepIntron	0	neg	SpliceAI=A|ALPL|0.00|0.00|0.00|0.00|24|-9|24|-5	0.006983
snp	train	NM_000478:g.21513555:G>A	SNP collection	https://genome.ucsc.edu/	.	no effect	0	0	0	0	NTR	00.05 % [00.03 % - 00.08 %]	0	0	chr1	+	21513555	substitution	G>A	Intron 1 (44460)	NM_000478	ALPL	donor	4038	DeepIntron	0	neg	SpliceAI=A|ALPL|0.00|0.00|0.00|0.00|-2|-8|-7|41	0.006999
snp	val	NM_000478:g.21513636:G>A	SNP collection	https://genome.ucsc.edu/	.	no effect	0	0	0	0	NTR	00.05 % [00.03 % - 00.08 %]	0	0	chr1	+	21513636	substitution	G>A	Intron 1 (44460)	NM_000478	ALPL	donor	4119	DeepIntron	0	neg	SpliceAI=A|ALPL|0.00|0.00|0.00|0.00|40|-20|-47|-40	0.007044
snp	val	NM_000478:g.21513725:T>A	SNP collection	https://genome.ucsc.edu/	.	no effect	0	0	0	0	NTR	00.05 % [00.03 % - 00.08 %]	0	0	chr1	+	21513725	substitution	T>A	Intron 1 (44460)	NM_000478	ALPL	donor	4208	DeepIntron	0	neg	SpliceAI=A|ALPL|0.00|0.00|0.00|0.00|28|49|28|-40	0.007068
snp	val	NM_000478:g.21514005:C>G	SNP collection	https://genome.ucsc.edu/	.	no effect	0	0	0	0	NTR	00.05 % [00.03 % - 00.08 %]	0	0	chr1	+	21514005	substitution	C>G	Intron 1 (44460)	NM_000478	ALPL	donor	4488	DeepIntron	0	neg	SpliceAI=G|ALPL|0.00|0.00|0.00|0.00|-5|38|-13|-35	0.007006
snp	val	NM_000478:g.21514156:C>A	SNP collection	https://genome.ucsc.edu/	.	no effect	0	0	0	0	NTR	00.05 % [00.03 % - 00.08 %]	0	0	chr1	+	21514156	substitution	C>A	Intron 1 (44460)	NM_000478	ALPL	donor	4639	DeepIntron	0	neg	SpliceAI=A|ALPL|0.00|0.00|0.00|0.00|2|13|1|34	0.016742
snp	train	NM_000478:g.21514156:C>T	SNP collection	https://genome.ucsc.edu/	.	no effect	0	0	0	0	NTR	00.05 % [00.03 % - 00.08 %]	0	0	chr1	+	21514156	substitution	C>T	Intron 1 (44460)	NM_000478	ALPL	donor	4639	DeepIntron	0	neg	SpliceAI=T|ALPL|0.00|0.00|0.00|0.00|13|-23|1|34	0.008714
snp	val	NM_000478:g.21514216:T>G	SNP collection	https://genome.ucsc.edu/	.	no effect	0	0	0	0	NTR	00.05 % [00.03 % - 00.08 %]	0	0	chr1	+	21514216	substitution	T>G	Intron 1 (44460)	NM_000478	ALPL	donor	4699	DeepIntron	0	neg	SpliceAI=G|ALPL|0.00|0.00|0.00|0.00|-47|7|15|-26	0.006907
snp	val	NM_000478:g.21514393:C>T	SNP collection	https://genome.ucsc.edu/	.	no effect	0	0	0	0	NTR	00.05 % [00.03 % - 00.08 %]	0	0	chr1	+	21514393	substitution	C>T	Intron 1 (44460)	NM_000478	ALPL	donor	4876	DeepIntron	0	neg	SpliceAI=T|ALPL|0.00|0.00|0.00|0.00|38|3|-29|3	0.00855
snp	val	NM_000478:g.21514851:T>A	SNP collection	https://genome.ucsc.edu/	.	no effect	0	0	0	0	NTR	00.05 % [00.03 % - 00.08 %]	0	0	chr1	+	21514851	substitution	T>A	Intron 1 (44460)	NM_000478	ALPL	donor	5334	DeepIntron	0	neg	SpliceAI=A|ALPL|0.00|0.00|0.00|0.00|15|7|16|-49	0.006994
snp	train	NM_000478:g.21514851:T>C	SNP collection	https://genome.ucsc.edu/	.	no effect	0	0	0	0	NTR	00.05 % [00.03 % - 00.08 %]	0	0	chr1	+	21514851	substitution	T>C	Intron 1 (44460)	NM_000478	ALPL	donor	5334	DeepIntron	0	neg	SpliceAI=C|ALPL|0.00|0.00|0.00|0.00|-49|7|-49|15	0.007001
snp	val	NM_000478:g.21515204:T>A	SNP collection	https://genome.ucsc.edu/	.	no effect	0	0	0	0	NTR	00.05 % [00.03 % - 00.08 %]	0	0	chr1	+	21515204	substitution	T>A	Intron 1 (44460)	NM_000478	ALPL	donor	5687	DeepIntron	0	neg	SpliceAI=A|ALPL|0.00|0.00|0.00|0.00|34|-5|34|-6	0.007059
snp	train	NM_000478:g.21515204:T>C	SNP collection	https://genome.ucsc.edu/	.	no effect	0	0	0	0	NTR	00.05 % [00.03 % - 00.08 %]	0	0	chr1	+	21515204	substitution	T>C	Intron 1 (44460)	NM_000478	ALPL	donor	5687	DeepIntron	0	neg	SpliceAI=C|ALPL|0.00|0.00|0.00|0.00|-5|34|34|-6	0.006959
snp	val	NM_000478:g.21515322:T>C	SNP collection	https://genome.ucsc.edu/	.	no effect	0	0	0	0	NTR	00.05 % [00.03 % - 00.08 %]	0	0	chr1	+	21515322	substitution	T>C	Intron 1 (44460)	NM_000478	ALPL	donor	5805	DeepIntron	0	neg	SpliceAI=C|ALPL|0.00|0.00|0.00|0.00|-33|13|19|0	0.008487
snp	train	NM_000478:g.21515481:C>T	SNP collection	https://genome.ucsc.edu/	.	no effect	0	0	0	0	NTR	00.05 % [00.03 % - 00.08 %]	0	0	chr1	+	21515481	substitution	C>T	Intron 1 (44460)	NM_000478	ALPL	donor	5964	DeepIntron	0	neg	SpliceAI=T|ALPL|0.00|0.00|0.00|0.00|10|-47|-2|2	0.008377
snp	val	NM_000478:g.21515601:T>A	SNP collection	https://genome.ucsc.edu/	.	no effect	0	0	0	0	NTR	00.05 % [00.03 % - 00.08 %]	0	0	chr1	+	21515601	substitution	T>A	Intron 1 (44460)	NM_000478	ALPL	donor	6084	DeepIntron	0	neg	SpliceAI=A|ALPL|0.00|0.00|0.00|0.00|-27|24|23|-2	0.007112
snp	train	NM_000478:g.21515601:T>G	SNP collection	https://genome.ucsc.edu/	.	no effect	0	0	0	0	NTR	00.05 % [00.03 % - 00.08 %]	0	0	chr1	+	21515601	substitution	T>G	Intron 1 (44460)	NM_000478	ALPL	donor	6084	DeepIntron	0	neg	SpliceAI=G|ALPL|0.00|0.00|0.00|0.00|-30|24|-1|23	0.007414
snp	train	NM_000478:g.21515604:A>G	SNP collection	https://genome.ucsc.edu/	.	no effect	0	0	0	0	NTR	00.05 % [00.03 % - 00.08 %]	0	0	chr1	+	21515604	substitution	A>G	Intron 1 (44460)	NM_000478	ALPL	donor	6087	DeepIntron	0	neg	SpliceAI=G|ALPL|0.00|0.00|0.00|0.00|-5|21|-5|20	0.007772
snp	val	NM_000478:g.21515767:C>T	SNP collection	https://genome.ucsc.edu/	.	no effect	0	0	0	0	NTR	00.05 % [00.03 % - 00.08 %]	0	0	chr1	+	21515767	substitution	C>T	Intron 1 (44460)	NM_000478	ALPL	donor	6250	DeepIntron	0	neg	SpliceAI=T|ALPL|0.00|0.00|0.00|0.00|-38|29|-8|-25	0.006876
snp	val	NM_000478:g.21515968:T>G	SNP collection	https://genome.ucsc.edu/	.	no effect	0	0	0	0	NTR	00.05 % [00.03 % - 00.08 %]	0	0	chr1	+	21515968	substitution	T>G	Intron 1 (44460)	NM_000478	ALPL	donor	6451	DeepIntron	0	neg	SpliceAI=G|ALPL|0.00|0.00|0.00|0.00|-45|-49|25|37	0.00708
snp	train	NM_000478:g.21516037:C>A	SNP collection	https://genome.ucsc.edu/	.	no effect	0	0	0	0	NTR	00.05 % [00.03 % - 00.08 %]	0	0	chr1	+	21516037	substitution	C>A	Intron 1 (44460)	NM_000478	ALPL	donor	6520	DeepIntron	0	neg	SpliceAI=A|ALPL|0.00|0.00|0.00|0.00|28|-4|34|-18	0.007113
snp	val	NM_000478:g.21516065:A>T	SNP collection	https://genome.ucsc.edu/	.	no effect	0	0	0	0	NTR	00.05 % [00.03 % - 00.08 %]	0	0	chr1	+	21516065	substitution	A>T	Intron 1 (44460)	NM_000478	ALPL	donor	6548	DeepIntron	0	neg	SpliceAI=T|ALPL|0.00|0.00|0.00|0.00|26|0|6|-5	0.007135
snp	val	NM_000478:g.21516172:A>G	SNP collection	https://genome.ucsc.edu/	.	no effect	0	0	0	0	NTR	00.05 % [00.03 % - 00.08 %]	0	0	chr1	+	21516172	substitution	A>G	Intron 1 (44460)	NM_000478	ALPL	donor	6655	DeepIntron	0	neg	SpliceAI=G|ALPL|0.00|0.00|0.00|0.00|-28|25|-15|4	0.006905
snp	val	NM_000478:g.21516194:G>T	SNP collection	https://genome.ucsc.edu/	.	no effect	0	0	0	0	NTR	00.05 % [00.03 % - 00.08 %]	0.004	0	chr1	+	21516194	substitution	G>T	Intron 1 (44460)	NM_000478	ALPL	donor	6677	DeepIntron	0	neg	SpliceAI=T|ALPL|0.00|0.00|0.00|0.00|3|-50|-2|-37	0.013923
snp	val	NM_000478:g.21516384:C>A	SNP collection	https://genome.ucsc.edu/	.	no effect	0	0	0	0	NTR	00.05 % [00.03 % - 00.08 %]	0	0	chr1	+	21516384	substitution	C>A	Intron 1 (44460)	NM_000478	ALPL	donor	6867	DeepIntron	0	neg	SpliceAI=A|ALPL|0.00|0.00|0.00|0.00|2|41|2|4	0.008737
snp	train	NM_000478:g.21516399:T>C	SNP collection	https://genome.ucsc.edu/	.	no effect	0	0	0	0	NTR	00.05 % [00.03 % - 00.08 %]	0	0	chr1	+	21516399	substitution	T>C	Intron 1 (44460)	NM_000478	ALPL	donor	6882	DeepIntron	0	neg	SpliceAI=C|ALPL|0.00|0.00|0.00|0.00|26|46|41|-11	0.006981
snp	val	NM_000478:g.21516763:T>G	SNP collection	https://genome.ucsc.edu/	.	no effect	0	0	0	0	NTR	00.05 % [00.03 % - 00.08 %]	0	0	chr1	+	21516763	substitution	T>G	Intron 1 (44460)	NM_000478	ALPL	donor	7246	DeepIntron	0	neg	SpliceAI=G|ALPL|0.00|0.00|0.00|0.00|-27|14|-37|-2	0.008379
snp	val	NM_000478:g.21516908:G>T	SNP collection	https://genome.ucsc.edu/	.	no effect	0	0	0	0	NTR	00.05 % [00.03 % - 00.08 %]	0	0	chr1	+	21516908	substitution	G>T	Intron 1 (44460)	NM_000478	ALPL	donor	7391	DeepIntron	0	neg	SpliceAI=T|ALPL|0.00|0.00|0.00|0.00|16|-42|12|-5	0.007219
snp	train	NM_000478:g.21517005:A>G	SNP collection	https://genome.ucsc.edu/	.	no effect	0	0	0	0	NTR	00.05 % [00.03 % - 00.08 %]	0	0	chr1	+	21517005	substitution	A>G	Intron 1 (44460)	NM_000478	ALPL	donor	7488	DeepIntron	0	neg	SpliceAI=G|ALPL|0.00|0.00|0.00|0.00|-9|15|-6|17	0.006983
snp	val	NM_000478:g.21517064:C>G	SNP collection	https://genome.ucsc.edu/	.	no effect	0	0	0	0	NTR	00.05 % [00.03 % - 00.08 %]	0.004	0	chr1	+	21517064	substitution	C>G	Intron 1 (44460)	NM_000478	ALPL	donor	7547	DeepIntron	0	neg	SpliceAI=G|ALPL|0.00|0.00|0.00|0.00|-23|49|-6|28	0.008441
snp	train	NM_000478:g.21517115:T>C	SNP collection	https://genome.ucsc.edu/	.	no effect	0	0	0	0	NTR	00.05 % [00.03 % - 00.08 %]	0	0	chr1	+	21517115	substitution	T>C	Intron 1 (44460)	NM_000478	ALPL	donor	7598	DeepIntron	0	neg	SpliceAI=C|ALPL|0.00|0.00|0.00|0.00|-2|9|19|-39	0.007018
snp	val	NM_000478:g.21517802:G>T	SNP collection	https://genome.ucsc.edu/	.	no effect	0	0	0	0	NTR	00.05 % [00.03 % - 00.08 %]	0	0	chr1	+	21517802	substitution	G>T	Intron 1 (44460)	NM_000478	ALPL	donor	8285	DeepIntron	0	neg	SpliceAI=T|ALPL|0.00|0.00|0.00|0.00|40|1|-39|-44	0.007106
snp	val	NM_000478:g.21517804:A>G	SNP collection	https://genome.ucsc.edu/	.	no effect	0	0	0	0	NTR	00.05 % [00.03 % - 00.08 %]	0	0	chr1	+	21517804	substitution	A>G	Intron 1 (44460)	NM_000478	ALPL	donor	8287	DeepIntron	0	neg	SpliceAI=G|ALPL|0.00|0.00|0.00|0.00|-33|2|46|-46	0.006993
snp	train	NM_000478:g.21518003:A>G	SNP collection	https://genome.ucsc.edu/	.	no effect	0	0	0	0	NTR	00.05 % [00.03 % - 00.08 %]	0	0	chr1	+	21518003	substitution	A>G	Intron 1 (44460)	NM_000478	ALPL	donor	8486	DeepIntron	0	neg	SpliceAI=G|ALPL|0.00|0.00|0.00|0.00|-2|-15|-30|32	0.00908
snp	train	NM_000478:g.21518031:T>A	SNP collection	https://genome.ucsc.edu/	.	no effect	0	0	0	0	NTR	00.05 % [00.03 % - 00.08 %]	0	0	chr1	+	21518031	substitution	T>A	Intron 1 (44460)	NM_000478	ALPL	donor	8514	DeepIntron	0	neg	SpliceAI=A|ALPL|0.00|0.00|0.00|0.00|39|-50|4|-40	0.006997
snp	val	NM_000478:g.21518097:A>G	SNP collection	https://genome.ucsc.edu/	.	no effect	0	0	0	0	NTR	00.05 % [00.03 % - 00.08 %]	0	0	chr1	+	21518097	substitution	A>G	Intron 1 (44460)	NM_000478	ALPL	donor	8580	DeepIntron	0	neg	SpliceAI=G|ALPL|0.00|0.00|0.00|0.00|-27|18|13|6	0.00698
snp	train	NM_000478:g.21518243:A>T	SNP collection	https://genome.ucsc.edu/	.	no effect	0	0	0	0	Alter by create New Exon	06.13 % [04.67 % - 08.02 %]	0.004	0	chr1	+	21518243	substitution	A>T	Intron 1 (44460)	NM_000478	ALPL	donor	8726	DeepIntron	0	neg	SpliceAI=T|ALPL|0.00|0.00|0.00|0.00|47|-42|-2|-42	0.023323
snp	train	NM_000478:g.21518276:A>C	SNP collection	https://genome.ucsc.edu/	.	no effect	0	0	0	0	NTR	00.05 % [00.03 % - 00.08 %]	0	0	chr1	+	21518276	substitution	A>C	Intron 1 (44460)	NM_000478	ALPL	donor	8759	DeepIntron	0	neg	SpliceAI=C|ALPL|0.00|0.00|0.00|0.00|-43|17|12|-29	0.006984
snp	train	NM_000478:g.21518329:C>T	SNP collection	https://genome.ucsc.edu/	.	no effect	0	0	0	0	NTR	00.05 % [00.03 % - 00.08 %]	0	0	chr1	+	21518329	substitution	C>T	Intron 1 (44460)	NM_000478	ALPL	donor	8812	DeepIntron	0	neg	SpliceAI=T|ALPL|0.00|0.00|0.00|0.00|9|-39|-2|27	0.006892
snp	train	NM_000478:g.21518382:A>G	SNP collection	https://genome.ucsc.edu/	.	no effect	0	0	0	0	NTR	00.05 % [00.03 % - 00.08 %]	0	0	chr1	+	21518382	substitution	A>G	Intron 1 (44460)	NM_000478	ALPL	donor	8865	DeepIntron	0	neg	SpliceAI=G|ALPL|0.00|0.00|0.00|0.00|7|19|18|19	0.006887
snp	val	NM_000478:g.21518489:C>T	SNP collection	https://genome.ucsc.edu/	.	no effect	0	0	0	0	NTR	00.05 % [00.03 % - 00.08 %]	0	0	chr1	+	21518489	substitution	C>T	Intron 1 (44460)	NM_000478	ALPL	donor	8972	DeepIntron	0	neg	SpliceAI=T|ALPL|0.00|0.00|0.00|0.00|-44|42|-44|-38	0.00698
snp	val	NM_000478:g.21518779:T>A	SNP collection	https://genome.ucsc.edu/	.	no effect	0	0	0	0	NTR	00.05 % [00.03 % - 00.08 %]	0	0	chr1	+	21518779	substitution	T>A	Intron 1 (44460)	NM_000478	ALPL	donor	9262	DeepIntron	0	neg	SpliceAI=A|ALPL|0.00|0.00|0.00|0.00|-44|19|2|19	0.007067
snp	train	NM_000478:g.21519057:C>A	SNP collection	https://genome.ucsc.edu/	.	no effect	0	0	0	0	NTR	00.05 % [00.03 % - 00.08 %]	0	0	chr1	+	21519057	substitution	C>A	Intron 1 (44460)	NM_000478	ALPL	donor	9540	DeepIntron	0	neg	SpliceAI=A|ALPL|0.00|0.00|0.00|0.00|4|-17|-31|-5	0.008433
snp	val	NM_000478:g.21519057:C>T	SNP collection	https://genome.ucsc.edu/	.	no effect	0	0	0	0	NTR	00.05 % [00.03 % - 00.08 %]	0	0	chr1	+	21519057	substitution	C>T	Intron 1 (44460)	NM_000478	ALPL	donor	9540	DeepIntron	0	neg	SpliceAI=T|ALPL|0.00|0.00|0.00|0.00|-31|-17|-31|-5	0.008388
snp	train	NM_000478:g.21519280:T>C	SNP collection	https://genome.ucsc.edu/	.	no effect	0	0	0	0	NTR	00.05 % [00.03 % - 00.08 %]	0	0	chr1	+	21519280	substitution	T>C	Intron 1 (44460)	NM_000478	ALPL	donor	9763	DeepIntron	0	neg	SpliceAI=C|ALPL|0.00|0.00|0.00|0.00|20|50|8|-22	0.006994
snp	val	NM_000478:g.21519347:C>T	SNP collection	https://genome.ucsc.edu/	.	no effect	0	0	0	0	NTR	00.05 % [00.03 % - 00.08 %]	0	0	chr1	+	21519347	substitution	C>T	Intron 1 (44460)	NM_000478	ALPL	donor	9830	DeepIntron	0	neg	SpliceAI=T|ALPL|0.00|0.00|0.00|0.00|23|-17|-2|49	0.00687
snp	train	NM_000478:g.21519436:G>C	SNP collection	https://genome.ucsc.edu/	.	no effect	0	0	0	0	NTR	00.05 % [00.03 % - 00.08 %]	0	0	chr1	+	21519436	substitution	G>C	Intron 1 (44460)	NM_000478	ALPL	donor	9919	DeepIntron	0	neg	SpliceAI=C|ALPL|0.00|0.00|0.00|0.00|5|-38|-35|22	0.0085
snp	train	NM_000478:g.21519894:A>G	SNP collection	https://genome.ucsc.edu/	.	no effect	0	0	0	0	NTR	00.05 % [00.03 % - 00.08 %]	0	0	chr1	+	21519894	substitution	A>G	Intron 1 (44460)	NM_000478	ALPL	donor	10377	DeepIntron	0	neg	SpliceAI=G|ALPL|0.00|0.00|0.00|0.00|-9|18|29|-3	0.006893
snp	val	NM_000478:g.21520182:A>C	SNP collection	https://genome.ucsc.edu/	.	no effect	0	0	0	0	NTR	00.05 % [00.03 % - 00.08 %]	0	0	chr1	+	21520182	substitution	A>C	Intron 1 (44460)	NM_000478	ALPL	donor	10665	DeepIntron	0	neg	SpliceAI=C|ALPL|0.00|0.00|0.00|0.00|-10|2|43|1	0.00704
snp	train	NM_000478:g.21520490:C>T	SNP collection	https://genome.ucsc.edu/	.	no effect	0	0	0	0	NTR	00.05 % [00.03 % - 00.08 %]	0	0	chr1	+	21520490	substitution	C>T	Intron 1 (44460)	NM_000478	ALPL	donor	10973	DeepIntron	0	neg	SpliceAI=T|ALPL|0.00|0.00|0.00|0.00|-1|23|-1|-21	0.009005
snp	val	NM_000478:g.21520618:C>T	SNP collection	https://genome.ucsc.edu/	.	no effect	0	0	0	0	NTR	00.05 % [00.03 % - 00.08 %]	0	0	chr1	+	21520618	substitution	C>T	Intron 1 (44460)	NM_000478	ALPL	donor	11101	DeepIntron	0	neg	SpliceAI=T|ALPL|0.00|0.00|0.00|0.00|27|30|-12|16	0.008491
snp	val	NM_000478:g.21521055:T>C	SNP collection	https://genome.ucsc.edu/	.	no effect	0	0	0	0	NTR	00.05 % [00.03 % - 00.08 %]	0	0	chr1	+	21521055	substitution	T>C	Intron 1 (44460)	NM_000478	ALPL	donor	11538	DeepIntron	0	neg	SpliceAI=C|ALPL|0.00|0.00|0.00|0.00|-17|46|-6|-47	0.007003
snp	train	NM_000478:g.21521315:G>A	SNP collection	https://genome.ucsc.edu/	.	no effect	0	0	0	0	NTR	00.05 % [00.03 % - 00.08 %]	0	0	chr1	+	21521315	substitution	G>A	Intron 1 (44460)	NM_000478	ALPL	donor	11798	DeepIntron	0	neg	SpliceAI=A|ALPL|0.00|0.00|0.00|0.00|13|1|12|-1	0.007041
snp	train	NM_000478:g.21521899:G>C	SNP collection	https://genome.ucsc.edu/	.	no effect	0	0	0	0	NTR	00.05 % [00.03 % - 00.08 %]	0	0	chr1	+	21521899	substitution	G>C	Intron 1 (44460)	NM_000478	ALPL	donor	12382	DeepIntron	0	neg	SpliceAI=C|ALPL|0.00|0.00|0.00|0.00|6|4|8|4	0.006901
snp	train	NM_000478:g.21522354:G>A	SNP collection	https://genome.ucsc.edu/	.	no effect	0	0	0	0	NTR	00.05 % [00.03 % - 00.08 %]	0	0	chr1	+	21522354	substitution	G>A	Intron 1 (44460)	NM_000478	ALPL	donor	12837	DeepIntron	0	neg	SpliceAI=A|ALPL|0.00|0.00|0.00|0.00|17|21|-3|21	0.008447
snp	train	NM_000478:g.21522469:T>A	SNP collection	https://genome.ucsc.edu/	.	no effect	0	0	0	0	NTR	00.05 % [00.03 % - 00.08 %]	0	0	chr1	+	21522469	substitution	T>A	Intron 1 (44460)	NM_000478	ALPL	donor	12952	DeepIntron	0	neg	SpliceAI=A|ALPL|0.00|0.00|0.00|0.00|23|16|15|23	0.008389
snp	val	NM_000478:g.21523216:T>A	SNP collection	https://genome.ucsc.edu/	.	no effect	0	0	0	0	NTR	00.05 % [00.03 % - 00.08 %]	0	0	chr1	+	21523216	substitution	T>A	Intron 1 (44460)	NM_000478	ALPL	donor	13699	DeepIntron	0	neg	SpliceAI=A|ALPL|0.00|0.00|0.00|0.00|-37|13|-31|8	0.00698
snp	val	NM_000478:g.21523278:G>A	SNP collection	https://genome.ucsc.edu/	.	no effect	0	0	0	0	NTR	00.05 % [00.03 % - 00.08 %]	0	0	chr1	+	21523278	substitution	G>A	Intron 1 (44460)	NM_000478	ALPL	donor	13761	DeepIntron	0	neg	SpliceAI=A|ALPL|0.00|0.00|0.00|0.00|25|-7|-17|26	0.00844
snp	val	NM_000478:g.21523374:A>G	SNP collection	https://genome.ucsc.edu/	.	no effect	0	0	0	0	NTR	00.05 % [00.03 % - 00.08 %]	0	0	chr1	+	21523374	substitution	A>G	Intron 1 (44460)	NM_000478	ALPL	donor	13857	DeepIntron	0	neg	SpliceAI=G|ALPL|0.00|0.00|0.00|0.00|14|-27|-29|-18	0.009002
snp	train	NM_000478:g.21524097:A>C	SNP collection	https://genome.ucsc.edu/	.	no effect	0	0	0	0	NTR	00.05 % [00.03 % - 00.08 %]	0	0	chr1	+	21524097	substitution	A>C	Intron 1 (44460)	NM_000478	ALPL	donor	14580	DeepIntron	0	neg	SpliceAI=C|ALPL|0.00|0.00|0.00|0.00|-48|2|49|1	0.006994
snp	train	NM_000478:g.21524097:A>G	SNP collection	https://genome.ucsc.edu/	.	no effect	0	0	0	0	NTR	00.05 % [00.03 % - 00.08 %]	0	0	chr1	+	21524097	substitution	A>G	Intron 1 (44460)	NM_000478	ALPL	donor	14580	DeepIntron	0	neg	SpliceAI=G|ALPL|0.00|0.00|0.00|0.00|50|2|49|1	0.006993
snp	val	NM_000478:g.21524602:C>T	SNP collection	https://genome.ucsc.edu/	.	no effect	0	0	0	0	NTR	00.05 % [00.03 % - 00.08 %]	0	0	chr1	+	21524602	substitution	C>T	Intron 1 (44460)	NM_000478	ALPL	donor	15085	DeepIntron	0	neg	SpliceAI=T|ALPL|0.00|0.00|0.00|0.00|7|-10|44|37	0.006981
snp	val	NM_000478:g.21524819:T>G	SNP collection	https://genome.ucsc.edu/	.	no effect	0	0	0	0	NTR	00.05 % [00.03 % - 00.08 %]	0	0	chr1	+	21524819	substitution	T>G	Intron 1 (44460)	NM_000478	ALPL	donor	15302	DeepIntron	0	neg	SpliceAI=G|ALPL|0.00|0.00|0.00|0.00|-40|42|-1|-10	0.006896
snp	train	NM_000478:g.21525401:C>T	SNP collection	https://genome.ucsc.edu/	.	no effect	0	0	0	0	NTR	00.05 % [00.03 % - 00.08 %]	0	0	chr1	+	21525401	substitution	C>T	Intron 1 (44460)	NM_000478	ALPL	donor	15884	DeepIntron	0	neg	SpliceAI=T|ALPL|0.00|0.00|0.00|0.00|38|-44|-2|36	0.008394
snp	train	NM_000478:g.21525585:C>T	SNP collection	https://genome.ucsc.edu/	.	no effect	0	0	0	0	NTR	00.05 % [00.03 % - 00.08 %]	0	0	chr1	+	21525585	substitution	C>T	Intron 1 (44460)	NM_000478	ALPL	donor	16068	DeepIntron	0	neg	SpliceAI=T|ALPL|0.00|0.00|0.00|0.00|-2|-44|-2|-4	0.009489
snp	train	NM_000478:g.21525711:G>C	SNP collection	https://genome.ucsc.edu/	.	no effect	0	0	0	0	NTR	00.05 % [00.03 % - 00.08 %]	0	0	chr1	+	21525711	substitution	G>C	Intron 1 (44460)	NM_000478	ALPL	donor	16194	DeepIntron	0	neg	SpliceAI=C|ALPL|0.00|0.00|0.00|0.00|-15|-47|-15|0	0.007125
snp	train	NM_000478:g.21525719:G>A	SNP collection	https://genome.ucsc.edu/	.	no effect	0	0	0	0	NTR	00.05 % [00.03 % - 00.08 %]	0	0	chr1	+	21525719	substitution	G>A	Intron 1 (44460)	NM_000478	ALPL	donor	16202	DeepIntron	0	neg	SpliceAI=A|ALPL|0.00|0.00|0.00|0.00|-12|-23|-23|-21	0.008575
snp	train	NM_000478:g.21525726:G>A	SNP collection	https://genome.ucsc.edu/	.	no effect	0	0	0	0	NTR	00.05 % [00.03 % - 00.08 %]	0	0	chr1	+	21525726	substitution	G>A	Intron 1 (44460)	NM_000478	ALPL	donor	16209	DeepIntron	0	neg	SpliceAI=A|ALPL|0.00|0.00|0.00|0.00|8|-30|-30|48	0.006991
snp	train	NM_000478:g.21525740:C>G	SNP collection	https://genome.ucsc.edu/	.	no effect	0	0	0	0	NTR	00.05 % [00.03 % - 00.08 %]	0	0	chr1	+	21525740	substitution	C>G	Intron 1 (44460)	NM_000478	ALPL	donor	16223	DeepIntron	0	neg	SpliceAI=G|ALPL|0.00|0.00|0.00|0.00|-44|-42|34|-42	0.007106
snp	train	NM_000478:g.21525816:C>T	SNP collection	https://genome.ucsc.edu/	.	no effect	0	0	0	0	NTR	00.05 % [00.03 % - 00.08 %]	0	0	chr1	+	21525816	substitution	C>T	Intron 1 (44460)	NM_000478	ALPL	donor	16299	DeepIntron	0	neg	SpliceAI=T|ALPL|0.00|0.00|0.00|0.00|27|-43|-42|21	0.008402
snp	train	NM_000478:g.21526288:T>A	SNP collection	https://genome.ucsc.edu/	.	no effect	0	0	0	0	NTR	00.05 % [00.03 % - 00.08 %]	0	0	chr1	+	21526288	substitution	T>A	Intron 1 (44460)	NM_000478	ALPL	donor	16771	DeepIntron	0	neg	SpliceAI=A|ALPL|0.00|0.00|0.00|0.00|34|37|34|-6	0.006975
snp	val	NM_000478:g.21526288:T>C	SNP collection	https://genome.ucsc.edu/	.	no effect	0	0	0	0	NTR	00.05 % [00.03 % - 00.08 %]	0	0	chr1	+	21526288	substitution	T>C	Intron 1 (44460)	NM_000478	ALPL	donor	16771	DeepIntron	0	neg	SpliceAI=C|ALPL|0.00|0.00|0.00|0.00|-5|37|34|-6	0.006883
snp	train	NM_000478:g.21526326:A>G	SNP collection	https://genome.ucsc.edu/	.	no effect	0	0	0	0	NTR	00.05 % [00.03 % - 00.08 %]	0	0	chr1	+	21526326	substitution	A>G	Intron 1 (44460)	NM_000478	ALPL	donor	16809	DeepIntron	0	neg	SpliceAI=G|ALPL|0.00|0.00|0.00|0.00|-4|-1|-44|-40	0.00696
snp	val	NM_000478:g.21526458:C>T	SNP collection	https://genome.ucsc.edu/	.	no effect	0	0	0	0	NTR	00.05 % [00.03 % - 00.08 %]	0	0	chr1	+	21526458	substitution	C>T	Intron 1 (44460)	NM_000478	ALPL	donor	16941	DeepIntron	0	neg	SpliceAI=T|ALPL|0.00|0.00|0.00|0.00|-41|-40|-15|-41	0.006982
snp	val	NM_000478:g.21527252:G>A	SNP collection	https://genome.ucsc.edu/	.	no effect	0	0	0	0	NTR	00.05 % [00.03 % - 00.08 %]	0	0	chr1	+	21527252	substitution	G>A	Intron 1 (44460)	NM_000478	ALPL	donor	17735	DeepIntron	0	neg	SpliceAI=A|ALPL|0.00|0.00|0.00|0.00|16|-38|-10|15	0.00688
snp	train	NM_000478:g.21527327:C>T	SNP collection	https://genome.ucsc.edu/	.	no effect	0	0	0	0	NTR	00.05 % [00.03 % - 00.08 %]	0	0	chr1	+	21527327	substitution	C>T	Intron 1 (44460)	NM_000478	ALPL	donor	17810	DeepIntron	0	neg	SpliceAI=T|ALPL|0.00|0.00|0.00|0.00|-18|-3|-17|-18	0.00698
snp	val	NM_000478:g.21527844:C>T	SNP collection	https://genome.ucsc.edu/	.	no effect	0	0	0	0	NTR	00.05 % [00.03 % - 00.08 %]	0	0	chr1	+	21527844	substitution	C>T	Intron 1 (44460)	NM_000478	ALPL	donor	18327	DeepIntron	0	neg	SpliceAI=T|ALPL|0.00|0.00|0.00|0.00|7|25|44|22	0.006911
snp	train	NM_000478:g.21528010:T>C	SNP collection	https://genome.ucsc.edu/	.	no effect	0	0	0	0	NTR	00.05 % [00.03 % - 00.08 %]	0	0	chr1	+	21528010	substitution	T>C	Intron 1 (44460)	NM_000478	ALPL	donor	18493	DeepIntron	0	neg	SpliceAI=C|ALPL|0.00|0.00|0.00|0.00|38|12|-16|5	0.0071
snp	val	NM_000478:g.21528010:T>G	SNP collection	https://genome.ucsc.edu/	.	no effect	0	0	0	0	NTR	00.05 % [00.03 % - 00.08 %]	0	0	chr1	+	21528010	substitution	T>G	Intron 1 (44460)	NM_000478	ALPL	donor	18493	DeepIntron	0	neg	SpliceAI=G|ALPL|0.00|0.00|0.00|0.00|38|34|-16|5	0.007056
snp	val	NM_000478:g.21528033:T>G	SNP collection	https://genome.ucsc.edu/	.	no effect	0	0	0	0	NTR	00.05 % [00.03 % - 00.08 %]	0	0	chr1	+	21528033	substitution	T>G	Intron 1 (44460)	NM_000478	ALPL	donor	18516	DeepIntron	0	neg	SpliceAI=G|ALPL|0.00|0.00|0.00|0.00|1|15|-39|15	0.007107
snp	val	NM_000478:g.21528408:T>C	SNP collection	https://genome.ucsc.edu/	.	no effect	0	0	0	0	NTR	00.05 % [00.03 % - 00.08 %]	0	0	chr1	+	21528408	substitution	T>C	Intron 1 (44460)	NM_000478	ALPL	donor	18891	DeepIntron	0	neg	SpliceAI=C|ALPL|0.00|0.00|0.00|0.00|-39|-32|-39|-2	0.007021
snp	val	NM_000478:g.21528410:T>C	SNP collection	https://genome.ucsc.edu/	.	no effect	0	0	0	0	NTR	00.05 % [00.03 % - 00.08 %]	0	0	chr1	+	21528410	substitution	T>C	Intron 1 (44460)	NM_000478	ALPL	donor	18893	DeepIntron	0	neg	SpliceAI=C|ALPL|0.00|0.00|0.00|0.00|-40|-41|-4|-41	0.007474
snp	val	NM_000478:g.21528432:C>G	SNP collection	https://genome.ucsc.edu/	.	no effect	0	0	0	0	NTR	00.05 % [00.03 % - 00.08 %]	0	0	chr1	+	21528432	substitution	C>G	Intron 1 (44460)	NM_000478	ALPL	donor	18915	DeepIntron	0	neg	SpliceAI=G|ALPL|0.00|0.00|0.00|0.00|-39|18|42|18	0.00699
snp	train	NM_000478:g.21528432:C>T	SNP collection	https://genome.ucsc.edu/	.	no effect	0	0	0	0	NTR	00.05 % [00.03 % - 00.08 %]	0	0	chr1	+	21528432	substitution	C>T	Intron 1 (44460)	NM_000478	ALPL	donor	18915	DeepIntron	0	neg	SpliceAI=T|ALPL|0.00|0.00|0.00|0.00|18|-39|-26|42	0.006995
snp	val	NM_000478:g.21528504:T>C	SNP collection	https://genome.ucsc.edu/	.	no effect	0	0	0	0	NTR	00.05 % [00.03 % - 00.08 %]	0	0	chr1	+	21528504	substitution	T>C	Intron 1 (44460)	NM_000478	ALPL	donor	18987	DeepIntron	0.01	neg	SpliceAI=C|ALPL|0.00|0.01|0.00|0.00|35|30|19|-30	0.007083
snp	val	NM_000478:g.21528584:T>C	SNP collection	https://genome.ucsc.edu/	.	no effect	0	0	0	0	NTR	00.05 % [00.03 % - 00.08 %]	0	0	chr1	+	21528584	substitution	T>C	Intron 1 (44460)	NM_000478	ALPL	donor	19067	DeepIntron	0.01	neg	SpliceAI=C|ALPL|0.01|0.00|0.00|0.00|-50|-47|45|44	0.006986
snp	val	NM_000478:g.21528601:T>C	SNP collection	https://genome.ucsc.edu/	.	no effect	0	0	0	0	NTR	00.05 % [00.03 % - 00.08 %]	0	0	chr1	+	21528601	substitution	T>C	Intron 1 (44460)	NM_000478	ALPL	donor	19084	DeepIntron	0	neg	SpliceAI=C|ALPL|0.00|0.00|0.00|0.00|-38|27|28|27	0.007019
snp	val	NM_000478:g.21528613:A>G	SNP collection	https://genome.ucsc.edu/	.	no effect	0	0	0	0	NTR	00.05 % [00.03 % - 00.08 %]	0	0	chr1	+	21528613	substitution	A>G	Intron 1 (44460)	NM_000478	ALPL	donor	19096	DeepIntron	0	neg	SpliceAI=G|ALPL|0.00|0.00|0.00|0.00|1|15|1|16	0.006889
snp	train	NM_000478:g.21528675:G>C	SNP collection	https://genome.ucsc.edu/	.	no effect	0	0	0	0	NTR	00.05 % [00.03 % - 00.08 %]	0	0	chr1	+	21528675	substitution	G>C	Intron 1 (44460)	NM_000478	ALPL	donor	19158	DeepIntron	0.37	pos	SpliceAI=C|ALPL|0.00|0.00|0.00|0.37|16|-47|-46|-5	0.007505
snp	val	NM_000478:g.21528780:G>C	SNP collection	https://genome.ucsc.edu/	.	no effect	0	0	0	0	NTR	00.05 % [00.03 % - 00.08 %]	0	0	chr1	+	21528780	substitution	G>C	Intron 1 (44460)	NM_000478	ALPL	donor	19263	DeepIntron	0	neg	SpliceAI=C|ALPL|0.00|0.00|0.00|0.00|8|-36|2|31	0.007028
snp	train	NM_000478:g.21528780:G>T	SNP collection	https://genome.ucsc.edu/	.	no effect	0	0	0	0	NTR	00.05 % [00.03 % - 00.08 %]	0	0	chr1	+	21528780	substitution	G>T	Intron 1 (44460)	NM_000478	ALPL	donor	19263	DeepIntron	0	neg	SpliceAI=T|ALPL|0.00|0.00|0.00|0.00|8|-36|-38|31	0.006924
snp	val	NM_000478:g.21528836:G>A	SNP collection	https://genome.ucsc.edu/	.	no effect	0	0	0	0	NTR	00.05 % [00.03 % - 00.08 %]	0	0	chr1	+	21528836	substitution	G>A	Intron 1 (44460)	NM_000478	ALPL	donor	19319	DeepIntron	0	neg	SpliceAI=A|ALPL|0.00|0.00|0.00|0.00|3|-48|2|20	0.008589
snp	train	NM_000478:g.21528897:C>G	SNP collection	https://genome.ucsc.edu/	.	no effect	0	0	0	0	NTR	00.05 % [00.03 % - 00.08 %]	0	0	chr1	+	21528897	substitution	C>G	Intron 1 (44460)	NM_000478	ALPL	donor	19380	DeepIntron	0	neg	SpliceAI=G|ALPL|0.00|0.00|0.00|0.00|28|16|14|-41	0.007083
snp	val	NM_000478:g.21528898:C>T	SNP collection	https://genome.ucsc.edu/	.	no effect	0	0	0	0	NTR	00.05 % [00.03 % - 00.08 %]	0	0	chr1	+	21528898	substitution	C>T	Intron 1 (44460)	NM_000478	ALPL	donor	19381	DeepIntron	0	neg	SpliceAI=T|ALPL|0.00|0.00|0.00|0.00|15|13|0|13	0.006988
snp	val	NM_000478:g.21529270:T>C	SNP collection	https://genome.ucsc.edu/	.	no effect	0	0	0	0	NTR	00.05 % [00.03 % - 00.08 %]	0	0	chr1	+	21529270	substitution	T>C	Intron 1 (44460)	NM_000478	ALPL	donor	19753	DeepIntron	0	neg	SpliceAI=C|ALPL|0.00|0.00|0.00|0.00|11|31|11|31	0.007241
snp	train	NM_000478:g.21529626:T>C	SNP collection	https://genome.ucsc.edu/	.	no effect	0	0	0	0	NTR	00.05 % [00.03 % - 00.08 %]	0	0	chr1	+	21529626	substitution	T>C	Intron 1 (44460)	NM_000478	ALPL	donor	20109	DeepIntron	0	neg	SpliceAI=C|ALPL|0.00|0.00|0.00|0.00|1|-27|-9|-12	0.008502
snp	train	NM_000478:g.21529805:A>T	SNP collection	https://genome.ucsc.edu/	.	no effect	0	0	0	0	NTR	00.05 % [00.03 % - 00.08 %]	0	0	chr1	+	21529805	substitution	A>T	Intron 1 (44460)	NM_000478	ALPL	donor	20288	DeepIntron	0	neg	SpliceAI=T|ALPL|0.00|0.00|0.00|0.00|12|-7|12|-7	0.006978
snp	val	NM_000478:g.21529865:G>A	SNP collection	https://genome.ucsc.edu/	.	no effect	0	0	0	0	NTR	00.05 % [00.03 % - 00.08 %]	0	0	chr1	+	21529865	substitution	G>A	Intron 1 (44460)	NM_000478	ALPL	donor	20348	DeepIntron	0	neg	SpliceAI=A|ALPL|0.00|0.00|0.00|0.00|3|-48|7|33	0.007
snp	train	NM_000478:g.21530123:C>T	SNP collection	https://genome.ucsc.edu/	.	no effect	0	0	0	0	NTR	00.05 % [00.03 % - 00.08 %]	0	0	chr1	+	21530123	substitution	C>T	Intron 1 (44460)	NM_000478	ALPL	donor	20606	DeepIntron	0	neg	SpliceAI=T|ALPL|0.00|0.00|0.00|0.00|5|-27|-40|-33	0.009091
snp	train	NM_000478:g.21530140:G>A	SNP collection	https://genome.ucsc.edu/	.	no effect	0	0	0	0	NTR	00.05 % [00.03 % - 00.08 %]	0	0	chr1	+	21530140	substitution	G>A	Intron 1 (44460)	NM_000478	ALPL	donor	20623	DeepIntron	0	neg	SpliceAI=A|ALPL|0.00|0.00|0.00|0.00|-44|-25|44|-25	0.00689
snp	val	NM_000478:g.21530245:T>C	SNP collection	https://genome.ucsc.edu/	.	no effect	0	0	0	0	NTR	00.05 % [00.03 % - 00.08 %]	0	0	chr1	+	21530245	substitution	T>C	Intron 1 (44460)	NM_000478	ALPL	donor	20728	DeepIntron	0	neg	SpliceAI=C|ALPL|0.00|0.00|0.00|0.00|8|43|8|43	0.007099
snp	train	NM_000478:g.21530755:A>G	SNP collection	https://genome.ucsc.edu/	.	no effect	0	0	0	0	NTR	00.05 % [00.03 % - 00.08 %]	0	0	chr1	+	21530755	substitution	A>G	Intron 1 (44460)	NM_000478	ALPL	donor	21238	DeepIntron	0	neg	SpliceAI=G|ALPL|0.00|0.00|0.00|0.00|47|16|10|-32	0.00698
snp	train	NM_000478:g.21530755:A>T	SNP collection	https://genome.ucsc.edu/	.	no effect	0	0	0	0	NTR	00.05 % [00.03 % - 00.08 %]	0	0	chr1	+	21530755	substitution	A>T	Intron 1 (44460)	NM_000478	ALPL	donor	21238	DeepIntron	0	neg	SpliceAI=T|ALPL|0.00|0.00|0.00|0.00|47|45|10|-3	0.006878
snp	train	NM_000478:g.21530925:C>G	SNP collection	https://genome.ucsc.edu/	.	no effect	0	0	0	0	NTR	00.05 % [00.03 % - 00.08 %]	0	0	chr1	+	21530925	substitution	C>G	Intron 1 (44460)	NM_000478	ALPL	donor	21408	DeepIntron	0	neg	SpliceAI=G|ALPL|0.00|0.00|0.00|0.00|0|19|0|-2	0.008496
snp	val	NM_000478:g.21530925:C>T	SNP collection	https://genome.ucsc.edu/	.	no effect	0	0	0	0	Alter by create New Exon	06.13 % [04.67 % - 08.02 %]	0	0	chr1	+	21530925	substitution	C>T	Intron 1 (44460)	NM_000478	ALPL	donor	21408	DeepIntron	0	neg	SpliceAI=T|ALPL|0.00|0.00|0.00|0.00|-2|-1|-2|-50	0.01058
snp	train	NM_000478:g.21531459:A>C	SNP collection	https://genome.ucsc.edu/	.	no effect	0	0	0	0	NTR	00.05 % [00.03 % - 00.08 %]	0	0	chr1	+	21531459	substitution	A>C	Intron 1 (44460)	NM_000478	ALPL	donor	21942	DeepIntron	0	neg	SpliceAI=C|ALPL|0.00|0.00|0.00|0.00|50|38|27|50	0.008433
snp	train	NM_000478:g.21531459:A>G	SNP collection	https://genome.ucsc.edu/	.	no effect	0	0	0	0	NTR	00.05 % [00.03 % - 00.08 %]	0	0	chr1	+	21531459	substitution	A>G	Intron 1 (44460)	NM_000478	ALPL	donor	21942	DeepIntron	0	neg	SpliceAI=G|ALPL|0.00|0.00|0.00|0.00|0|50|50|4	0.00701
snp	train	NM_000478:g.21532003:G>C	SNP collection	https://genome.ucsc.edu/	.	no effect	0	0	0	0	NTR	00.09 % [00.06 % - 00.13 %]	0	0	chr1	+	21532003	substitution	G>C	Intron 1 (44460)	NM_000478	ALPL	acceptor	-21975	DeepIntron	0	neg	SpliceAI=C|ALPL|0.00|0.00|0.00|0.00|16|5|-4|-25	0.006145
snp	val	NM_000478:g.21532610:G>A	SNP collection	https://genome.ucsc.edu/	.	no effect	0	0	0	0	NTR	00.09 % [00.06 % - 00.13 %]	0	0	chr1	+	21532610	substitution	G>A	Intron 1 (44460)	NM_000478	ALPL	acceptor	-21368	DeepIntron	0	neg	SpliceAI=A|ALPL|0.00|0.00|0.00|0.00|25|47|-38|-1	0.006226
snp	train	NM_000478:g.21532957:A>G	SNP collection	https://genome.ucsc.edu/	.	no effect	0	0	0	0	NTR	00.09 % [00.06 % - 00.13 %]	0	0	chr1	+	21532957	substitution	A>G	Intron 1 (44460)	NM_000478	ALPL	acceptor	-21021	DeepIntron	0	neg	SpliceAI=G|ALPL|0.00|0.00|0.00|0.00|-42|2|14|-43	0.006131
snp	train	NM_000478:g.21533014:A>G	SNP collection	https://genome.ucsc.edu/	.	no effect	0	0	0	0	NTR	00.09 % [00.06 % - 00.13 %]	0	0	chr1	+	21533014	substitution	A>G	Intron 1 (44460)	NM_000478	ALPL	acceptor	-20964	DeepIntron	0	neg	SpliceAI=G|ALPL|0.00|0.00|0.00|0.00|-14|41|-50|2	0.009893
snp	val	NM_000478:g.21533054:G>T	SNP collection	https://genome.ucsc.edu/	.	no effect	0	0	0	0	NTR	00.09 % [00.06 % - 00.13 %]	0	0	chr1	+	21533054	substitution	G>T	Intron 1 (44460)	NM_000478	ALPL	acceptor	-20924	DeepIntron	0	neg	SpliceAI=T|ALPL|0.00|0.00|0.00|0.00|16|1|24|10	0.006147
snp	train	NM_000478:g.21533789:C>A	SNP collection	https://genome.ucsc.edu/	.	no effect	0	0	0	0	NTR	00.09 % [00.06 % - 00.13 %]	0	0	chr1	+	21533789	substitution	C>A	Intron 1 (44460)	NM_000478	ALPL	acceptor	-20189	DeepIntron	0	neg	SpliceAI=A|ALPL|0.00|0.00|0.00|0.00|2|-11|-8|-11	0.007215
snp	val	NM_000478:g.21533789:C>T	SNP collection	https://genome.ucsc.edu/	.	no effect	0	0	0	0	NTR	00.09 % [00.06 % - 00.13 %]	0	0	chr1	+	21533789	substitution	C>T	Intron 1 (44460)	NM_000478	ALPL	acceptor	-20189	DeepIntron	0	neg	SpliceAI=T|ALPL|0.00|0.00|0.00|0.00|32|-11|-8|-11	0.006134
snp	train	NM_000478:g.21533838:G>A	SNP collection	https://genome.ucsc.edu/	.	no effect	0	0	0	0	NTR	00.09 % [00.06 % - 00.13 %]	0	0	chr1	+	21533838	substitution	G>A	Intron 1 (44460)	NM_000478	ALPL	acceptor	-20140	DeepIntron	0	neg	SpliceAI=A|ALPL|0.00|0.00|0.00|0.00|28|-17|-34|14	0.006168
snp	val	NM_000478:g.21534234:C>T	SNP collection	https://genome.ucsc.edu/	.	no effect	0	0	0	0	NTR	00.09 % [00.06 % - 00.13 %]	0	0	chr1	+	21534234	substitution	C>T	Intron 1 (44460)	NM_000478	ALPL	acceptor	-19744	DeepIntron	0	neg	SpliceAI=T|ALPL|0.00|0.00|0.00|0.00|-47|6|48|50	0.006193
snp	val	NM_000478:g.21534392:T>G	SNP collection	https://genome.ucsc.edu/	.	no effect	0	0	0	0	NTR	00.09 % [00.06 % - 00.13 %]	0	0	chr1	+	21534392	substitution	T>G	Intron 1 (44460)	NM_000478	ALPL	acceptor	-19586	DeepIntron	0	neg	SpliceAI=G|ALPL|0.00|0.00|0.00|0.00|38|-2|-49|-2	0.006322
snp	train	NM_000478:g.21534493:A>G	SNP collection	https://genome.ucsc.edu/	.	no effect	0	0	0	0	NTR	00.09 % [00.06 % - 00.13 %]	0	0	chr1	+	21534493	substitution	A>G	Intron 1 (44460)	NM_000478	ALPL	acceptor	-19485	DeepIntron	0	neg	SpliceAI=G|ALPL|0.00|0.00|0.00|0.00|-3|-39|-14|50	0.006272
snp	val	NM_000478:g.21534527:T>A	SNP collection	https://genome.ucsc.edu/	.	no effect	0	0	0	0	NTR	00.09 % [00.06 % - 00.13 %]	0	0	chr1	+	21534527	substitution	T>A	Intron 1 (44460)	NM_000478	ALPL	acceptor	-19451	DeepIntron	0	neg	SpliceAI=A|ALPL|0.00|0.00|0.00|0.00|16|-16|16|25	0.006244
snp	val	NM_000478:g.21534527:T>G	SNP collection	https://genome.ucsc.edu/	.	no effect	0	0	0	0	NTR	00.09 % [00.06 % - 00.13 %]	0	0	chr1	+	21534527	substitution	T>G	Intron 1 (44460)	NM_000478	ALPL	acceptor	-19451	DeepIntron	0	neg	SpliceAI=G|ALPL|0.00|0.00|0.00|0.00|16|-32|16|-32	0.006244
snp	train	NM_000478:g.21534528:C>G	SNP collection	https://genome.ucsc.edu/	.	no effect	0	0	0	0	NTR	00.09 % [00.06 % - 00.13 %]	0	0	chr1	+	21534528	substitution	C>G	Intron 1 (44460)	NM_000478	ALPL	acceptor	-19450	DeepIntron	0	neg	SpliceAI=G|ALPL|0.00|0.00|0.00|0.00|1|15|-5|15	0.006191
snp	val	NM_000478:g.21534615:G>A	SNP collection	https://genome.ucsc.edu/	.	no effect	0	0	0	0	NTR	00.09 % [00.06 % - 00.13 %]	0	0	chr1	+	21534615	substitution	G>A	Intron 1 (44460)	NM_000478	ALPL	acceptor	-19363	DeepIntron	0	neg	SpliceAI=A|ALPL|0.00|0.00|0.00|0.00|2|42|-1|35	0.006134
snp	train	NM_000478:g.21534734:G>T	SNP collection	https://genome.ucsc.edu/	.	no effect	0	0	0	0	NTR	00.09 % [00.06 % - 00.13 %]	0	0	chr1	+	21534734	substitution	G>T	Intron 1 (44460)	NM_000478	ALPL	acceptor	-19244	DeepIntron	0	neg	SpliceAI=T|ALPL|0.00|0.00|0.00|0.00|3|49|-2|29	0.010015
snp	train	NM_000478:g.21534837:G>C	SNP collection	https://genome.ucsc.edu/	.	no effect	0	0	0	0	NTR	00.09 % [00.06 % - 00.13 %]	0	0	chr1	+	21534837	substitution	G>C	Intron 1 (44460)	NM_000478	ALPL	acceptor	-19141	DeepIntron	0	neg	SpliceAI=C|ALPL|0.00|0.00|0.00|0.00|28|0|49|-47	0.006153
snp	train	NM_000478:g.21535163:G>A	SNP collection	https://genome.ucsc.edu/	.	no effect	0	0	0	0	NTR	00.09 % [00.06 % - 00.13 %]	0	0	chr1	+	21535163	substitution	G>A	Intron 1 (44460)	NM_000478	ALPL	acceptor	-18815	DeepIntron	0	neg	SpliceAI=A|ALPL|0.00|0.00|0.00|0.00|17|-33|-13|-50	0.006203
snp	train	NM_000478:g.21535272:A>G	SNP collection	https://genome.ucsc.edu/	.	no effect	0	0	0	0	NTR	00.09 % [00.06 % - 00.13 %]	0	0	chr1	+	21535272	substitution	A>G	Intron 1 (44460)	NM_000478	ALPL	acceptor	-18706	DeepIntron	0	neg	SpliceAI=G|ALPL|0.00|0.00|0.00|0.00|-3|26|-39|2	0.006268
snp	train	NM_000478:g.21535356:G>A	SNP collection	https://genome.ucsc.edu/	.	no effect	0	0	0	0	NTR	00.09 % [00.06 % - 00.13 %]	0	0	chr1	+	21535356	substitution	G>A	Intron 1 (44460)	NM_000478	ALPL	acceptor	-18622	DeepIntron	0	neg	SpliceAI=A|ALPL|0.00|0.00|0.00|0.00|2|46|2|-17	0.00617
snp	val	NM_000478:g.21535760:T>G	SNP collection	https://genome.ucsc.edu/	.	no effect	0	0	0	0	NTR	00.09 % [00.06 % - 00.13 %]	0	0	chr1	+	21535760	substitution	T>G	Intron 1 (44460)	NM_000478	ALPL	acceptor	-18218	DeepIntron	0	neg	SpliceAI=G|ALPL|0.00|0.00|0.00|0.00|0|-29|-46|-29	0.006127
snp	val	NM_000478:g.21536132:C>T	SNP collection	https://genome.ucsc.edu/	.	no effect	0	0	0	0	NTR	00.09 % [00.06 % - 00.13 %]	0	0	chr1	+	21536132	substitution	C>T	Intron 1 (44460)	NM_000478	ALPL	acceptor	-17846	DeepIntron	0	neg	SpliceAI=T|ALPL|0.00|0.00|0.00|0.00|50|9|-37|9	0.006413
snp	train	NM_000478:g.21536507:A>C	SNP collection	https://genome.ucsc.edu/	.	no effect	0	0	0	0	NTR	00.09 % [00.06 % - 00.13 %]	0	0	chr1	+	21536507	substitution	A>C	Intron 1 (44460)	NM_000478	ALPL	acceptor	-17471	DeepIntron	0	neg	SpliceAI=C|ALPL|0.00|0.00|0.00|0.00|6|-36|-11|35	0.00627
snp	train	NM_000478:g.21536507:A>G	SNP collection	https://genome.ucsc.edu/	.	no effect	0	0	0	0	NTR	00.09 % [00.06 % - 00.13 %]	0	0	chr1	+	21536507	substitution	A>G	Intron 1 (44460)	NM_000478	ALPL	acceptor	-17471	DeepIntron	0	neg	SpliceAI=G|ALPL|0.00|0.00|0.00|0.00|-36|6|35|-11	0.00636
snp	train	NM_000478:g.21536640:A>G	SNP collection	https://genome.ucsc.edu/	.	no effect	0	0	0	0	NTR	00.09 % [00.06 % - 00.13 %]	0.006	0	chr1	+	21536640	substitution	A>G	Intron 1 (44460)	NM_000478	ALPL	acceptor	-17338	DeepIntron	0	neg	SpliceAI=G|ALPL|0.00|0.00|0.00|0.00|1|-49|0|-49	0.006172
snp	train	NM_000478:g.21536694:G>T	SNP collection	https://genome.ucsc.edu/	.	no effect	0	0	0	0	NTR	00.09 % [00.06 % - 00.13 %]	0	0	chr1	+	21536694	substitution	G>T	Intron 1 (44460)	NM_000478	ALPL	acceptor	-17284	DeepIntron	0	neg	SpliceAI=T|ALPL|0.00|0.00|0.00|0.00|23|-3|22|-27	0.006224
snp	train	NM_000478:g.21536874:T>A	SNP collection	https://genome.ucsc.edu/	.	no effect	0	0	0	0	NTR	00.09 % [00.06 % - 00.13 %]	0	0	chr1	+	21536874	substitution	T>A	Intron 1 (44460)	NM_000478	ALPL	acceptor	-17104	DeepIntron	0	neg	SpliceAI=A|ALPL|0.00|0.00|0.00|0.00|38|8|2|7	0.006249
snp	val	NM_000478:g.21536974:A>G	SNP collection	https://genome.ucsc.edu/	.	no effect	0	0	0	0	NTR	00.09 % [00.06 % - 00.13 %]	0	0	chr1	+	21536974	substitution	A>G	Intron 1 (44460)	NM_000478	ALPL	acceptor	-17004	DeepIntron	0	neg	SpliceAI=G|ALPL|0.00|0.00|0.00|0.00|42|-32|-11|17	0.006124
snp	val	NM_000478:g.21537002:T>G	SNP collection	https://genome.ucsc.edu/	.	no effect	0	0	0	0	NTR	00.09 % [00.06 % - 00.13 %]	0	0	chr1	+	21537002	substitution	T>G	Intron 1 (44460)	NM_000478	ALPL	acceptor	-16976	DeepIntron	0	neg	SpliceAI=G|ALPL|0.00|0.00|0.00|0.00|-10|14|-5|-11	0.006289
snp	val	NM_000478:g.21537138:T>C	SNP collection	https://genome.ucsc.edu/	.	no effect	0	0	0	0	NTR	00.09 % [00.06 % - 00.13 %]	0	0	chr1	+	21537138	substitution	T>C	Intron 1 (44460)	NM_000478	ALPL	acceptor	-16840	DeepIntron	0	neg	SpliceAI=C|ALPL|0.00|0.00|0.00|0.00|-49|36|37|36	0.006204
snp	train	NM_000478:g.21537198:G>T	SNP collection	https://genome.ucsc.edu/	.	no effect	0	0	0	0	NTR	00.09 % [00.06 % - 00.13 %]	0	0	chr1	+	21537198	substitution	G>T	Intron 1 (44460)	NM_000478	ALPL	acceptor	-16780	DeepIntron	0	neg	SpliceAI=T|ALPL|0.00|0.00|0.00|0.00|17|0|-23|-1	0.006151
snp	val	NM_000478:g.21537406:A>C	SNP collection	https://genome.ucsc.edu/	.	no effect	0	0	0	0	NTR	00.09 % [00.06 % - 00.13 %]	0	0	chr1	+	21537406	substitution	A>C	Intron 1 (44460)	NM_000478	ALPL	acceptor	-16572	DeepIntron	0	neg	SpliceAI=C|ALPL|0.00|0.00|0.00|0.00|11|-50|-17|26	0.006299
snp	val	NM_000478:g.21537412:T>C	SNP collection	https://genome.ucsc.edu/	.	no effect	0	0	0	0	NTR	00.09 % [00.06 % - 00.13 %]	0	0	chr1	+	21537412	substitution	T>C	Intron 1 (44460)	NM_000478	ALPL	acceptor	-16566	DeepIntron	0	neg	SpliceAI=C|ALPL|0.00|0.00|0.00|0.00|21|5|-23|-2	0.006201
snp	train	NM_000478:g.21537463:C>T	SNP collection	https://genome.ucsc.edu/	.	no effect	0	0	0	0	NTR	00.09 % [00.06 % - 00.13 %]	0	0	chr1	+	21537463	substitution	C>T	Intron 1 (44460)	NM_000478	ALPL	acceptor	-16515	DeepIntron	0	neg	SpliceAI=T|ALPL|0.00|0.00|0.00|0.00|6|-30|-31|6	0.006204
snp	train	NM_000478:g.21537475:C>T	SNP collection	https://genome.ucsc.edu/	.	no effect	0	0	0	0	NTR	00.09 % [00.06 % - 00.13 %]	0	0	chr1	+	21537475	substitution	C>T	Intron 1 (44460)	NM_000478	ALPL	acceptor	-16503	DeepIntron	0	neg	SpliceAI=T|ALPL|0.00|0.00|0.00|0.00|-6|-42|-6|3	0.009778
snp	val	NM_000478:g.21537570:C>A	SNP collection	https://genome.ucsc.edu/	.	no effect	0	0	0	0	NTR	00.09 % [00.06 % - 00.13 %]	0	0	chr1	+	21537570	substitution	C>A	Intron 1 (44460)	NM_000478	ALPL	acceptor	-16408	DeepIntron	0	neg	SpliceAI=A|ALPL|0.00|0.00|0.00|0.00|24|-42|27|-42	0.006228
snp	val	NM_000478:g.21538031:T>C	SNP collection	https://genome.ucsc.edu/	.	no effect	0	0	0	0	NTR	00.09 % [00.06 % - 00.13 %]	0	0	chr1	+	21538031	substitution	T>C	Intron 1 (44460)	NM_000478	ALPL	acceptor	-15947	DeepIntron	0	neg	SpliceAI=C|ALPL|0.00|0.00|0.00|0.00|-38|-7|25|-7	0.006211
snp	train	NM_000478:g.21538386:T>C	SNP collection	https://genome.ucsc.edu/	.	no effect	0	0	0	0	NTR	00.09 % [00.06 % - 00.13 %]	0	0	chr1	+	21538386	substitution	T>C	Intron 1 (44460)	NM_000478	ALPL	acceptor	-15592	DeepIntron	0	neg	SpliceAI=C|ALPL|0.00|0.00|0.00|0.00|3|-48|36|50	0.006134
snp	train	NM_000478:g.21538737:G>A	SNP collection	https://genome.ucsc.edu/	.	no effect	0	0	0	0	NTR	00.09 % [00.06 % - 00.13 %]	0	0	chr1	+	21538737	substitution	G>A	Intron 1 (44460)	NM_000478	ALPL	acceptor	-15241	DeepIntron	0	neg	SpliceAI=A|ALPL|0.00|0.00|0.00|0.00|28|-17|2|-17	0.006129
snp	val	NM_000478:g.21538953:C>T	SNP collection	https://genome.ucsc.edu/	.	no effect	0	0	0	0	NTR	00.09 % [00.06 % - 00.13 %]	0	0	chr1	+	21538953	substitution	C>T	Intron 1 (44460)	NM_000478	ALPL	acceptor	-15025	DeepIntron	0	neg	SpliceAI=T|ALPL|0.00|0.00|0.00|0.00|-23|-21|-28|-49	0.006174
snp	train	NM_000478:g.21539401:G>A	SNP collection	https://genome.ucsc.edu/	.	no effect	0	0	0	0	NTR	00.09 % [00.06 % - 00.13 %]	0	0	chr1	+	21539401	substitution	G>A	Intron 1 (44460)	NM_000478	ALPL	acceptor	-14577	DeepIntron	0	neg	SpliceAI=A|ALPL|0.00|0.00|0.00|0.00|22|38|-27|-28	0.006134
snp	train	NM_000478:g.21539759:A>C	SNP collection	https://genome.ucsc.edu/	.	no effect	0	0	0	0	NTR	00.09 % [00.06 % - 00.13 %]	0	0	chr1	+	21539759	substitution	A>C	Intron 1 (44460)	NM_000478	ALPL	acceptor	-14219	DeepIntron	0	neg	SpliceAI=C|ALPL|0.00|0.00|0.00|0.00|15|38|38|27	0.006139
snp	train	NM_000478:g.21539759:A>G	SNP collection	https://genome.ucsc.edu/	.	no effect	0	0	0	0	NTR	00.09 % [00.06 % - 00.13 %]	0	0	chr1	+	21539759	substitution	A>G	Intron 1 (44460)	NM_000478	ALPL	acceptor	-14219	DeepIntron	0	neg	SpliceAI=G|ALPL|0.00|0.00|0.00|0.00|38|2|38|2	0.006157
snp	train	NM_000478:g.21539948:G>A	SNP collection	https://genome.ucsc.edu/	.	no effect	0	0	0	0	NTR	00.09 % [00.06 % - 00.13 %]	0	0	chr1	+	21539948	substitution	G>A	Intron 1 (44460)	NM_000478	ALPL	acceptor	-14030	DeepIntron	0	neg	SpliceAI=A|ALPL|0.00|0.00|0.00|0.00|2|-28|31|8	0.006152
snp	val	NM_000478:g.21539948:G>C	SNP collection	https://genome.ucsc.edu/	.	no effect	0	0	0	0	NTR	00.09 % [00.06 % - 00.13 %]	0	0	chr1	+	21539948	substitution	G>C	Intron 1 (44460)	NM_000478	ALPL	acceptor	-14030	DeepIntron	0	neg	SpliceAI=C|ALPL|0.00|0.00|0.00|0.00|6|-28|4|31	0.0063
snp	train	NM_000478:g.21540071:G>A	SNP collection	https://genome.ucsc.edu/	.	no effect	0	0	0	0	NTR	00.09 % [00.06 % - 00.13 %]	0	0	chr1	+	21540071	substitution	G>A	Intron 1 (44460)	NM_000478	ALPL	acceptor	-13907	DeepIntron	0	neg	SpliceAI=A|ALPL|0.00|0.00|0.00|0.00|17|-34|-7|15	0.006171
snp	val	NM_000478:g.21540132:G>A	SNP collection	https://genome.ucsc.edu/	.	no effect	0	0	0	0	NTR	00.09 % [00.06 % - 00.13 %]	0	0	chr1	+	21540132	substitution	G>A	Intron 1 (44460)	NM_000478	ALPL	acceptor	-13846	DeepIntron	0	neg	SpliceAI=A|ALPL|0.00|0.00|0.00|0.00|2|1|-15|-46	0.006439
snp	val	NM_000478:g.21540336:T>C	SNP collection	https://genome.ucsc.edu/	.	no effect	0	0	0	0	NTR	00.09 % [00.06 % - 00.13 %]	0	0	chr1	+	21540336	substitution	T>C	Intron 1 (44460)	NM_000478	ALPL	acceptor	-13642	DeepIntron	0	neg	SpliceAI=C|ALPL|0.00|0.00|0.00|0.00|3|31|31|1	0.006276
snp	val	NM_000478:g.21540998:T>C	SNP collection	https://genome.ucsc.edu/	.	no effect	0	0	0	0	NTR	00.09 % [00.06 % - 00.13 %]	0	0	chr1	+	21540998	substitution	T>C	Intron 1 (44460)	NM_000478	ALPL	acceptor	-12980	DeepIntron	0.01	neg	SpliceAI=C|ALPL|0.00|0.00|0.01|0.00|24|44|24|-39	0.006223
snp	val	NM_000478:g.21541107:C>T	SNP collection	https://genome.ucsc.edu/	.	no effect	0	0	0	0	NTR	00.09 % [00.06 % - 00.13 %]	0	0	chr1	+	21541107	substitution	C>T	Intron 1 (44460)	NM_000478	ALPL	acceptor	-12871	DeepIntron	0	neg	SpliceAI=T|ALPL|0.00|0.00|0.00|0.00|-21|32|-21|18	0.009504
snp	train	NM_000478:g.21541109:T>C	SNP collection	https://genome.ucsc.edu/	.	no effect	0	0	0	0	NTR	00.09 % [00.06 % - 00.13 %]	0	0	chr1	+	21541109	substitution	T>C	Intron 1 (44460)	NM_000478	ALPL	acceptor	-12869	DeepIntron	0	neg	SpliceAI=C|ALPL|0.00|0.00|0.00|0.00|-38|30|3|-31	0.006188
snp	val	NM_000478:g.21541666:G>T	SNP collection	https://genome.ucsc.edu/	.	no effect	0	0	0	0	NTR	00.09 % [00.06 % - 00.13 %]	0	0	chr1	+	21541666	substitution	G>T	Intron 1 (44460)	NM_000478	ALPL	acceptor	-12312	DeepIntron	0	neg	SpliceAI=T|ALPL|0.00|0.00|0.00|0.00|-18|-39|42|-3	0.0063
snp	val	NM_000478:g.21542840:C>A	SNP collection	https://genome.ucsc.edu/	.	no effect	0	0	0	0	NTR	00.09 % [00.06 % - 00.13 %]	0	0	chr1	+	21542840	substitution	C>A	Intron 1 (44460)	NM_000478	ALPL	acceptor	-11138	DeepIntron	0	neg	SpliceAI=A|ALPL|0.00|0.00|0.00|0.00|2|25|-1|-26	0.006181
snp	val	NM_000478:g.21542882:C>T	SNP collection	https://genome.ucsc.edu/	.	no effect	0	0	0	0	NTR	00.09 % [00.06 % - 00.13 %]	0	0	chr1	+	21542882	substitution	C>T	Intron 1 (44460)	NM_000478	ALPL	acceptor	-11096	DeepIntron	0	neg	SpliceAI=T|ALPL|0.00|0.00|0.00|0.00|22|-17|-2|11	0.006839
snp	val	NM_000478:g.21543007:A>C	SNP collection	https://genome.ucsc.edu/	.	no effect	0	0	0	0	NTR	00.09 % [00.06 % - 00.13 %]	0	0	chr1	+	21543007	substitution	A>C	Intron 1 (44460)	NM_000478	ALPL	acceptor	-10971	DeepIntron	0	neg	SpliceAI=C|ALPL|0.00|0.00|0.00|0.00|-10|28|-10|-37	0.006351
snp	train	NM_000478:g.21543280:A>G	SNP collection	https://genome.ucsc.edu/	.	no effect	0	0	0	0	NTR	00.09 % [00.06 % - 00.13 %]	0	0	chr1	+	21543280	substitution	A>G	Intron 1 (44460)	NM_000478	ALPL	acceptor	-10698	DeepIntron	0	neg	SpliceAI=G|ALPL|0.00|0.00|0.00|0.00|-2|12|-47|-14	0.006165
snp	val	NM_000478:g.21543425:T>C	SNP collection	https://genome.ucsc.edu/	.	no effect	0	0	0	0	NTR	00.09 % [00.06 % - 00.13 %]	0.002	0	chr1	+	21543425	substitution	T>C	Intron 1 (44460)	NM_000478	ALPL	acceptor	-10553	DeepIntron	0.05	neg	SpliceAI=C|ALPL|0.00|0.05|0.00|0.00|49|7|0|7	0.006115
snp	train	NM_000478:g.21543958:C>T	SNP collection	https://genome.ucsc.edu/	.	no effect	0	0	0	0	NTR	00.09 % [00.06 % - 00.13 %]	0	0	chr1	+	21543958	substitution	C>T	Intron 1 (44460)	NM_000478	ALPL	acceptor	-10020	DeepIntron	0	neg	SpliceAI=T|ALPL|0.00|0.00|0.00|0.00|-2|48|47|-22	0.006191
snp	train	NM_000478:g.21544188:C>T	SNP collection	https://genome.ucsc.edu/	.	no effect	0	0	0	0	NTR	00.09 % [00.06 % - 00.13 %]	0	0	chr1	+	21544188	substitution	C>T	Intron 1 (44460)	NM_000478	ALPL	acceptor	-9790	DeepIntron	0	neg	SpliceAI=T|ALPL|0.00|0.00|0.00|0.00|6|-34|-32|-27	0.009707
snp	val	NM_000478:g.21544233:A>G	SNP collection	https://genome.ucsc.edu/	.	no effect	0	0	0	0	NTR	00.09 % [00.06 % - 00.13 %]	0	0	chr1	+	21544233	substitution	A>G	Intron 1 (44460)	NM_000478	ALPL	acceptor	-9745	DeepIntron	0	neg	SpliceAI=G|ALPL|0.00|0.00|0.00|0.00|-39|2|9|2	0.006212
snp	train	NM_000478:g.21544438:G>A	SNP collection	https://genome.ucsc.edu/	.	no effect	0	0	0	0	NTR	00.09 % [00.06 % - 00.13 %]	0	0	chr1	+	21544438	substitution	G>A	Intron 1 (44460)	NM_000478	ALPL	acceptor	-9540	DeepIntron	0	neg	SpliceAI=A|ALPL|0.00|0.00|0.00|0.00|-1|-22|33|-22	0.006309
snp	train	NM_000478:g.21544806:G>C	SNP collection	https://genome.ucsc.edu/	.	no effect	0	0	0	0	NTR	00.09 % [00.06 % - 00.13 %]	0	0	chr1	+	21544806	substitution	G>C	Intron 1 (44460)	NM_000478	ALPL	acceptor	-9172	DeepIntron	0	neg	SpliceAI=C|ALPL|0.00|0.00|0.00|0.00|3|30|23|39	0.006124
snp	val	NM_000478:g.21545273:G>T	SNP collection	https://genome.ucsc.edu/	.	no effect	0	0	0	0	NTR	00.09 % [00.06 % - 00.13 %]	0	0	chr1	+	21545273	substitution	G>T	Intron 1 (44460)	NM_000478	ALPL	acceptor	-8705	DeepIntron	0	neg	SpliceAI=T|ALPL|0.00|0.00|0.00|0.00|43|-8|-2|-50	0.006125
snp	val	NM_000478:g.21545307:T>G	SNP collection	https://genome.ucsc.edu/	.	no effect	0	0	0	0	NTR	00.09 % [00.06 % - 00.13 %]	0	0	chr1	+	21545307	substitution	T>G	Intron 1 (44460)	NM_000478	ALPL	acceptor	-8671	DeepIntron	0	neg	SpliceAI=G|ALPL|0.00|0.00|0.00|0.00|41|9|-1|5	0.009436
snp	train	NM_000478:g.21545511:G>A	SNP collection	https://genome.ucsc.edu/	.	no effect	0	0	0	0	NTR	00.09 % [00.06 % - 00.13 %]	0	0	chr1	+	21545511	substitution	G>A	Intron 1 (44460)	NM_000478	ALPL	acceptor	-8467	DeepIntron	0	neg	SpliceAI=A|ALPL|0.00|0.00|0.00|0.00|16|-38|-10|15	0.006102
snp	train	NM_000478:g.21545639:G>A	SNP collection	https://genome.ucsc.edu/	.	no effect	0	0	0	0	NTR	00.09 % [00.06 % - 00.13 %]	0	0	chr1	+	21545639	substitution	G>A	Intron 1 (44460)	NM_000478	ALPL	acceptor	-8339	DeepIntron	0	neg	SpliceAI=A|ALPL|0.00|0.00|0.00|0.00|7|-29|-20|24	0.006152
snp	train	NM_000478:g.21545911:G>A	SNP collection	https://genome.ucsc.edu/	.	no effect	0	0	0	0	NTR	00.09 % [00.06 % - 00.13 %]	0.002	0	chr1	+	21545911	substitution	G>A	Intron 1 (44460)	NM_000478	ALPL	acceptor	-8067	DeepIntron	0	neg	SpliceAI=A|ALPL|0.00|0.00|0.00|0.00|-50|1|24|-1	0.006229
snp	val	NM_000478:g.21546509:C>G	SNP collection	https://genome.ucsc.edu/	.	no effect	0	0	0	0	NTR	00.09 % [00.06 % - 00.13 %]	0	0	chr1	+	21546509	substitution	C>G	Intron 1 (44460)	NM_000478	ALPL	acceptor	-7469	DeepIntron	0	neg	SpliceAI=G|ALPL|0.00|0.00|0.00|0.00|1|3|-36|3	0.006152
snp	train	NM_000478:g.21546509:C>T	SNP collection	https://genome.ucsc.edu/	.	no effect	0	0	0	0	NTR	00.09 % [00.06 % - 00.13 %]	0	0	chr1	+	21546509	substitution	C>T	Intron 1 (44460)	NM_000478	ALPL	acceptor	-7469	DeepIntron	0	neg	SpliceAI=T|ALPL|0.00|0.00|0.00|0.00|13|3|-36|3	0.006114
snp	train	NM_000478:g.21546576:G>A	SNP collection	https://genome.ucsc.edu/	.	no effect	0	0	0	0	NTR	00.09 % [00.06 % - 00.13 %]	0	0	chr1	+	21546576	substitution	G>A	Intron 1 (44460)	NM_000478	ALPL	acceptor	-7402	DeepIntron	0	neg	SpliceAI=A|ALPL|0.00|0.00|0.00|0.00|28|13|5|30	0.006175
snp	train	NM_000478:g.21546625:G>A	SNP collection	https://genome.ucsc.edu/	.	no effect	0	0	0	0	NTR	00.09 % [00.06 % - 00.13 %]	0	0	chr1	+	21546625	substitution	G>A	Intron 1 (44460)	NM_000478	ALPL	acceptor	-7353	DeepIntron	0	neg	SpliceAI=A|ALPL|0.00|0.00|0.00|0.00|-36|-1|49|-1	0.006484
snp	train	NM_000478:g.21546625:G>T	SNP collection	https://genome.ucsc.edu/	.	no effect	0	0	0	0	NTR	00.09 % [00.06 % - 00.13 %]	0	0	chr1	+	21546625	substitution	G>T	Intron 1 (44460)	NM_000478	ALPL	acceptor	-7353	DeepIntron	0	neg	SpliceAI=T|ALPL|0.00|0.00|0.00|0.00|-36|-1|49|-1	0.006265
snp	val	NM_000478:g.21546711:G>A	SNP collection	https://genome.ucsc.edu/	.	no effect	0	0	0	0	NTR	00.09 % [00.06 % - 00.13 %]	0	0	chr1	+	21546711	substitution	G>A	Intron 1 (44460)	NM_000478	ALPL	acceptor	-7267	DeepIntron	0	neg	SpliceAI=A|ALPL|0.00|0.00|0.00|0.00|-10|-16|-10|-5	0.006134
snp	train	NM_000478:g.21547184:C>G	SNP collection	https://genome.ucsc.edu/	.	no effect	0	0	0	0	NTR	00.09 % [00.06 % - 00.13 %]	0	0	chr1	+	21547184	substitution	C>G	Intron 1 (44460)	NM_000478	ALPL	acceptor	-6794	DeepIntron	0	neg	SpliceAI=G|ALPL|0.00|0.00|0.00|0.00|-40|-41|-11|-45	0.006275
snp	train	NM_000478:g.21547549:C>A	SNP collection	https://genome.ucsc.edu/	.	no effect	0	0	0	0	NTR	00.09 % [00.06 % - 00.13 %]	0	0	chr1	+	21547549	substitution	C>A	Intron 1 (44460)	NM_000478	ALPL	acceptor	-6429	DeepIntron	0	neg	SpliceAI=A|ALPL|0.00|0.00|0.00|0.00|-35|-50|-26|-27	0.006302
snp	train	NM_000478:g.21547572:T>C	SNP collection	https://genome.ucsc.edu/	.	no effect	0	0	0	0	NTR	00.09 % [00.06 % - 00.13 %]	0	0	chr1	+	21547572	substitution	T>C	Intron 1 (44460)	NM_000478	ALPL	acceptor	-6406	DeepIntron	0	neg	SpliceAI=C|ALPL|0.00|0.00|0.00|0.00|-50|38|-50|39	0.006159
snp	val	NM_000478:g.21547620:C>A	SNP collection	https://genome.ucsc.edu/	.	no effect	0	0	0	0	NTR	00.09 % [00.06 % - 00.13 %]	0	0	chr1	+	21547620	substitution	C>A	Intron 1 (44460)	NM_000478	ALPL	acceptor	-6358	DeepIntron	0	neg	SpliceAI=A|ALPL|0.00|0.00|0.00|0.00|28|-10|-16|28	0.006304
snp	train	NM_000478:g.21547620:C>T	SNP collection	https://genome.ucsc.edu/	.	no effect	0	0	0	0	NTR	00.09 % [00.06 % - 00.13 %]	0	0	chr1	+	21547620	substitution	C>T	Intron 1 (44460)	NM_000478	ALPL	acceptor	-6358	DeepIntron	0	neg	SpliceAI=T|ALPL|0.00|0.00|0.00|0.00|43|-10|-2|28	0.010106
snp	val	NM_000478:g.21547694:G>A	SNP collection	https://genome.ucsc.edu/	.	no effect	0	0	0	0	NTR	00.09 % [00.06 % - 00.13 %]	0	0	chr1	+	21547694	substitution	G>A	Intron 1 (44460)	NM_000478	ALPL	acceptor	-6284	DeepIntron	0	neg	SpliceAI=A|ALPL|0.00|0.00|0.00|0.00|2|-31|2|-22	0.006173
snp	train	NM_000478:g.21547840:G>T	SNP collection	https://genome.ucsc.edu/	.	no effect	0	0	0	0	NTR	00.09 % [00.06 % - 00.13 %]	0	0	chr1	+	21547840	substitution	G>T	Intron 1 (44460)	NM_000478	ALPL	acceptor	-6138	DeepIntron	0.01	neg	SpliceAI=T|ALPL|0.01|0.00|0.00|0.00|38|1|-4|-1	0.009824
snp	train	NM_000478:g.21547847:G>A	SNP collection	https://genome.ucsc.edu/	.	no effect	0	0	0	0	NTR	00.09 % [00.06 % - 00.13 %]	0	0	chr1	+	21547847	substitution	G>A	Intron 1 (44460)	NM_000478	ALPL	acceptor	-6131	DeepIntron	0	neg	SpliceAI=A|ALPL|0.00|0.00|0.00|0.00|31|-6|-8|-11	0.006204
snp	val	NM_000478:g.21548088:G>A	SNP collection	https://genome.ucsc.edu/	.	no effect	0	0	0	0	NTR	00.09 % [00.06 % - 00.13 %]	0	0	chr1	+	21548088	substitution	G>A	Intron 1 (44460)	NM_000478	ALPL	acceptor	-5890	DeepIntron	0	neg	SpliceAI=A|ALPL|0.00|0.00|0.00|0.00|18|-5|-14|-23	0.006225
snp	train	NM_000478:g.21548210:A>G	SNP collection	https://genome.ucsc.edu/	.	no effect	0	0	0	0	NTR	00.09 % [00.06 % - 00.13 %]	0	0	chr1	+	21548210	substitution	A>G	Intron 1 (44460)	NM_000478	ALPL	acceptor	-5768	DeepIntron	0	neg	SpliceAI=G|ALPL|0.00|0.00|0.00|0.00|38|22|22|-29	0.006281
snp	train	NM_000478:g.21548350:C>T	SNP collection	https://genome.ucsc.edu/	.	no effect	0	0	0	0	NTR	00.09 % [00.06 % - 00.13 %]	0	0	chr1	+	21548350	substitution	C>T	Intron 1 (44460)	NM_000478	ALPL	acceptor	-5628	DeepIntron	0	neg	SpliceAI=T|ALPL|0.00|0.00|0.00|0.00|0|-25|-2|-26	0.006116
snp	val	NM_000478:g.21548503:T>A	SNP collection	https://genome.ucsc.edu/	.	no effect	0	0	0	0	NTR	00.09 % [00.06 % - 00.13 %]	0	0	chr1	+	21548503	substitution	T>A	Intron 1 (44460)	NM_000478	ALPL	acceptor	-5475	DeepIntron	0	neg	SpliceAI=A|ALPL|0.00|0.00|0.00|0.00|-28|19|-9|-2	0.006182
snp	train	NM_000478:g.21548604:C>G	SNP collection	https://genome.ucsc.edu/	.	no effect	0	0	0	0	NTR	00.09 % [00.06 % - 00.13 %]	0	0	chr1	+	21548604	substitution	C>G	Intron 1 (44460)	NM_000478	ALPL	acceptor	-5374	DeepIntron	0	neg	SpliceAI=G|ALPL|0.00|0.00|0.00|0.00|0|2|0|2	0.006133
snp	train	NM_000478:g.21548604:C>T	SNP collection	https://genome.ucsc.edu/	.	no effect	0	0	0	0	NTR	00.09 % [00.06 % - 00.13 %]	0	0	chr1	+	21548604	substitution	C>T	Intron 1 (44460)	NM_000478	ALPL	acceptor	-5374	DeepIntron	0	neg	SpliceAI=T|ALPL|0.00|0.00|0.00|0.00|37|2|5|2	0.00617
snp	val	NM_000478:g.21548897:G>A	SNP collection	https://genome.ucsc.edu/	.	no effect	0	0	0	0	NTR	00.09 % [00.06 % - 00.13 %]	0	0	chr1	+	21548897	substitution	G>A	Intron 1 (44460)	NM_000478	ALPL	acceptor	-5081	DeepIntron	0	neg	SpliceAI=A|ALPL|0.00|0.00|0.00|0.00|27|41|-22|-1	0.006174
snp	val	NM_000478:g.21549320:A>G	SNP collection	https://genome.ucsc.edu/	.	no effect	0	0	0	0	NTR	00.09 % [00.06 % - 00.13 %]	0	0	chr1	+	21549320	substitution	A>G	Intron 1 (44460)	NM_000478	ALPL	acceptor	-4658	DeepIntron	0	neg	SpliceAI=G|ALPL|0.00|0.00|0.00|0.00|1|7|1|7	0.006134
snp	train	NM_000478:g.21549423:C>T	SNP collection	https://genome.ucsc.edu/	.	no effect	0	0	0	0	NTR	00.09 % [00.06 % - 00.13 %]	0	0	chr1	+	21549423	substitution	C>T	Intron 1 (44460)	NM_000478	ALPL	acceptor	-4555	DeepIntron	0	neg	SpliceAI=T|ALPL|0.00|0.00|0.00|0.00|-3|-21|-23|30	0.006112
snp	train	NM_000478:g.21549481:T>C	SNP collection	https://genome.ucsc.edu/	.	no effect	0	0	0	0	NTR	00.09 % [00.06 % - 00.13 %]	0	0	chr1	+	21549481	substitution	T>C	Intron 1 (44460)	NM_000478	ALPL	acceptor	-4497	DeepIntron	0	neg	SpliceAI=C|ALPL|0.00|0.00|0.00|0.00|14|-3|14|-2	0.006306
snp	train	NM_000478:g.21549519:G>A	SNP collection	https://genome.ucsc.edu/	.	no effect	0	0	0	0	NTR	00.09 % [00.06 % - 00.13 %]	0	0	chr1	+	21549519	substitution	G>A	Intron 1 (44460)	NM_000478	ALPL	acceptor	-4459	DeepIntron	0	neg	SpliceAI=A|ALPL|0.00|0.00|0.00|0.00|-24|0|-24|0	0.006301
snp	val	NM_000478:g.21549586:G>A	SNP collection	https://genome.ucsc.edu/	.	no effect	0	0	0	0	NTR	00.09 % [00.06 % - 00.13 %]	0	0	chr1	+	21549586	substitution	G>A	Intron 1 (44460)	NM_000478	ALPL	acceptor	-4392	DeepIntron	0	neg	SpliceAI=A|ALPL|0.00|0.00|0.00|0.00|7|14|-12|14	0.006108
snp	val	NM_000478:g.21549586:G>T	SNP collection	https://genome.ucsc.edu/	.	no effect	0	0	0	0	NTR	00.09 % [00.06 % - 00.13 %]	0	0	chr1	+	21549586	substitution	G>T	Intron 1 (44460)	NM_000478	ALPL	acceptor	-4392	DeepIntron	0	neg	SpliceAI=T|ALPL|0.00|0.00|0.00|0.00|7|14|-12|14	0.00609
snp	val	NM_000478:g.21549999:C>T	SNP collection	https://genome.ucsc.edu/	.	no effect	0	0	0	0	NTR	00.09 % [00.06 % - 00.13 %]	0	0	chr1	+	21549999	substitution	C>T	Intron 1 (44460)	NM_000478	ALPL	acceptor	-3979	DeepIntron	0	neg	SpliceAI=T|ALPL|0.00|0.00|0.00|0.00|-5|8|-5|16	0.006279
snp	train	NM_000478:g.21550464:T>C	SNP collection	https://genome.ucsc.edu/	.	no effect	0	0	0	0	NTR	00.09 % [00.06 % - 00.13 %]	0	0	chr1	+	21550464	substitution	T>C	Intron 1 (44460)	NM_000478	ALPL	acceptor	-3514	DeepIntron	0	neg	SpliceAI=C|ALPL|0.00|0.00|0.00|0.00|-26|12|45|-50	0.006204
snp	train	NM_000478:g.21550581:C>T	SNP collection	https://genome.ucsc.edu/	.	no effect	0	0	0	0	NTR	00.09 % [00.06 % - 00.13 %]	0	0	chr1	+	21550581	substitution	C>T	Intron 1 (44460)	NM_000478	ALPL	acceptor	-3397	DeepIntron	0	neg	SpliceAI=T|ALPL|0.00|0.00|0.00|0.00|34|40|-46|12	0.006151
snp	val	NM_000478:g.21550772:G>C	SNP collection	https://genome.ucsc.edu/	.	no effect	0	0	0	0	NTR	00.09 % [00.06 % - 00.13 %]	0	0	chr1	+	21550772	substitution	G>C	Intron 1 (44460)	NM_000478	ALPL	acceptor	-3206	DeepIntron	0.01	neg	SpliceAI=C|ALPL|0.00|0.00|0.00|0.01|31|10|-26|10	0.006134
snp	train	NM_000478:g.21551260:A>G	SNP collection	https://genome.ucsc.edu/	.	no effect	0	0	0	0	NTR	00.09 % [00.06 % - 00.13 %]	0	0	chr1	+	21551260	substitution	A>G	Intron 1 (44460)	NM_000478	ALPL	acceptor	-2718	DeepIntron	0	neg	SpliceAI=G|ALPL|0.00|0.00|0.00|0.00|-23|-17|-45|6	0.006153
snp	train	NM_000478:g.21551415:C>A	SNP collection	https://genome.ucsc.edu/	.	no effect	0	0	0	0	NTR	00.09 % [00.06 % - 00.13 %]	0	0	chr1	+	21551415	substitution	C>A	Intron 1 (44460)	NM_000478	ALPL	acceptor	-2563	DeepIntron	0.01	neg	SpliceAI=A|ALPL|0.00|0.00|0.01|0.00|13|-47|13|-20	0.006176
snp	val	NM_000478:g.21552441:T>C	SNP collection	https://genome.ucsc.edu/	.	no effect	0	0	0	0	NTR	00.09 % [00.06 % - 00.13 %]	0	0	chr1	+	21552441	substitution	T>C	Intron 1 (44460)	NM_000478	ALPL	acceptor	-1537	DeepIntron	0	neg	SpliceAI=C|ALPL|0.00|0.00|0.00|0.00|-26|10|-11|-46	0.006174
snp	val	NM_000478:g.21552999:G>A	SNP collection	https://genome.ucsc.edu/	.	no effect	0	0	0	0	NTR	00.09 % [00.06 % - 00.13 %]	0.012	0	chr1	+	21552999	substitution	G>A	Intron 1 (44460)	NM_000478	ALPL	acceptor	-979	DeepIntron	0	neg	SpliceAI=A|ALPL|0.00|0.00|0.00|0.00|-50|1|-49|-50	0.006393
snp	val	NM_000478:g.21553031:A>G	SNP collection	https://genome.ucsc.edu/	.	no effect	0	0	0	0	NTR	00.09 % [00.06 % - 00.13 %]	0	0	chr1	+	21553031	substitution	A>G	Intron 1 (44460)	NM_000478	ALPL	acceptor	-947	DeepIntron	0	neg	SpliceAI=G|ALPL|0.00|0.00|0.00|0.00|-31|21|-20|21	0.00619
snp	train	NM_000478:g.21553503:G>A	SNP collection	https://genome.ucsc.edu/	.	no effect	0	0	0	0	NTR	00.09 % [00.06 % - 00.13 %]	0	0	chr1	+	21553503	substitution	G>A	Intron 1 (44460)	NM_000478	ALPL	acceptor	-475	DeepIntron	0	neg	SpliceAI=A|ALPL|0.00|0.00|0.00|0.00|20|-28|-18|-29	0.006135
snp	val	NM_000478:g.21553575:A>G	SNP collection	https://genome.ucsc.edu/	.	no effect	0	0	0	0	NTR	00.09 % [00.06 % - 00.13 %]	0	0	chr1	+	21553575	substitution	A>G	Intron 1 (44460)	NM_000478	ALPL	acceptor	-403	DeepIntron	0	neg	SpliceAI=G|ALPL|0.00|0.00|0.00|0.00|-34|6|-1|-2	0.006152
snp	val	NM_000478:g.21554525:C>G	SNP collection	https://genome.ucsc.edu/	.	no effect	0	0	0	0	NTR	00.05 % [00.03 % - 00.08 %]	0	0	chr1	+	21554525	substitution	C>G	Intron 2 (6483)	NM_000478	ALPL	donor	383	DeepIntron	0	neg	SpliceAI=G|ALPL|0.00|0.00|0.00|0.00|-9|12|-9|-19	0.007104
snp	train	NM_000478:g.21554791:G>T	SNP collection	https://genome.ucsc.edu/	.	no effect	0	0	0	0	NTR	00.05 % [00.03 % - 00.08 %]	0	0	chr1	+	21554791	substitution	G>T	Intron 2 (6483)	NM_000478	ALPL	donor	649	DeepIntron	0	neg	SpliceAI=T|ALPL|0.00|0.00|0.00|0.00|11|-1|3|-1	0.006954
snp	train	NM_000478:g.21554795:G>T	SNP collection	https://genome.ucsc.edu/	.	no effect	0	0	0	0	NTR	00.05 % [00.03 % - 00.08 %]	0	0	chr1	+	21554795	substitution	G>T	Intron 2 (6483)	NM_000478	ALPL	donor	653	DeepIntron	0	neg	SpliceAI=T|ALPL|0.00|0.00|0.00|0.00|-8|-1|-26|-5	0.006858
snp	val	NM_000478:g.21554807:G>A	SNP collection	https://genome.ucsc.edu/	.	no effect	0	0	0	0	NTR	00.05 % [00.03 % - 00.08 %]	0	0	chr1	+	21554807	substitution	G>A	Intron 2 (6483)	NM_000478	ALPL	donor	665	DeepIntron	0	neg	SpliceAI=A|ALPL|0.00|0.00|0.00|0.00|3|-5|3|-5	0.00695
snp	train	NM_000478:g.21554807:G>T	SNP collection	https://genome.ucsc.edu/	.	no effect	0	0	0	0	NTR	00.05 % [00.03 % - 00.08 %]	0	0	chr1	+	21554807	substitution	G>T	Intron 2 (6483)	NM_000478	ALPL	donor	665	DeepIntron	0	neg	SpliceAI=T|ALPL|0.00|0.00|0.00|0.00|-17|-5|3|-5	0.006942
snp	train	NM_000478:g.21554811:G>T	SNP collection	https://genome.ucsc.edu/	.	no effect	0	0	0	0	NTR	00.05 % [00.03 % - 00.08 %]	0	0	chr1	+	21554811	substitution	G>T	Intron 2 (6483)	NM_000478	ALPL	donor	669	DeepIntron	0	neg	SpliceAI=T|ALPL|0.00|0.00|0.00|0.00|-21|-1|-9|-1	0.00717
snp	train	NM_000478:g.21554815:G>C	SNP collection	https://genome.ucsc.edu/	.	no effect	0	0	0	0	NTR	00.05 % [00.03 % - 00.08 %]	0	0	chr1	+	21554815	substitution	G>C	Intron 2 (6483)	NM_000478	ALPL	donor	673	DeepIntron	0	neg	SpliceAI=C|ALPL|0.00|0.00|0.00|0.00|-28|-5|-9|-5	0.006954
snp	train	NM_000478:g.21554815:G>T	SNP collection	https://genome.ucsc.edu/	.	no effect	0	0	0	0	NTR	00.05 % [00.03 % - 00.08 %]	0	0	chr1	+	21554815	substitution	G>T	Intron 2 (6483)	NM_000478	ALPL	donor	673	DeepIntron	0	neg	SpliceAI=T|ALPL|0.00|0.00|0.00|0.00|-21|-5|-9|-5	0.00847
snp	train	NM_000478:g.21555577:C>T	SNP collection	https://genome.ucsc.edu/	.	no effect	0	0	0	0	NTR	00.05 % [00.03 % - 00.08 %]	0	0	chr1	+	21555577	substitution	C>T	Intron 2 (6483)	NM_000478	ALPL	donor	1435	DeepIntron	0	neg	SpliceAI=T|ALPL|0.00|0.00|0.00|0.00|26|-17|1|12	0.006874
snp	train	NM_000478:g.21555888:A>C	SNP collection	https://genome.ucsc.edu/	.	no effect	0	0	0	0	NTR	00.05 % [00.03 % - 00.08 %]	0	0	chr1	+	21555888	substitution	A>C	Intron 2 (6483)	NM_000478	ALPL	donor	1746	DeepIntron	0	neg	SpliceAI=C|ALPL|0.00|0.00|0.00|0.00|14|2|25|2	0.007296
snp	val	NM_000478:g.21555905:G>A	SNP collection	https://genome.ucsc.edu/	.	no effect	0	0	0	0	NTR	00.05 % [00.03 % - 00.08 %]	0	0	chr1	+	21555905	substitution	G>A	Intron 2 (6483)	NM_000478	ALPL	donor	1763	DeepIntron	0	neg	SpliceAI=A|ALPL|0.00|0.00|0.00|0.00|50|43|8|22	0.007115
snp	val	NM_000478:g.21556327:G>A	SNP collection	https://genome.ucsc.edu/	.	no effect	0	0	0	0	NTR	00.05 % [00.03 % - 00.08 %]	0	0	chr1	+	21556327	substitution	G>A	Intron 2 (6483)	NM_000478	ALPL	donor	2185	DeepIntron	0	neg	SpliceAI=A|ALPL|0.00|0.00|0.00|0.00|-29|1|37|14	0.007222
snp	train	NM_000478:g.21557920:C>A	SNP collection	https://genome.ucsc.edu/	.	no effect	0	0	0	0	NTR	00.09 % [00.06 % - 00.13 %]	0	0	chr1	+	21557920	substitution	C>A	Intron 2 (6483)	NM_000478	ALPL	acceptor	-2706	DeepIntron	0	neg	SpliceAI=A|ALPL|0.00|0.00|0.00|0.00|23|-3|44|-6	0.00621
snp	train	NM_000478:g.21558015:T>C	SNP collection	https://genome.ucsc.edu/	.	no effect	0	0	0	0	NTR	00.09 % [00.06 % - 00.13 %]	0	0	chr1	+	21558015	substitution	T>C	Intron 2 (6483)	NM_000478	ALPL	acceptor	-2611	DeepIntron	0	neg	SpliceAI=C|ALPL|0.00|0.00|0.00|0.00|-11|37|11|-27	0.006037
snp	val	NM_000478:g.21558628:G>T	SNP collection	https://genome.ucsc.edu/	.	no effect	0	0	0	0	NTR	00.09 % [00.06 % - 00.13 %]	0	0	chr1	+	21558628	substitution	G>T	Intron 2 (6483)	NM_000478	ALPL	acceptor	-1998	DeepIntron	0	neg	SpliceAI=T|ALPL|0.00|0.00|0.00|0.00|-2|35|-6|-22	0.009725
snp	val	NM_000478:g.21558702:C>A	SNP collection	https://genome.ucsc.edu/	.	no effect	0	0	0	0	NTR	00.09 % [00.06 % - 00.13 %]	0	0	chr1	+	21558702	substitution	C>A	Intron 2 (6483)	NM_000478	ALPL	acceptor	-1924	DeepIntron	0	neg	SpliceAI=A|ALPL|0.00|0.00|0.00|0.00|2|-39|-3|9	0.014061
snp	val	NM_000478:g.21558702:C>G	SNP collection	https://genome.ucsc.edu/	.	no effect	0	0	0	0	NTR	00.09 % [00.06 % - 00.13 %]	0	0	chr1	+	21558702	substitution	C>G	Intron 2 (6483)	NM_000478	ALPL	acceptor	-1924	DeepIntron	0	neg	SpliceAI=G|ALPL|0.00|0.00|0.00|0.00|47|-39|-3|9	0.006158
snp	val	NM_000478:g.21559272:G>A	SNP collection	https://genome.ucsc.edu/	.	no effect	0	0	0	0	NTR	00.09 % [00.06 % - 00.13 %]	0	0	chr1	+	21559272	substitution	G>A	Intron 2 (6483)	NM_000478	ALPL	acceptor	-1354	DeepIntron	0	neg	SpliceAI=A|ALPL|0.00|0.00|0.00|0.00|-37|-3|44|-38	0.006133
snp	train	NM_000478:g.21559279:C>T	SNP collection	https://genome.ucsc.edu/	.	no effect	0	0	0	0	NTR	00.09 % [00.06 % - 00.13 %]	0	0	chr1	+	21559279	substitution	C>T	Intron 2 (6483)	NM_000478	ALPL	acceptor	-1347	DeepIntron	0	neg	SpliceAI=T|ALPL|0.00|0.00|0.00|0.00|37|-10|37|0	0.006041
snp	val	NM_000478:g.21559489:A>G	SNP collection	https://genome.ucsc.edu/	.	no effect	0	0	0	0	NTR	00.09 % [00.06 % - 00.13 %]	0	0	chr1	+	21559489	substitution	A>G	Intron 2 (6483)	NM_000478	ALPL	acceptor	-1137	DeepIntron	0	neg	SpliceAI=G|ALPL|0.00|0.00|0.00|0.00|22|-27|-27|-4	0.009785
snp	val	NM_000478:g.21560326:C>T	SNP collection	https://genome.ucsc.edu/	.	no effect	0	0	0	0	NTR	00.09 % [00.06 % - 00.13 %]	0	0	chr1	+	21560326	substitution	C>T	Intron 2 (6483)	NM_000478	ALPL	acceptor	-300	DeepIntron	0.01	neg	SpliceAI=T|ALPL|0.00|0.00|0.01|0.00|-49|14|39|-34	0.006088
snp	train	NM_000478:g.21560797:C>A	SNP collection	https://genome.ucsc.edu/	.	no effect	0	0	0	0	NTR	00.41 % [00.21 % - 00.80 %]	0.024	0	chr1	+	21560797	substitution	C>A	Intron 3 (351)	NM_000478	ALPL	donor	52	Intron	0	neg	SpliceAI=A|ALPL|0.00|0.00|0.00|0.00|25|47|17|13	0.006861
snp	train	NM_000478:g.21560797:C>G	SNP collection	https://genome.ucsc.edu/	.	no effect	0	0	0	0	NTR	00.41 % [00.21 % - 00.80 %]	0.02	0	chr1	+	21560797	substitution	C>G	Intron 3 (351)	NM_000478	ALPL	donor	52	Intron	0	neg	SpliceAI=G|ALPL|0.00|0.00|0.00|0.00|25|32|-1|12	0.008364
snp	train	NM_000478:g.21560953:T>C	SNP collection	https://genome.ucsc.edu/	.	no effect	0	0	0	0	NTR	00.56 % [00.03 % - 01.16 %]	0.004	0	chr1	+	21560953	substitution	T>C	Intron 3 (351)	NM_000478	ALPL	acceptor	-144	Intron	0.01	neg	SpliceAI=C|ALPL|0.00|0.01|0.00|0.00|31|19|46|19	0.006148
snp	val	NM_000478:g.21561932:G>A	SNP collection	https://genome.ucsc.edu/	.	no effect	0	0	0	0	NTR	00.05 % [00.03 % - 00.08 %]	0	0	chr1	+	21561932	substitution	G>A	Intron 4 (1897)	NM_000478	ALPL	donor	720	DeepIntron	0	neg	SpliceAI=A|ALPL|0.00|0.00|0.00|0.00|-29|13|-30|-1	0.007266
snp	val	NM_000478:g.21562061:C>G	SNP collection	https://genome.ucsc.edu/	.	no effect	0	0	0	0	NTR	00.05 % [00.03 % - 00.08 %]	0	0	chr1	+	21562061	substitution	C>G	Intron 4 (1897)	NM_000478	ALPL	donor	849	DeepIntron	0	neg	SpliceAI=G|ALPL|0.00|0.00|0.00|0.00|8|15|-45|45	0.008747
snp	train	NM_000478:g.21562201:A>G	SNP collection	https://genome.ucsc.edu/	.	no effect	0	0	0	0	NTR	00.09 % [00.06 % - 00.13 %]	0	0	chr1	+	21562201	substitution	A>G	Intron 4 (1897)	NM_000478	ALPL	acceptor	-909	DeepIntron	0	neg	SpliceAI=G|ALPL|0.00|0.00|0.00|0.00|-35|-23|1|4	0.006241
snp	val	NM_000478:g.21562523:T>C	SNP collection	https://genome.ucsc.edu/	.	no effect	0	0	0	0	NTR	00.09 % [00.06 % - 00.13 %]	0	0	chr1	+	21562523	substitution	T>C	Intron 4 (1897)	NM_000478	ALPL	acceptor	-587	DeepIntron	0	neg	SpliceAI=C|ALPL|0.00|0.00|0.00|0.00|-46|12|11|42	0.006175
snp	val	NM_000478:g.21562650:A>C	SNP collection	https://genome.ucsc.edu/	.	no effect	0	0	0	0	NTR	00.09 % [00.06 % - 00.13 %]	0	0	chr1	+	21562650	substitution	A>C	Intron 4 (1897)	NM_000478	ALPL	acceptor	-460	DeepIntron	0	neg	SpliceAI=C|ALPL|0.00|0.00|0.00|0.00|-14|35|-15|-4	0.006196
snp	train	NM_000478:g.21562650:A>G	SNP collection	https://genome.ucsc.edu/	.	no effect	0	0	0	0	NTR	00.09 % [00.06 % - 00.13 %]	0	0	chr1	+	21562650	substitution	A>G	Intron 4 (1897)	NM_000478	ALPL	acceptor	-460	DeepIntron	0	neg	SpliceAI=G|ALPL|0.00|0.00|0.00|0.00|-44|35|-15|-4	0.006257
snp	train	NM_000478:g.21562650:A>T	SNP collection	https://genome.ucsc.edu/	.	no effect	0	0	0	0	NTR	00.09 % [00.06 % - 00.13 %]	0	0	chr1	+	21562650	substitution	A>T	Intron 4 (1897)	NM_000478	ALPL	acceptor	-460	DeepIntron	0	neg	SpliceAI=T|ALPL|0.00|0.00|0.00|0.00|-14|35|-15|-4	0.006213
snp	val	NM_000478:g.21562674:C>G	SNP collection	https://genome.ucsc.edu/	.	no effect	0	0	0	0	NTR	00.09 % [00.06 % - 00.13 %]	0	0	chr1	+	21562674	substitution	C>G	Intron 4 (1897)	NM_000478	ALPL	acceptor	-436	DeepIntron	0	neg	SpliceAI=G|ALPL|0.00|0.00|0.00|0.00|47|-43|3|-18	0.006143
snp	val	NM_000478:g.21562722:C>A	SNP collection	https://genome.ucsc.edu/	.	no effect	0	0	0	0	NTR	00.09 % [00.06 % - 00.13 %]	0	0	chr1	+	21562722	substitution	C>A	Intron 4 (1897)	NM_000478	ALPL	acceptor	-388	DeepIntron	0	neg	SpliceAI=A|ALPL|0.00|0.00|0.00|0.00|43|17|-1|43	0.006198
snp	val	NM_000478:g.21562722:C>T	SNP collection	https://genome.ucsc.edu/	.	no effect	0	0	0	0	NTR	00.09 % [00.06 % - 00.13 %]	0.014	0	chr1	+	21562722	substitution	C>T	Intron 4 (1897)	NM_000478	ALPL	acceptor	-388	DeepIntron	0.01	neg	SpliceAI=T|ALPL|0.01|0.01|0.00|0.00|-1|43|-1|43	0.00697
snp	val	NM_000478:g.21562847:A>G	SNP collection	https://genome.ucsc.edu/	.	no effect	0	0	0	0	NTR	00.09 % [00.06 % - 00.13 %]	0	0	chr1	+	21562847	substitution	A>G	Intron 4 (1897)	NM_000478	ALPL	acceptor	-263	DeepIntron	0.06	neg	SpliceAI=G|ALPL|0.00|0.00|0.06|0.00|-44|34|40|-1	0.00614
snp	val	NM_000478:g.21562888:G>A	SNP collection	https://genome.ucsc.edu/	.	no effect	0	0	0	0	NTR	00.09 % [00.06 % - 00.13 %]	0	0	chr1	+	21562888	substitution	G>A	Intron 4 (1897)	NM_000478	ALPL	acceptor	-222	DeepIntron	0.19	neg	SpliceAI=A|ALPL|0.00|0.00|0.00|0.19|21|-1|21|-1	0.006178
snp	train	NM_000478:g.21563013:C>T	SNP collection	https://genome.ucsc.edu/	.	no effect	0	0	0	0	NTR	00.56 % [00.03 % - 01.16 %]	0	0	chr1	+	21563013	substitution	C>T	Intron 4 (1897)	NM_000478	ALPL	acceptor	-97	Intron	0	neg	SpliceAI=T|ALPL|0.00|0.00|0.00|0.00|14|-2|23|-27	0.00618
snp	train	NM_000478:g.21563142:T>C	SNP collection	https://genome.ucsc.edu/	.	no effect	0	0	0	0	NTR	05.46 % [04.18 % - 07.11 %]	0.022	0	chr1	+	21563142	substitution	T>C	Exon 5 (175)	NM_000478	ALPL	acceptor	33	ExonESR	0	neg	SpliceAI=C|ALPL|0.00|0.00|0.00|0.00|-11|0|30|-12	0.005879
snp	val	NM_000478:g.21563291:C>G	SNP collection	https://genome.ucsc.edu/	.	no effect	0	0	0	0	NTR	00.41 % [00.21 % - 00.80 %]	0	0	chr1	+	21563291	substitution	C>G	Intron 5 (756)	NM_000478	ALPL	donor	7	Intron	0	neg	SpliceAI=G|ALPL|0.00|0.00|0.00|0.00|-1|-49|-41|-7	0.008552
snp	train	NM_000478:g.21563406:A>G	SNP collection	https://genome.ucsc.edu/	.	no effect	0	0	0	0	NTR	00.41 % [00.21 % - 00.80 %]	0	0	chr1	+	21563406	substitution	A>G	Intron 5 (756)	NM_000478	ALPL	donor	122	Intron	0	neg	SpliceAI=G|ALPL|0.00|0.00|0.00|0.00|-40|43|12|-3	0.007012
snp	val	NM_000478:g.21563513:G>A	SNP collection	https://genome.ucsc.edu/	.	no effect	0	0	0	0	NTR	00.05 % [00.03 % - 00.08 %]	0	0	chr1	+	21563513	substitution	G>A	Intron 5 (756)	NM_000478	ALPL	donor	229	DeepIntron	0	neg	SpliceAI=A|ALPL|0.00|0.00|0.00|0.00|25|48|-37|24	0.008357
snp	train	NM_000478:g.21563893:G>A	SNP collection	https://genome.ucsc.edu/	.	no effect	0	0	0	0	NTR	00.56 % [00.03 % - 01.16 %]	0	0	chr1	+	21563893	substitution	G>A	Intron 5 (756)	NM_000478	ALPL	acceptor	-148	Intron	0	neg	SpliceAI=A|ALPL|0.00|0.00|0.00|0.00|2|-16|50|49	0.006099
snp	train	NM_000478:g.21563971:A>G	SNP collection	https://genome.ucsc.edu/	.	no effect	0	0	0	0	NTR	00.56 % [00.03 % - 01.16 %]	0.004	0	chr1	+	21563971	substitution	A>G	Intron 5 (756)	NM_000478	ALPL	acceptor	-70	Intron	0	neg	SpliceAI=G|ALPL|0.00|0.00|0.00|0.00|44|2|-21|-25	0.006133
snp	train	NM_000478:g.21564298:C>G	SNP collection	https://genome.ucsc.edu/	.	no effect	0	0	0	0	NTR	00.41 % [00.21 % - 00.80 %]	0	0	chr1	+	21564298	substitution	C>G	Intron 6 (3887)	NM_000478	ALPL	donor	82	Intron	0	neg	SpliceAI=G|ALPL|0.00|0.00|0.00|0.00|49|12|-49|-4	0.006884
snp	train	NM_000478:g.21564363:C>T	SNP collection	https://genome.ucsc.edu/	.	no effect	0	0	0	0	NTR	00.41 % [00.21 % - 00.80 %]	0	0	chr1	+	21564363	substitution	C>T	Intron 6 (3887)	NM_000478	ALPL	donor	147	Intron	0	neg	SpliceAI=T|ALPL|0.00|0.00|0.00|0.00|11|48|-2|10	0.008697
snp	val	NM_000478:g.21564669:G>A	SNP collection	https://genome.ucsc.edu/	.	no effect	0	0	0	0	NTR	00.05 % [00.03 % - 00.08 %]	0	0	chr1	+	21564669	substitution	G>A	Intron 6 (3887)	NM_000478	ALPL	donor	453	DeepIntron	0	neg	SpliceAI=A|ALPL|0.00|0.00|0.00|0.00|3|50|-47|44	0.008695
snp	val	NM_000478:g.21564802:A>G	SNP collection	https://genome.ucsc.edu/	.	no effect	0	0	0	0	NTR	00.05 % [00.03 % - 00.08 %]	0	0	chr1	+	21564802	substitution	A>G	Intron 6 (3887)	NM_000478	ALPL	donor	586	DeepIntron	0.01	neg	SpliceAI=G|ALPL|0.00|0.01|0.00|0.00|1|-20|1|-37	0.006974
snp	train	NM_000478:g.21565241:G>A	SNP collection	https://genome.ucsc.edu/	.	no effect	0	0	0	0	NTR	00.05 % [00.03 % - 00.08 %]	0	0	chr1	+	21565241	substitution	G>A	Intron 6 (3887)	NM_000478	ALPL	donor	1025	DeepIntron	0	neg	SpliceAI=A|ALPL|0.00|0.00|0.00|0.00|-3|-31|-3|0	0.009078
snp	val	NM_000478:g.21565368:C>A	SNP collection	https://genome.ucsc.edu/	.	no effect	0	0	0	0	NTR	00.05 % [00.03 % - 00.08 %]	0	0	chr1	+	21565368	substitution	C>A	Intron 6 (3887)	NM_000478	ALPL	donor	1152	DeepIntron	0	neg	SpliceAI=A|ALPL|0.00|0.00|0.00|0.00|34|17|34|-13	0.007353
snp	val	NM_000478:g.21565438:C>T	SNP collection	https://genome.ucsc.edu/	.	no effect	0	0	0	0	NTR	00.05 % [00.03 % - 00.08 %]	0	0	chr1	+	21565438	substitution	C>T	Intron 6 (3887)	NM_000478	ALPL	donor	1222	DeepIntron	0	neg	SpliceAI=T|ALPL|0.00|0.00|0.00|0.00|49|-3|21|27	0.007047
snp	train	NM_000478:g.21565627:G>A	SNP collection	https://genome.ucsc.edu/	.	no effect	0	0	0	0	NTR	00.05 % [00.03 % - 00.08 %]	0	0	chr1	+	21565627	substitution	G>A	Intron 6 (3887)	NM_000478	ALPL	donor	1411	DeepIntron	0	neg	SpliceAI=A|ALPL|0.00|0.00|0.00|0.00|17|4|-24|-32	0.006965
snp	val	NM_000478:g.21565967:G>A	SNP collection	https://genome.ucsc.edu/	.	no effect	0	0	0	0	NTR	00.05 % [00.03 % - 00.08 %]	0	0	chr1	+	21565967	substitution	G>A	Intron 6 (3887)	NM_000478	ALPL	donor	1751	DeepIntron	0.04	neg	SpliceAI=A|ALPL|0.00|0.00|0.04|0.00|4|8|45|-1	0.007386
snp	val	NM_000478:g.21565986:C>T	SNP collection	https://genome.ucsc.edu/	.	no effect	0	0	0	0	NTR	00.05 % [00.03 % - 00.08 %]	0	0	chr1	+	21565986	substitution	C>T	Intron 6 (3887)	NM_000478	ALPL	donor	1770	DeepIntron	0.12	neg	SpliceAI=T|ALPL|0.00|0.00|0.00|0.12|17|-15|-9|26	0.008883
snp	val	NM_000478:g.21566044:G>A	SNP collection	https://genome.ucsc.edu/	.	no effect	0	0	0	0	NTR	00.05 % [00.03 % - 00.08 %]	0	0	chr1	+	21566044	substitution	G>A	Intron 6 (3887)	NM_000478	ALPL	donor	1828	DeepIntron	0.03	neg	SpliceAI=A|ALPL|0.00|0.00|0.00|0.03|48|-32|-27|-32	0.008637
snp	train	NM_000478:g.21566159:T>C	SNP collection	https://genome.ucsc.edu/	.	no effect	0	0	0	0	NTR	00.05 % [00.03 % - 00.08 %]	0	0	chr1	+	21566159	substitution	T>C	Intron 6 (3887)	NM_000478	ALPL	donor	1943	DeepIntron	0	neg	SpliceAI=C|ALPL|0.00|0.00|0.00|0.00|-49|23|15|-26	0.006151
snp	val	NM_000478:g.21566175:G>A	SNP collection	https://genome.ucsc.edu/	.	no effect	0	0	0	0	NTR	00.09 % [00.06 % - 00.13 %]	0	0	chr1	+	21566175	substitution	G>A	Intron 6 (3887)	NM_000478	ALPL	acceptor	-1929	DeepIntron	0	neg	SpliceAI=A|ALPL|0.00|0.00|0.00|0.00|7|1|7|-1	0.006147
snp	val	NM_000478:g.21566480:G>A	SNP collection	https://genome.ucsc.edu/	.	no effect	0	0	0	0	NTR	00.09 % [00.06 % - 00.13 %]	0	0	chr1	+	21566480	substitution	G>A	Intron 6 (3887)	NM_000478	ALPL	acceptor	-1624	DeepIntron	0	neg	SpliceAI=A|ALPL|0.00|0.00|0.00|0.00|2|-7|-35|46	0.006078
snp	val	NM_000478:g.21566488:G>A	SNP collection	https://genome.ucsc.edu/	.	no effect	0	0	0	0	NTR	00.09 % [00.06 % - 00.13 %]	0	0	chr1	+	21566488	substitution	G>A	Intron 6 (3887)	NM_000478	ALPL	acceptor	-1616	DeepIntron	0	neg	SpliceAI=A|ALPL|0.00|0.00|0.00|0.00|-40|-15|-50|38	0.006079
snp	val	NM_000478:g.21566851:C>A	SNP collection	https://genome.ucsc.edu/	.	no effect	0	0	0	0	NTR	00.09 % [00.06 % - 00.13 %]	0	0	chr1	+	21566851	substitution	C>A	Intron 6 (3887)	NM_000478	ALPL	acceptor	-1253	DeepIntron	0	neg	SpliceAI=A|ALPL|0.00|0.00|0.00|0.00|-17|-43|23|-43	0.006069
snp	val	NM_000478:g.21567578:T>C	SNP collection	https://genome.ucsc.edu/	.	no effect	0	0	0	0	NTR	00.09 % [00.06 % - 00.13 %]	0	0	chr1	+	21567578	substitution	T>C	Intron 6 (3887)	NM_000478	ALPL	acceptor	-526	DeepIntron	0	neg	SpliceAI=C|ALPL|0.00|0.00|0.00|0.00|-41|9|50|-16	0.006233
snp	val	NM_000478:g.21567611:C>T	SNP collection	https://genome.ucsc.edu/	.	no effect	0	0	0	0	NTR	00.09 % [00.06 % - 00.13 %]	0	0	chr1	+	21567611	substitution	C>T	Intron 6 (3887)	NM_000478	ALPL	acceptor	-493	DeepIntron	0	neg	SpliceAI=T|ALPL|0.00|0.00|0.00|0.00|40|-16|-2|17	0.006103
snp	train	NM_000478:g.21567721:G>A	SNP collection	https://genome.ucsc.edu/	.	no effect	0	0	0	0	Alter by create New Exon	06.13 % [04.67 % - 08.02 %]	0.004	0	chr1	+	21567721	substitution	G>A	Intron 6 (3887)	NM_000478	ALPL	acceptor	-383	DeepIntron	0.01	neg	SpliceAI=A|ALPL|0.01|0.00|0.00|0.00|-14|21|-4|21	0.034741
snp	val	NM_000478:g.21567721:G>T	SNP collection	https://genome.ucsc.edu/	.	no effect	0	0	0	0	NTR	00.09 % [00.06 % - 00.13 %]	0	0	chr1	+	21567721	substitution	G>T	Intron 6 (3887)	NM_000478	ALPL	acceptor	-383	DeepIntron	0.02	neg	SpliceAI=T|ALPL|0.02|0.00|0.00|0.00|-14|1|21|-31	0.012108
snp	val	NM_000478:g.21567814:T>C	SNP collection	https://genome.ucsc.edu/	.	no effect	0	0	0	0	NTR	00.09 % [00.06 % - 00.13 %]	0	0	chr1	+	21567814	substitution	T>C	Intron 6 (3887)	NM_000478	ALPL	acceptor	-290	DeepIntron	0.08	neg	SpliceAI=C|ALPL|0.02|0.00|0.08|0.00|-34|15|48|15	0.006119
snp	train	NM_000478:g.21568242:T>A	SNP collection	https://genome.ucsc.edu/	.	no effect	0	0	0	0	NTR	04.89 % [03.67 % - 06.48 %]	0.01	0	chr1	+	21568242	substitution	T>A	Exon 7 (144)	NM_000478	ALPL	donor	-6	ExonESR	0.01	neg	SpliceAI=A|ALPL|0.00|0.00|0.01|0.00|-15|5|5|8	0.005574
snp	train	NM_000478:g.21568242:T>C	SNP collection	https://genome.ucsc.edu/	.	no effect	0	0	0	0	NTR	04.89 % [03.67 % - 06.48 %]	0.016	0	chr1	+	21568242	substitution	T>C	Exon 7 (144)	NM_000478	ALPL	donor	-6	ExonESR	0	neg	SpliceAI=C|ALPL|0.00|0.00|0.00|0.00|-15|5|5|-2	0.005574
snp	train	NM_000478:g.21568292:G>T	SNP collection	https://genome.ucsc.edu/	.	no effect	0	0	0	0	NTR	00.41 % [00.21 % - 00.80 %]	0	0	chr1	+	21568292	substitution	G>T	Intron 7 (2057)	NM_000478	ALPL	donor	45	Intron	0	neg	SpliceAI=T|ALPL|0.00|0.00|0.00|0.00|49|44|-45|-42	0.007251
snp	val	NM_000478:g.21568323:T>C	SNP collection	https://genome.ucsc.edu/	.	no effect	0	0	0	0	NTR	00.41 % [00.21 % - 00.80 %]	0.002	0	chr1	+	21568323	substitution	T>C	Intron 7 (2057)	NM_000478	ALPL	donor	76	Intron	0	neg	SpliceAI=C|ALPL|0.00|0.00|0.00|0.00|18|0|-44|-2	0.008457
snp	val	NM_000478:g.21568454:C>A	SNP collection	https://genome.ucsc.edu/	.	no effect	0	0	0	0	NTR	00.05 % [00.03 % - 00.08 %]	0	0	chr1	+	21568454	substitution	C>A	Intron 7 (2057)	NM_000478	ALPL	donor	207	DeepIntron	0	neg	SpliceAI=A|ALPL|0.00|0.00|0.00|0.00|2|-17|-49|5	0.008481
snp	val	NM_000478:g.21568454:C>G	SNP collection	https://genome.ucsc.edu/	.	no effect	0	0	0	0	NTR	00.05 % [00.03 % - 00.08 %]	0	0	chr1	+	21568454	substitution	C>G	Intron 7 (2057)	NM_000478	ALPL	donor	207	DeepIntron	0.01	neg	SpliceAI=G|ALPL|0.00|0.00|0.01|0.00|14|-17|-49|5	0.008581
snp	val	NM_000478:g.21568454:C>T	SNP collection	https://genome.ucsc.edu/	.	no effect	0	0	0	0	NTR	00.05 % [00.03 % - 00.08 %]	0	0	chr1	+	21568454	substitution	C>T	Intron 7 (2057)	NM_000478	ALPL	donor	207	DeepIntron	0	neg	SpliceAI=T|ALPL|0.00|0.00|0.00|0.00|-3|-17|-49|5	0.016652
snp	train	NM_000478:g.21568502:G>C	SNP collection	https://genome.ucsc.edu/	.	no effect	0	0	0	0	NTR	00.05 % [00.03 % - 00.08 %]	0	0	chr1	+	21568502	substitution	G>C	Intron 7 (2057)	NM_000478	ALPL	donor	255	DeepIntron	0.01	neg	SpliceAI=C|ALPL|0.01|0.00|0.00|0.00|29|13|20|24	0.008729
snp	val	NM_000478:g.21568831:C>A	SNP collection	https://genome.ucsc.edu/	.	no effect	0	0	0	0	NTR	00.05 % [00.03 % - 00.08 %]	0	0	chr1	+	21568831	substitution	C>A	Intron 7 (2057)	NM_000478	ALPL	donor	584	DeepIntron	0	neg	SpliceAI=A|ALPL|0.00|0.00|0.00|0.00|42|22|3|-19	0.008604
snp	train	NM_000478:g.21568974:G>C	SNP collection	https://genome.ucsc.edu/	.	no effect	0	0	0	0	NTR	00.05 % [00.03 % - 00.08 %]	0	0	chr1	+	21568974	substitution	G>C	Intron 7 (2057)	NM_000478	ALPL	donor	727	DeepIntron	0	neg	SpliceAI=C|ALPL|0.00|0.00|0.00|0.00|-26|1|11|-5	0.007573
snp	val	NM_000478:g.21568974:G>T	SNP collection	https://genome.ucsc.edu/	.	no effect	0	0	0	0	NTR	00.05 % [00.03 % - 00.08 %]	0	0	chr1	+	21568974	substitution	G>T	Intron 7 (2057)	NM_000478	ALPL	donor	727	DeepIntron	0	neg	SpliceAI=T|ALPL|0.00|0.00|0.00|0.00|-26|1|13|-5	0.007544
snp	train	NM_000478:g.21569094:G>A	SNP collection	https://genome.ucsc.edu/	.	no effect	0	0	0	0	NTR	00.05 % [00.03 % - 00.08 %]	0.02	0	chr1	+	21569094	substitution	G>A	Intron 7 (2057)	NM_000478	ALPL	donor	847	DeepIntron	0.01	neg	SpliceAI=A|ALPL|0.00|0.00|0.01|0.00|-46|8|2|8	0.114508
snp	val	NM_000478:g.21569132:A>G	SNP collection	https://genome.ucsc.edu/	.	no effect	0	0	0	0	NTR	00.05 % [00.03 % - 00.08 %]	0	0	chr1	+	21569132	substitution	A>G	Intron 7 (2057)	NM_000478	ALPL	donor	885	DeepIntron	0	neg	SpliceAI=G|ALPL|0.00|0.00|0.00|0.00|-36|-2|-36|8	0.01432
snp	val	NM_000478:g.21569132:A>T	SNP collection	https://genome.ucsc.edu/	.	no effect	0	0	0	0	NTR	00.05 % [00.03 % - 00.08 %]	0	0	chr1	+	21569132	substitution	A>T	Intron 7 (2057)	NM_000478	ALPL	donor	885	DeepIntron	0	neg	SpliceAI=T|ALPL|0.00|0.00|0.00|0.00|-30|-25|-36|8	0.009318
snp	val	NM_000478:g.21569144:T>C	SNP collection	https://genome.ucsc.edu/	.	no effect	0	0	0	0	NTR	00.05 % [00.03 % - 00.08 %]	0	0	chr1	+	21569144	substitution	T>C	Intron 7 (2057)	NM_000478	ALPL	donor	897	DeepIntron	0	neg	SpliceAI=C|ALPL|0.00|0.00|0.00|0.00|44|40|-4|-48	0.007853
snp	train	NM_000478:g.21569309:A>G	SNP collection	https://genome.ucsc.edu/	.	no effect	0	0	0	0	NTR	00.09 % [00.06 % - 00.13 %]	0	0	chr1	+	21569309	substitution	A>G	Intron 7 (2057)	NM_000478	ALPL	acceptor	-996	DeepIntron	0	neg	SpliceAI=G|ALPL|0.00|0.00|0.00|0.00|-15|11|-1|-15	0.006161
snp	val	NM_000478:g.21569468:C>T	SNP collection	https://genome.ucsc.edu/	.	no effect	0	0	0	0	NTR	00.09 % [00.06 % - 00.13 %]	0	0	chr1	+	21569468	substitution	C>T	Intron 7 (2057)	NM_000478	ALPL	acceptor	-837	DeepIntron	0	neg	SpliceAI=T|ALPL|0.00|0.00|0.00|0.00|-43|-6|-43|29	0.006044
snp	train	NM_000478:g.21569484:C>T	SNP collection	https://genome.ucsc.edu/	.	no effect	0	0	0	0	NTR	00.09 % [00.06 % - 00.13 %]	0	0	chr1	+	21569484	substitution	C>T	Intron 7 (2057)	NM_000478	ALPL	acceptor	-821	DeepIntron	0	neg	SpliceAI=T|ALPL|0.00|0.00|0.00|0.00|20|-22|-13|13	0.006104
snp	train	NM_000478:g.21569560:A>G	SNP collection	https://genome.ucsc.edu/	.	no effect	0	0	0	0	NTR	00.09 % [00.06 % - 00.13 %]	0	0	chr1	+	21569560	substitution	A>G	Intron 7 (2057)	NM_000478	ALPL	acceptor	-745	DeepIntron	0	neg	SpliceAI=G|ALPL|0.00|0.00|0.00|0.00|1|19|0|19	0.006077
snp	val	NM_000478:g.21569576:G>C	SNP collection	https://genome.ucsc.edu/	.	no effect	0	0	0	0	NTR	00.09 % [00.06 % - 00.13 %]	0	0	chr1	+	21569576	substitution	G>C	Intron 7 (2057)	NM_000478	ALPL	acceptor	-729	DeepIntron	0	neg	SpliceAI=C|ALPL|0.00|0.00|0.00|0.00|3|-11|3|-19	0.0063
snp	val	NM_000478:g.21569576:G>T	SNP collection	https://genome.ucsc.edu/	.	no effect	0	0	0	0	NTR	00.09 % [00.06 % - 00.13 %]	0.002	0	chr1	+	21569576	substitution	G>T	Intron 7 (2057)	NM_000478	ALPL	acceptor	-729	DeepIntron	0	neg	SpliceAI=T|ALPL|0.00|0.00|0.00|0.00|-2|-11|-2|-34	0.148905
snp	val	NM_000478:g.21569628:C>T	SNP collection	https://genome.ucsc.edu/	.	no effect	0	0	0	0	NTR	00.09 % [00.06 % - 00.13 %]	0.02	0	chr1	+	21569628	substitution	C>T	Intron 7 (2057)	NM_000478	ALPL	acceptor	-677	DeepIntron	0	neg	SpliceAI=T|ALPL|0.00|0.00|0.00|0.00|49|0|-2|-49	0.006864
snp	val	NM_000478:g.21569821:C>T	SNP collection	https://genome.ucsc.edu/	.	no effect	0	0	0	0	NTR	00.09 % [00.06 % - 00.13 %]	0.038	0	chr1	+	21569821	substitution	C>T	Intron 7 (2057)	NM_000478	ALPL	acceptor	-484	DeepIntron	0	neg	SpliceAI=T|ALPL|0.00|0.00|0.00|0.00|12|-12|-39|12	0.008525
snp	val	NM_000478:g.21570242:T>A	SNP collection	https://genome.ucsc.edu/	.	no effect	0	0	0	0	NTR	00.56 % [00.03 % - 01.16 %]	0.002	0	chr1	+	21570242	substitution	T>A	Intron 7 (2057)	NM_000478	ALPL	acceptor	-63	Intron	0.01	neg	SpliceAI=A|ALPL|0.01|0.01|0.00|0.00|2|28|-28|3	0.006166
snp	train	NM_000478:g.21570274:C>T	SNP collection	https://genome.ucsc.edu/	.	no effect	0	0	0	0	NTR	01.70 % [00.78 % - 03.67 %]	0	0	chr1	+	21570274	substitution	C>T	Intron 7 (2057)	NM_000478	ALPL	acceptor	-31	IntronBP	0.04	neg	SpliceAI=T|ALPL|0.02|0.04|0.00|0.00|18|-4|-29|-4	0.006198
snp	train	NM_000478:g.21570394:G>T	SNP collection	https://genome.ucsc.edu/	.	no effect	0	0	0	0	NTR	00.41 % [00.21 % - 00.80 %]	0.002	0	chr1	+	21570394	substitution	G>T	Intron 8 (3290)	NM_000478	ALPL	donor	20	Intron	0.01	neg	SpliceAI=T|ALPL|0.00|0.00|0.00|0.01|-20|49|-22|-20	0.006983
snp	val	NM_000478:g.21570425:G>A	SNP collection	https://genome.ucsc.edu/	.	no effect	0	0	0	0	NTR	00.41 % [00.21 % - 00.80 %]	0	0	chr1	+	21570425	substitution	G>A	Intron 8 (3290)	NM_000478	ALPL	donor	51	Intron	0	neg	SpliceAI=A|ALPL|0.00|0.00|0.00|0.00|2|39|2|-47	0.008416
snp	train	NM_000478:g.21570432:C>T	SNP collection	https://genome.ucsc.edu/	.	no effect	0	0	0	0	NTR	00.41 % [00.21 % - 00.80 %]	0.004	0	chr1	+	21570432	substitution	C>T	Intron 8 (3290)	NM_000478	ALPL	donor	58	Intron	0	neg	SpliceAI=T|ALPL|0.00|0.00|0.00|0.00|46|48|-2|48	0.008452
snp	train	NM_000478:g.21570636:T>C	SNP collection	https://genome.ucsc.edu/	.	no effect	0	0	0	0	NTR	00.05 % [00.03 % - 00.08 %]	0	0	chr1	+	21570636	substitution	T>C	Intron 8 (3290)	NM_000478	ALPL	donor	262	DeepIntron	0.05	neg	SpliceAI=C|ALPL|0.00|0.00|0.05|0.00|-37|15|27|-6	0.007011
snp	train	NM_000478:g.21570644:G>C	SNP collection	https://genome.ucsc.edu/	.	no effect	0	0	0	0	NTR	00.05 % [00.03 % - 00.08 %]	0	0	chr1	+	21570644	substitution	G>C	Intron 8 (3290)	NM_000478	ALPL	donor	270	DeepIntron	0.04	neg	SpliceAI=C|ALPL|0.00|0.00|0.04|0.00|7|1|19|-1	0.007059
snp	train	NM_000478:g.21570825:T>C	SNP collection	https://genome.ucsc.edu/	.	no effect	0	0	0	0	NTR	00.05 % [00.03 % - 00.08 %]	0	0	chr1	+	21570825	substitution	T>C	Intron 8 (3290)	NM_000478	ALPL	donor	451	DeepIntron	0	neg	SpliceAI=C|ALPL|0.00|0.00|0.00|0.00|-13|44|0|3	0.007134
snp	train	NM_000478:g.21570895:G>A	SNP collection	https://genome.ucsc.edu/	.	no effect	0	0	0	0	NTR	00.05 % [00.03 % - 00.08 %]	0.002	0	chr1	+	21570895	substitution	G>A	Intron 8 (3290)	NM_000478	ALPL	donor	521	DeepIntron	0.1	neg	SpliceAI=A|ALPL|0.00|0.10|0.00|0.00|2|16|1|16	0.009377
snp	val	NM_000478:g.21571019:A>G	SNP collection	https://genome.ucsc.edu/	.	no effect	0	0	0	0	Alter by create New Exon	06.13 % [04.67 % - 08.02 %]	0.002	0	chr1	+	21571019	substitution	A>G	Intron 8 (3290)	NM_000478	ALPL	donor	645	DeepIntron	0.02	neg	SpliceAI=G|ALPL|0.00|0.00|0.01|0.02|-5|4|-22|4	0.007262
snp	val	NM_000478:g.21571051:C>A	SNP collection	https://genome.ucsc.edu/	.	no effect	0	0	0	0	NTR	00.05 % [00.03 % - 00.08 %]	0	0	chr1	+	21571051	substitution	C>A	Intron 8 (3290)	NM_000478	ALPL	donor	677	DeepIntron	0	neg	SpliceAI=A|ALPL|0.00|0.00|0.00|0.00|-28|-40|0|-28	0.006982
snp	val	NM_000478:g.21571201:G>A	SNP collection	https://genome.ucsc.edu/	.	no effect	0	0	0	0	NTR	00.05 % [00.03 % - 00.08 %]	0	0	chr1	+	21571201	substitution	G>A	Intron 8 (3290)	NM_000478	ALPL	donor	827	DeepIntron	0	neg	SpliceAI=A|ALPL|0.00|0.00|0.00|0.00|-30|-1|44|-1	0.007053
snp	val	NM_000478:g.21571283:A>T	SNP collection	https://genome.ucsc.edu/	.	no effect	0	0	0	0	NTR	00.05 % [00.03 % - 00.08 %]	0	0	chr1	+	21571283	substitution	A>T	Intron 8 (3290)	NM_000478	ALPL	donor	909	DeepIntron	0	neg	SpliceAI=T|ALPL|0.00|0.00|0.00|0.00|-2|-36|-38|49	0.00843
snp	train	NM_000478:g.21571400:C>T	SNP collection	https://genome.ucsc.edu/	.	no effect	0	0	0	0	NTR	00.05 % [00.03 % - 00.08 %]	0	0	chr1	+	21571400	substitution	C>T	Intron 8 (3290)	NM_000478	ALPL	donor	1026	DeepIntron	0.02	neg	SpliceAI=T|ALPL|0.00|0.02|0.00|0.00|-2|-19|-2|-19	0.008915
snp	val	NM_000478:g.21571410:T>C	SNP collection	https://genome.ucsc.edu/	.	no effect	0	0	0	0	NTR	00.05 % [00.03 % - 00.08 %]	0	0	chr1	+	21571410	substitution	T>C	Intron 8 (3290)	NM_000478	ALPL	donor	1036	DeepIntron	0	neg	SpliceAI=C|ALPL|0.00|0.00|0.00|0.00|-29|-18|47|-25	0.007175
snp	val	NM_000478:g.21571468:T>A	SNP collection	https://genome.ucsc.edu/	.	no effect	0	0	0	0	NTR	00.05 % [00.03 % - 00.08 %]	0	0	chr1	+	21571468	substitution	T>A	Intron 8 (3290)	NM_000478	ALPL	donor	1094	DeepIntron	0	neg	SpliceAI=A|ALPL|0.00|0.00|0.00|0.00|21|-43|4|21	0.00843
snp	train	NM_000478:g.21571468:T>C	SNP collection	https://genome.ucsc.edu/	.	no effect	0	0	0	0	NTR	00.05 % [00.03 % - 00.08 %]	0.002	0	chr1	+	21571468	substitution	T>C	Intron 8 (3290)	NM_000478	ALPL	donor	1094	DeepIntron	0.01	neg	SpliceAI=C|ALPL|0.00|0.00|0.01|0.00|-43|49|21|9	0.007009
snp	val	NM_000478:g.21571468:T>G	SNP collection	https://genome.ucsc.edu/	.	no effect	0	0	0	0	NTR	00.05 % [00.03 % - 00.08 %]	0	0	chr1	+	21571468	substitution	T>G	Intron 8 (3290)	NM_000478	ALPL	donor	1094	DeepIntron	0.01	neg	SpliceAI=G|ALPL|0.00|0.00|0.01|0.00|-43|49|21|-11	0.006984
snp	train	NM_000478:g.21571626:C>T	SNP collection	https://genome.ucsc.edu/	.	no effect	0	0	0	0	NTR	00.05 % [00.03 % - 00.08 %]	0	0	chr1	+	21571626	substitution	C>T	Intron 8 (3290)	NM_000478	ALPL	donor	1252	DeepIntron	0	neg	SpliceAI=T|ALPL|0.00|0.00|0.00|0.00|-40|30|-40|22	0.008746
snp	val	NM_000478:g.21571697:G>A	SNP collection	https://genome.ucsc.edu/	.	no effect	0	0	0	0	NTR	00.05 % [00.03 % - 00.08 %]	0	0	chr1	+	21571697	substitution	G>A	Intron 8 (3290)	NM_000478	ALPL	donor	1323	DeepIntron	0	neg	SpliceAI=A|ALPL|0.00|0.00|0.00|0.00|12|-2|-49|16	0.008529
snp	train	NM_000478:g.21571711:C>T	SNP collection	https://genome.ucsc.edu/	.	no effect	0	0	0	0	NTR	00.05 % [00.03 % - 00.08 %]	0	0	chr1	+	21571711	substitution	C>T	Intron 8 (3290)	NM_000478	ALPL	donor	1337	DeepIntron	0	neg	SpliceAI=T|ALPL|0.00|0.00|0.00|0.00|10|-16|-2|2	0.008737
snp	val	NM_000478:g.21571712:A>G	SNP collection	https://genome.ucsc.edu/	.	no effect	0	0	0	0	NTR	00.05 % [00.03 % - 00.08 %]	0	0	chr1	+	21571712	substitution	A>G	Intron 8 (3290)	NM_000478	ALPL	donor	1338	DeepIntron	0	neg	SpliceAI=G|ALPL|0.00|0.00|0.00|0.00|-3|2|46|1	0.007048
snp	train	NM_000478:g.21571726:G>A	SNP collection	https://genome.ucsc.edu/	.	no effect	0	0	0	0	NTR	00.05 % [00.03 % - 00.08 %]	0	0	chr1	+	21571726	substitution	G>A	Intron 8 (3290)	NM_000478	ALPL	donor	1352	DeepIntron	0	neg	SpliceAI=A|ALPL|0.00|0.00|0.00|0.00|16|-17|5|32	0.006939
snp	val	NM_000478:g.21571727:C>T	SNP collection	https://genome.ucsc.edu/	.	no effect	0	0	0	0	NTR	00.05 % [00.03 % - 00.08 %]	0	0	chr1	+	21571727	substitution	C>T	Intron 8 (3290)	NM_000478	ALPL	donor	1353	DeepIntron	0	neg	SpliceAI=T|ALPL|0.00|0.00|0.00|0.00|15|-18|-14|31	0.00867
snp	val	NM_000478:g.21571895:G>A	SNP collection	https://genome.ucsc.edu/	.	no effect	0	0	0	0	NTR	00.05 % [00.03 % - 00.08 %]	0	0	chr1	+	21571895	substitution	G>A	Intron 8 (3290)	NM_000478	ALPL	donor	1521	DeepIntron	0	neg	SpliceAI=A|ALPL|0.00|0.00|0.00|0.00|-44|0|39|0	0.007408
snp	train	NM_000478:g.21571925:T>C	SNP collection	https://genome.ucsc.edu/	.	no effect	0	0	0	0	NTR	00.05 % [00.03 % - 00.08 %]	0	0	chr1	+	21571925	substitution	T>C	Intron 8 (3290)	NM_000478	ALPL	donor	1551	DeepIntron	0	neg	SpliceAI=C|ALPL|0.00|0.00|0.00|0.00|40|-30|9|-30	0.007172
snp	val	NM_000478:g.21571925:T>G	SNP collection	https://genome.ucsc.edu/	.	no effect	0	0	0	0	NTR	00.05 % [00.03 % - 00.08 %]	0	0	chr1	+	21571925	substitution	T>G	Intron 8 (3290)	NM_000478	ALPL	donor	1551	DeepIntron	0	neg	SpliceAI=G|ALPL|0.00|0.00|0.00|0.00|40|-30|9|-30	0.007535
snp	train	NM_000478:g.21571966:C>A	SNP collection	https://genome.ucsc.edu/	.	no effect	0	0	0	0	NTR	00.05 % [00.03 % - 00.08 %]	0	0	chr1	+	21571966	substitution	C>A	Intron 8 (3290)	NM_000478	ALPL	donor	1592	DeepIntron	0	neg	SpliceAI=A|ALPL|0.00|0.00|0.00|0.00|-32|-1|-32|11	0.0071
snp	train	NM_000478:g.21572559:C>G	SNP collection	https://genome.ucsc.edu/	.	no effect	0	0	0	0	NTR	00.09 % [00.06 % - 00.13 %]	0	0	chr1	+	21572559	substitution	C>G	Intron 8 (3290)	NM_000478	ALPL	acceptor	-1106	DeepIntron	0	neg	SpliceAI=G|ALPL|0.00|0.00|0.00|0.00|-4|-44|-45|-44	0.006064
snp	val	NM_000478:g.21572559:C>T	SNP collection	https://genome.ucsc.edu/	.	no effect	0	0	0	0	NTR	00.09 % [00.06 % - 00.13 %]	0	0	chr1	+	21572559	substitution	C>T	Intron 8 (3290)	NM_000478	ALPL	acceptor	-1106	DeepIntron	0	neg	SpliceAI=T|ALPL|0.00|0.00|0.00|0.00|27|-44|-2|-45	0.010126
snp	train	NM_000478:g.21572651:G>A	SNP collection	https://genome.ucsc.edu/	.	no effect	0	0	0	0	NTR	00.09 % [00.06 % - 00.13 %]	0	0	chr1	+	21572651	substitution	G>A	Intron 8 (3290)	NM_000478	ALPL	acceptor	-1014	DeepIntron	0.01	neg	SpliceAI=A|ALPL|0.01|0.00|0.00|0.00|32|40|-32|-11	0.006164
snp	train	NM_000478:g.21572662:C>T	SNP collection	https://genome.ucsc.edu/	.	no effect	0	0	0	0	NTR	00.09 % [00.06 % - 00.13 %]	0	0	chr1	+	21572662	substitution	C>T	Intron 8 (3290)	NM_000478	ALPL	acceptor	-1003	DeepIntron	0.01	neg	SpliceAI=T|ALPL|0.01|0.00|0.00|0.00|21|42|-22|-43	0.00601
snp	val	NM_000478:g.21572680:C>A	SNP collection	https://genome.ucsc.edu/	.	no effect	0	0	0	0	NTR	00.09 % [00.06 % - 00.13 %]	0	0	chr1	+	21572680	substitution	C>A	Intron 8 (3290)	NM_000478	ALPL	acceptor	-985	DeepIntron	0.01	neg	SpliceAI=A|ALPL|0.00|0.01|0.00|0.00|5|3|-49|3	0.006037
snp	val	NM_000478:g.21572680:C>T	SNP collection	https://genome.ucsc.edu/	.	no effect	0	0	0	0	NTR	00.09 % [00.06 % - 00.13 %]	0	0	chr1	+	21572680	substitution	C>T	Intron 8 (3290)	NM_000478	ALPL	acceptor	-985	DeepIntron	0.01	neg	SpliceAI=T|ALPL|0.00|0.01|0.00|0.00|5|3|-40|3	0.006068
snp	train	NM_000478:g.21572907:A>G	SNP collection	https://genome.ucsc.edu/	.	no effect	0	0	0	0	NTR	00.09 % [00.06 % - 00.13 %]	0	0	chr1	+	21572907	substitution	A>G	Intron 8 (3290)	NM_000478	ALPL	acceptor	-758	DeepIntron	0.02	neg	SpliceAI=G|ALPL|0.02|0.00|0.00|0.00|-34|13|30|-9	0.006148
snp	val	NM_000478:g.21572998:G>A	SNP collection	https://genome.ucsc.edu/	.	no effect	0	0	0	0	NTR	00.09 % [00.06 % - 00.13 %]	0	0	chr1	+	21572998	substitution	G>A	Intron 8 (3290)	NM_000478	ALPL	acceptor	-667	DeepIntron	0	neg	SpliceAI=A|ALPL|0.00|0.00|0.00|0.00|12|26|-4|50	0.006115
snp	train	NM_000478:g.21573114:C>T	SNP collection	https://genome.ucsc.edu/	.	no effect	0	0	0	0	NTR	00.09 % [00.06 % - 00.13 %]	0.002	0	chr1	+	21573114	substitution	C>T	Intron 8 (3290)	NM_000478	ALPL	acceptor	-551	DeepIntron	0	neg	SpliceAI=T|ALPL|0.00|0.00|0.00|0.00|10|11|-11|11	0.006069
snp	train	NM_000478:g.21573434:C>G	SNP collection	https://genome.ucsc.edu/	.	no effect	0	0	0	0	NTR	00.09 % [00.06 % - 00.13 %]	0	0	chr1	+	21573434	substitution	C>G	Intron 8 (3290)	NM_000478	ALPL	acceptor	-231	DeepIntron	0	neg	SpliceAI=G|ALPL|0.00|0.00|0.00|0.00|-13|16|-13|3	0.006037
snp	train	NM_000478:g.21573619:G>A	SNP collection	https://genome.ucsc.edu/	.	no effect	0	0	0	0	NTR	00.56 % [00.03 % - 01.16 %]	0.002	0	chr1	+	21573619	substitution	G>A	Intron 8 (3290)	NM_000478	ALPL	acceptor	-46	Intron	0	neg	SpliceAI=A|ALPL|0.00|0.00|0.00|0.00|-2|9|1|45	0.019963
snp	train	NM_000478:g.21573619:G>T	SNP collection	https://genome.ucsc.edu/	.	no effect	0	0	0	0	NTR	00.56 % [00.03 % - 01.16 %]	0.006	0	chr1	+	21573619	substitution	G>T	Intron 8 (3290)	NM_000478	ALPL	acceptor	-46	Intron	0	neg	SpliceAI=T|ALPL|0.00|0.00|0.00|0.00|9|46|46|45	0.00607
snp	val	NM_000478:g.21573653:C>G	SNP collection	https://genome.ucsc.edu/	.	no effect	0	0	0	0	Alter by SPiCE	77.36 % [70.25 % - 83.17 %]	0.21	1	chr1	+	21573653	substitution	C>G	Intron 8 (3290)	NM_000478	ALPL	acceptor	-12	IntronCons	0	neg	SpliceAI=G|ALPL|0.00|0.00|0.00|0.00|27|-17|0|36	0.007718
snp	train	NM_000478:g.21573653:C>T	SNP collection	https://genome.ucsc.edu/	.	no effect	0	0	0	0	NTR	01.19 % [00.33 % - 04.26 %]	0.002	0	chr1	+	21573653	substitution	C>T	Intron 8 (3290)	NM_000478	ALPL	acceptor	-12	IntronCons	0	neg	SpliceAI=T|ALPL|0.00|0.00|0.00|0.00|12|27|36|11	0.006261
snp	train	NM_000478:g.21573678:A>G	SNP collection	https://genome.ucsc.edu/	.	no effect	0	0	0	0	NTR	05.46 % [04.18 % - 07.11 %]	0.014	0	chr1	+	21573678	substitution	A>G	Exon 9 (135)	NM_000478	ALPL	acceptor	14	ExonESR	0	neg	SpliceAI=G|ALPL|0.00|0.00|0.00|0.00|-13|2|11|2	0.005607
snp	val	NM_000478:g.21573678:A>T	SNP collection	https://genome.ucsc.edu/	.	no effect	0	0	0	0	NTR	05.46 % [04.18 % - 07.11 %]	0.018	0	chr1	+	21573678	substitution	A>T	Exon 9 (135)	NM_000478	ALPL	acceptor	14	ExonESR	0	neg	SpliceAI=T|ALPL|0.00|0.00|0.00|0.00|-13|2|11|2	0.005607
snp	val	NM_000478:g.21573903:A>C	SNP collection	https://genome.ucsc.edu/	.	no effect	0	0	0	0	NTR	00.41 % [00.21 % - 00.80 %]	0	0	chr1	+	21573903	substitution	A>C	Intron 9 (1933)	NM_000478	ALPL	donor	104	Intron	0	neg	SpliceAI=C|ALPL|0.00|0.00|0.00|0.00|18|2|-5|-13	0.007432
snp	val	NM_000478:g.21573904:G>T	SNP collection	https://genome.ucsc.edu/	.	no effect	0	0	0	0	NTR	00.41 % [00.21 % - 00.80 %]	0	0	chr1	+	21573904	substitution	G>T	Intron 9 (1933)	NM_000478	ALPL	donor	105	Intron	0	neg	SpliceAI=T|ALPL|0.00|0.00|0.00|0.00|17|1|-6|-25	0.007956
snp	train	NM_000478:g.21573927:A>C	SNP collection	https://genome.ucsc.edu/	.	no effect	0	0	0	0	NTR	00.41 % [00.21 % - 00.80 %]	0	0	chr1	+	21573927	substitution	A>C	Intron 9 (1933)	NM_000478	ALPL	donor	128	Intron	0	neg	SpliceAI=C|ALPL|0.00|0.00|0.00|0.00|-6|2|-48|1	0.010399
snp	train	NM_000478:g.21573927:A>G	SNP collection	https://genome.ucsc.edu/	.	no effect	0	0	0	0	NTR	00.41 % [00.21 % - 00.80 %]	0	0	chr1	+	21573927	substitution	A>G	Intron 9 (1933)	NM_000478	ALPL	donor	128	Intron	0	neg	SpliceAI=G|ALPL|0.00|0.00|0.00|0.00|-6|-22|-37|1	0.006991
snp	val	NM_000478:g.21573951:A>G	SNP collection	https://genome.ucsc.edu/	.	no effect	0	0	0	0	NTR	00.05 % [00.03 % - 00.08 %]	0	0	chr1	+	21573951	substitution	A>G	Intron 9 (1933)	NM_000478	ALPL	donor	152	DeepIntron	0	neg	SpliceAI=G|ALPL|0.00|0.00|0.00|0.00|-30|40|49|-23	0.007256
snp	train	NM_000478:g.21573966:A>C	SNP collection	https://genome.ucsc.edu/	.	no effect	0	0	0	0	NTR	00.05 % [00.03 % - 00.08 %]	0	0	chr1	+	21573966	substitution	A>C	Intron 9 (1933)	NM_000478	ALPL	donor	167	DeepIntron	0	neg	SpliceAI=C|ALPL|0.00|0.00|0.00|0.00|11|33|39|38	0.008888
snp	train	NM_000478:g.21574090:A>G	SNP collection	https://genome.ucsc.edu/	.	no effect	0	0	0	0	NTR	00.05 % [00.03 % - 00.08 %]	0	0	chr1	+	21574090	substitution	A>G	Intron 9 (1933)	NM_000478	ALPL	donor	291	DeepIntron	0	neg	SpliceAI=G|ALPL|0.00|0.00|0.00|0.00|50|3|-28|4	0.007138
snp	train	NM_000478:g.21574096:C>T	SNP collection	https://genome.ucsc.edu/	.	no effect	0	0	0	0	Alter by create New Exon	06.13 % [04.67 % - 08.02 %]	0.184	1	chr1	+	21574096	substitution	C>T	Intron 9 (1933)	NM_000478	ALPL	donor	297	DeepIntron	0	neg	SpliceAI=T|ALPL|0.00|0.00|0.00|0.00|44|-29|-2|-34	0.011953
snp	train	NM_000478:g.21574103:C>T	SNP collection	https://genome.ucsc.edu/	.	no effect	0	0	0	0	NTR	00.05 % [00.03 % - 00.08 %]	0	0	chr1	+	21574103	substitution	C>T	Intron 9 (1933)	NM_000478	ALPL	donor	304	DeepIntron	0	neg	SpliceAI=T|ALPL|0.00|0.00|0.00|0.00|37|-36|-41|-9	0.007211
snp	val	NM_000478:g.21574398:G>A	SNP collection	https://genome.ucsc.edu/	.	no effect	0	0	0	0	NTR	00.05 % [00.03 % - 00.08 %]	0	0	chr1	+	21574398	substitution	G>A	Intron 9 (1933)	NM_000478	ALPL	donor	599	DeepIntron	0	neg	SpliceAI=A|ALPL|0.00|0.00|0.00|0.00|18|-4|40|-35	0.008823
snp	val	NM_000478:g.21574784:A>G	SNP collection	https://genome.ucsc.edu/	.	no effect	0	0	0	0	NTR	00.09 % [00.06 % - 00.13 %]	0	0	chr1	+	21574784	substitution	A>G	Intron 9 (1933)	NM_000478	ALPL	acceptor	-949	DeepIntron	0.01	neg	SpliceAI=G|ALPL|0.00|0.00|0.01|0.00|-41|3|-41|-7	0.006346
snp	train	NM_000478:g.21574964:A>G	SNP collection	https://genome.ucsc.edu/	.	no effect	0	0	0	0	NTR	00.09 % [00.06 % - 00.13 %]	0	0	chr1	+	21574964	substitution	A>G	Intron 9 (1933)	NM_000478	ALPL	acceptor	-769	DeepIntron	0	neg	SpliceAI=G|ALPL|0.00|0.00|0.00|0.00|0|2|0|13	0.009657
snp	val	NM_000478:g.21575065:G>A	SNP collection	https://genome.ucsc.edu/	.	no effect	0	0	0	0	NTR	00.09 % [00.06 % - 00.13 %]	0	0	chr1	+	21575065	substitution	G>A	Intron 9 (1933)	NM_000478	ALPL	acceptor	-668	DeepIntron	0	neg	SpliceAI=A|ALPL|0.00|0.00|0.00|0.00|-27|-28|49|-28	0.006193
snp	val	NM_000478:g.21575445:G>A	SNP collection	https://genome.ucsc.edu/	.	no effect	0	0	0	0	NTR	00.09 % [00.06 % - 00.13 %]	0	0	chr1	+	21575445	substitution	G>A	Intron 9 (1933)	NM_000478	ALPL	acceptor	-288	DeepIntron	0	neg	SpliceAI=A|ALPL|0.00|0.00|0.00|0.00|-44|18|29|-1	0.01021
snp	val	NM_000478:g.21575656:G>C	SNP collection	https://genome.ucsc.edu/	.	no effect	0	0	0	0	NTR	00.56 % [00.03 % - 01.16 %]	0	0	chr1	+	21575656	substitution	G>C	Intron 9 (1933)	NM_000478	ALPL	acceptor	-77	Intron	0.15	neg	SpliceAI=C|ALPL|0.15|0.01|0.00|0.00|4|1|-10|-37	0.006136
snp	train	NM_000478:g.21576271:G>A	SNP collection	https://genome.ucsc.edu/	.	no effect	0	0	0	0	NTR	00.09 % [00.06 % - 00.13 %]	0	0	chr1	+	21576271	substitution	G>A	Intron 10 (597)	NM_000478	ALPL	acceptor	-251	DeepIntron	0	neg	SpliceAI=A|ALPL|0.00|0.00|0.00|0.00|-5|-36|15|-1	0.006391
snp	train	NM_000478:g.21576457:C>A	SNP collection	https://genome.ucsc.edu/	.	no effect	0	0	0	0	NTR	00.56 % [00.03 % - 01.16 %]	0	0	chr1	+	21576457	substitution	C>A	Intron 10 (597)	NM_000478	ALPL	acceptor	-65	Intron	0	neg	SpliceAI=A|ALPL|0.00|0.00|0.00|0.00|2|-50|-27|-50	0.006038
snp	val	NM_000478:g.21577291:A>G	SNP collection	https://genome.ucsc.edu/	.	no effect	0	0	0	0	NTR	00.56 % [00.03 % - 01.16 %]	0.002	0	chr1	+	21577291	substitution	A>G	Intron 11 (741)	NM_000478	ALPL	acceptor	-92	Intron	0	neg	SpliceAI=G|ALPL|0.00|0.00|0.00|0.00|11|-1|-1|-7	0.006238
snp	val	NM_000478:g.21577599:G>A	SNP collection	https://genome.ucsc.edu/	.	no effect	0	0	0	0	NTR	01.17 % [00.71 % - 01.92 %]	0	0	chr1	+	21577599	substitution	G>A	Exon 12 (1030)	NM_000478	ALPL	acceptor	217	Exon	0	neg	SpliceAI=A|ALPL|0.00|0.00|0.00|0.00|-23|0|-16|-5	0.005741
snp	val	NM_000478:g.21577638:T>C	SNP collection	https://genome.ucsc.edu/	.	no effect	0	0	0	0	NTR	01.17 % [00.71 % - 01.92 %]	0	0	chr1	+	21577638	substitution	T>C	Exon 12 (1030)	NM_000478	ALPL	acceptor	256	Exon	0	neg	SpliceAI=C|ALPL|0.00|0.00|0.00|0.00|-19|-2|0|39	0.005632
snp	train	NM_000478:g.21577713:C>A	SNP collection	https://genome.ucsc.edu/	.	no effect	0	0	0	0	NTR	01.17 % [00.71 % - 01.92 %]	0	0	chr1	+	21577713	substitution	C>A	Exon 12 (1030)	NM_000478	ALPL	acceptor	331	Exon	0	neg	SpliceAI=A|ALPL|0.00|0.00|0.00|0.00|33|7|8|16	0.005971
snp	val	NM_000478:g.21577713:C>G	SNP collection	https://genome.ucsc.edu/	.	no effect	0	0	0	0	NTR	01.17 % [00.71 % - 01.92 %]	0	0	chr1	+	21577713	substitution	C>G	Exon 12 (1030)	NM_000478	ALPL	acceptor	331	Exon	0	neg	SpliceAI=G|ALPL|0.00|0.00|0.00|0.00|-6|-28|16|-36	0.005972
snp	val	NM_000478:g.21577774:A>G	SNP collection	https://genome.ucsc.edu/	.	no effect	0	0	0	0	NTR	01.17 % [00.71 % - 01.92 %]	0	0	chr1	+	21577774	substitution	A>G	Exon 12 (1030)	NM_000478	ALPL	acceptor	392	Exon	0	neg	SpliceAI=G|ALPL|0.00|0.00|0.00|0.00|1|2|9|-8	0.00562
snp	train	NM_000478:g.21578036:C>T	SNP collection	https://genome.ucsc.edu/	.	no effect	0	0	0	0	NTR	01.17 % [00.71 % - 01.92 %]	0	0	chr1	+	21578036	substitution	C>T	Exon 12 (1030)	NM_000478	ALPL	acceptor	654	Exon	0	neg	SpliceAI=T|ALPL|0.00|0.00|0.00|0.00|37|3|-17|-12	0.005614
snp	train	NM_000478:g.21578081:A>G	SNP collection	https://genome.ucsc.edu/	.	no effect	0	0	0	0	NTR	01.17 % [00.71 % - 01.92 %]	0	0	chr1	+	21578081	substitution	A>G	Exon 12 (1030)	NM_000478	ALPL	acceptor	699	Exon	0	neg	SpliceAI=G|ALPL|0.00|0.00|0.00|0.00|-8|22|48|22	0.008222
snp	val	NM_000478:g.21578108:G>A	SNP collection	https://genome.ucsc.edu/	.	no effect	0	0	0	0	NTR	01.17 % [00.71 % - 01.92 %]	0	0	chr1	+	21578108	substitution	G>A	Exon 12 (1030)	NM_000478	ALPL	acceptor	726	Exon	0	neg	SpliceAI=A|ALPL|0.00|0.00|0.00|0.00|36|-5|36|21	0.0059
snp	train	NM_005529:g.21822318:G>A	SNP collection	https://genome.ucsc.edu/	.	no effect	0	0	0	0	NTR	01.17 % [00.71 % - 01.92 %]	0	0	chr1	-	21822318	substitution	G>A	Exon 97 (1257)	NM_005529	HSPG2	acceptor	1171	Exon	0	neg	SpliceAI=T|LDLRAD2|0.00|0.00|0.04|0.00|-2|-10|-2|19,T|HSPG2|0.00|0.00|0.00|0.00|-18|-30|47|14	0.005626
snp	train	NM_005529:g.21822324:C>T	SNP collection	https://genome.ucsc.edu/	.	no effect	0	0	0	0	NTR	01.17 % [00.71 % - 01.92 %]	0	0	chr1	-	21822324	substitution	C>T	Exon 97 (1257)	NM_005529	HSPG2	acceptor	1165	Exon	0	neg	SpliceAI=A|LDLRAD2|0.00|0.00|0.00|0.00|-8|-16|-3|-1,A|HSPG2|0.00|0.00|0.00|0.00|-24|-42|8|-36	0.005638
snp	val	NM_005529:g.21822690:C>A	SNP collection	https://genome.ucsc.edu/	.	no effect	0	0	0	0	NTR	01.17 % [00.71 % - 01.92 %]	0	0	chr1	-	21822690	substitution	C>A	Exon 97 (1257)	NM_005529	HSPG2	acceptor	799	Exon	0	neg	SpliceAI=T|LDLRAD2|0.00|0.00|0.00|0.00|-39|-18|28|-14,T|HSPG2|0.00|0.00|0.00|0.00|-37|-11|-41|-23	0.006252
snp	train	NM_005529:g.21822690:C>G	SNP collection	https://genome.ucsc.edu/	.	no effect	0	0	0	0	NTR	01.17 % [00.71 % - 01.92 %]	0	0	chr1	-	21822690	substitution	C>G	Exon 97 (1257)	NM_005529	HSPG2	acceptor	799	Exon	0	neg	SpliceAI=C|LDLRAD2|0.00|0.00|0.00|0.00|-39|-18|28|-14,C|HSPG2|0.00|0.00|0.00|0.00|-37|-11|-41|26	0.006252
snp	val	NM_005529:g.21823154:C>T	SNP collection	https://genome.ucsc.edu/	.	no effect	0	0	0	0	NTR	01.17 % [00.71 % - 01.92 %]	0	0	chr1	-	21823154	substitution	C>T	Exon 97 (1257)	NM_005529	HSPG2	acceptor	335	Exon	0	neg	SpliceAI=A|LDLRAD2|0.00|0.00|0.00|0.00|25|-5|-7|-1,A|HSPG2|0.00|0.00|0.00|0.00|19|-1|-42|-25	0.006641
snp	train	NM_005529:g.21823238:A>G	SNP collection	https://genome.ucsc.edu/	.	no effect	0	0	0	0	NTR	01.17 % [00.71 % - 01.92 %]	0	0	chr1	-	21823238	substitution	A>G	Exon 97 (1257)	NM_005529	HSPG2	acceptor	251	Exon	0	neg	SpliceAI=C|LDLRAD2|0.00|0.00|0.00|0.00|1|-9|1|-19,C|HSPG2|0.00|0.00|0.00|0.00|1|-15|28|23	0.009782
snp	val	NM_005529:g.21823442:A>C	SNP collection	https://genome.ucsc.edu/	.	no effect	0	0	0	0	NTR	05.46 % [04.18 % - 07.11 %]	0.008	0	chr1	-	21823442	substitution	A>C	Exon 97 (1257)	NM_005529	HSPG2	acceptor	47	ExonESR	0.23	pos	SpliceAI=G|LDLRAD2|0.00|0.00|0.00|0.00|-11|24|18|24,G|HSPG2|0.03|0.23|0.00|0.00|-11|-2|25|-27	0.006761
snp	val	NM_005529:g.21823442:A>G	SNP collection	https://genome.ucsc.edu/	.	no effect	0	0	0	0	NTR	05.46 % [04.18 % - 07.11 %]	0.006	0	chr1	-	21823442	substitution	A>G	Exon 97 (1257)	NM_005529	HSPG2	acceptor	47	ExonESR	0.23	pos	SpliceAI=C|LDLRAD2|0.00|0.00|0.00|0.00|4|24|18|-25,C|HSPG2|0.01|0.23|0.00|0.00|-11|-2|29|-27	0.006674
snp	train	NM_005529:g.21823625:G>A	SNP collection	https://genome.ucsc.edu/	.	no effect	0	0	0	0	Alter ESR	26.12 % [22.17 % - 30.49 %]	0.268	1	chr1	-	21823625	substitution	G>A	Exon 96 (104)	NM_005529	HSPG2	donor	-10	ExonESR	0	neg	SpliceAI=T|LDLRAD2|0.01|0.00|0.00|0.00|-1|-27|-6|-27,T|HSPG2|0.00|0.00|0.00|0.00|1|17|-13|-9	0.005544
snp	val	NM_005529:g.21823627:G>A	SNP collection	https://genome.ucsc.edu/	.	no effect	0	0	0	0	NTR	04.89 % [03.67 % - 06.48 %]	0.014	0	chr1	-	21823627	substitution	G>A	Exon 96 (104)	NM_005529	HSPG2	donor	-12	ExonESR	0	neg	SpliceAI=T|LDLRAD2|0.00|0.00|0.00|0.00|12|-26|-8|-29,T|HSPG2|0.00|0.00|0.00|0.00|30|-1|-11|-17	0.005552
snp	val	NM_005529:g.21823764:G>A	SNP collection	https://genome.ucsc.edu/	.	no effect	0	0	0	0	NTR	00.56 % [00.03 % - 01.16 %]	0.002	0	chr1	-	21823764	substitution	G>A	Intron 95 (401)	NM_005529	HSPG2	acceptor	-45	Intron	0.02	neg	SpliceAI=T|LDLRAD2|0.00|0.00|0.00|0.00|20|50|-16|-30,T|HSPG2|0.02|0.00|0.00|0.00|-34|-49|-45|39	0.0062
snp	val	NM_005529:g.21823764:G>C	SNP collection	https://genome.ucsc.edu/	.	no effect	0	0	0	0	NTR	00.56 % [00.03 % - 01.16 %]	0	0	chr1	-	21823764	substitution	G>C	Intron 95 (401)	NM_005529	HSPG2	acceptor	-45	Intron	0.04	neg	SpliceAI=G|LDLRAD2|0.00|0.00|0.00|0.00|-38|20|-3|-30,G|HSPG2|0.04|0.00|0.00|0.00|31|-49|31|39	0.006167
snp	val	NM_005529:g.21824302:G>A	SNP collection	https://genome.ucsc.edu/	.	no effect	0	0	0	0	NTR	00.00 % [00.00 % - 13.32 %]	0.016	0	chr1	-	21824302	substitution	G>A	Intron 94 (101)	NM_005529	HSPG2	donor	4	IntronCons	0.01	neg	SpliceAI=T|LDLRAD2|0.00|0.00|0.00|0.00|15|-31|15|14,T|HSPG2|0.00|0.00|0.00|0.01|22|3|4|0	0.081518
snp	val	NM_005529:g.21825393:G>A	SNP collection	https://genome.ucsc.edu/	.	no effect	0	0	0	0	NTR	00.09 % [00.06 % - 00.13 %]	0	0	chr1	-	21825393	substitution	G>A	Intron 91 (3083)	NM_005529	HSPG2	acceptor	-614	DeepIntron	0	neg	SpliceAI=T|HSPG2|0.00|0.00|0.00|0.00|-30|35|20|30	0.006102
snp	train	NM_005529:g.21825701:C>T	SNP collection	https://genome.ucsc.edu/	.	no effect	0	0	0	0	NTR	00.09 % [00.06 % - 00.13 %]	0	0	chr1	-	21825701	substitution	C>T	Intron 91 (3083)	NM_005529	HSPG2	acceptor	-922	DeepIntron	0.02	neg	SpliceAI=A|HSPG2|0.00|0.00|0.00|0.02|-14|10|2|-31	0.00611
snp	val	NM_005529:g.21826714:C>G	SNP collection	https://genome.ucsc.edu/	.	no effect	0	0	0	0	NTR	00.05 % [00.03 % - 00.08 %]	0	0	chr1	-	21826714	substitution	C>G	Intron 91 (3083)	NM_005529	HSPG2	donor	1149	DeepIntron	0	neg	SpliceAI=C|HSPG2|0.00|0.00|0.00|0.00|48|-42|26|0	0.00768
snp	train	NM_005529:g.21827329:A>G	SNP collection	https://genome.ucsc.edu/	.	no effect	0	0	0	0	NTR	00.05 % [00.03 % - 00.08 %]	0	0	chr1	-	21827329	substitution	A>G	Intron 91 (3083)	NM_005529	HSPG2	donor	534	DeepIntron	0.02	neg	SpliceAI=C|HSPG2|0.00|0.00|0.00|0.02|-48|6|5|-7	0.007007
snp	train	NM_005529:g.21828352:T>A	SNP collection	https://genome.ucsc.edu/	.	no effect	0	0	0	0	NTR	05.46 % [04.18 % - 07.11 %]	0.004	0	chr1	-	21828352	substitution	T>A	Exon 89 (172)	NM_005529	HSPG2	acceptor	75	ExonESR	0.05	neg	SpliceAI=T|HSPG2|0.05|0.00|0.00|0.00|36|-3|-10|38	0.005567
snp	train	NM_005529:g.21828494:C>T	SNP collection	https://genome.ucsc.edu/	.	no effect	0	0	0	0	NTR	00.56 % [00.03 % - 01.16 %]	0	0	chr1	-	21828494	substitution	C>T	Intron 88 (408)	NM_005529	HSPG2	acceptor	-68	Intron	0	neg	SpliceAI=A|HSPG2|0.00|0.00|0.00|0.00|-33|-43|-7|35	0.006106
snp	val	NM_005529:g.21829179:G>A	SNP collection	https://genome.ucsc.edu/	.	no effect	0	0	0	0	NTR	00.56 % [00.03 % - 01.16 %]	0	0	chr1	-	21829179	substitution	G>A	Intron 87 (303)	NM_005529	HSPG2	acceptor	-100	Intron	0	neg	SpliceAI=T|HSPG2|0.00|0.00|0.00|0.00|-24|6|-24|1	0.006114
snp	train	NM_005529:g.21829230:A>G	SNP collection	https://genome.ucsc.edu/	.	no effect	0	0	0	0	NTR	00.09 % [00.06 % - 00.13 %]	0.002	0	chr1	-	21829230	substitution	A>G	Intron 87 (303)	NM_005529	HSPG2	acceptor	-151	DeepIntron	0	neg	SpliceAI=C|HSPG2|0.00|0.00|0.00|0.00|-1|-8|5|49	0.006067
snp	val	NM_005529:g.21829348:A>G	SNP collection	https://genome.ucsc.edu/	.	no effect	0	0	0	0	NTR	00.41 % [00.21 % - 00.80 %]	0.002	0	chr1	-	21829348	substitution	A>G	Intron 87 (303)	NM_005529	HSPG2	donor	35	Intron	0	neg	SpliceAI=C|HSPG2|0.00|0.00|0.00|0.00|34|-32|35|40	0.006891
snp	val	NM_005529:g.21829360:G>A	SNP collection	https://genome.ucsc.edu/	.	no effect	0	0	0	0	NTR	00.41 % [00.21 % - 00.80 %]	0.002	0	chr1	-	21829360	substitution	G>A	Intron 87 (303)	NM_005529	HSPG2	donor	23	Intron	0	neg	SpliceAI=T|HSPG2|0.00|0.00|0.00|0.00|-2|44|23|28	0.008448
snp	train	NM_005529:g.21829668:G>A	SNP collection	https://genome.ucsc.edu/	.	no effect	0	0	0	0	NTR	00.56 % [00.03 % - 01.16 %]	0.006	0	chr1	-	21829668	substitution	G>A	Intron 86 (388)	NM_005529	HSPG2	acceptor	-64	Intron	0	neg	SpliceAI=T|HSPG2|0.00|0.00|0.00|0.00|-44|24|29|1	0.006151
snp	val	NM_005529:g.21830234:C>T	SNP collection	https://genome.ucsc.edu/	.	no effect	0	0	0	0	NTR	00.56 % [00.03 % - 01.16 %]	0.002	0	chr1	-	21830234	substitution	C>T	Intron 85 (890)	NM_005529	HSPG2	acceptor	-143	Intron	0	neg	SpliceAI=A|HSPG2|0.00|0.00|0.00|0.00|45|-49|4|-42	0.007753
snp	train	NM_005529:g.21830644:G>A	SNP collection	https://genome.ucsc.edu/	.	no effect	0	0	0	0	NTR	00.05 % [00.03 % - 00.08 %]	0	0	chr1	-	21830644	substitution	G>A	Intron 85 (890)	NM_005529	HSPG2	donor	338	DeepIntron	0.03	neg	SpliceAI=T|HSPG2|0.00|0.03|0.00|0.00|-8|18|37|-31	0.008349
snp	train	NM_005529:g.21830969:A>C	SNP collection	https://genome.ucsc.edu/	.	no effect	0	0	0	0	NTR	00.41 % [00.21 % - 00.80 %]	0	0	chr1	-	21830969	substitution	A>C	Intron 85 (890)	NM_005529	HSPG2	donor	13	Intron	0	neg	SpliceAI=G|HSPG2|0.00|0.00|0.00|0.00|46|12|46|13	0.008713
snp	train	NM_005529:g.21831196:C>T	SNP collection	https://genome.ucsc.edu/	.	no effect	0	0	0	0	NTR	00.41 % [00.21 % - 00.80 %]	0.006	0	chr1	-	21831196	substitution	C>T	Intron 84 (124)	NM_005529	HSPG2	donor	19	Intron	0	neg	SpliceAI=A|HSPG2|0.00|0.00|0.00|0.00|18|-1|19|39	0.006119
snp	val	NM_005529:g.21831627:C>A	SNP collection	https://genome.ucsc.edu/	.	no effect	0	0	0	0	NTR	00.41 % [00.21 % - 00.80 %]	0.01	0	chr1	-	21831627	substitution	C>A	Intron 82 (89)	NM_005529	HSPG2	donor	25	Intron	0.1	neg	SpliceAI=T|HSPG2|0.10|0.00|0.00|0.00|-29|-47|43|25	0.006063
snp	train	NM_005529:g.21831664:T>C	SNP collection	https://genome.ucsc.edu/	.	no effect	0	0	0	0	NTR	04.89 % [03.67 % - 06.48 %]	0	0	chr1	-	21831664	substitution	T>C	Exon 82 (145)	NM_005529	HSPG2	donor	-13	ExonESR	0.02	neg	SpliceAI=G|HSPG2|0.02|0.00|0.00|0.00|45|-44|-12|24	0.006506
snp	val	NM_005529:g.21831870:C>T	SNP collection	https://genome.ucsc.edu/	.	no effect	0	0	0	0	NTR	00.56 % [00.03 % - 01.16 %]	0	0	chr1	-	21831870	substitution	C>T	Intron 81 (698)	NM_005529	HSPG2	acceptor	-74	Intron	0.02	neg	SpliceAI=A|HSPG2|0.02|0.00|0.00|0.00|-17|34|4|29	0.006785
snp	train	NM_005529:g.21832215:G>A	SNP collection	https://genome.ucsc.edu/	.	no effect	0	0	0	0	NTR	00.05 % [00.03 % - 00.08 %]	0.012	0	chr1	-	21832215	substitution	G>A	Intron 81 (698)	NM_005529	HSPG2	donor	280	DeepIntron	0.01	neg	SpliceAI=T|HSPG2|0.00|0.00|0.00|0.01|24|-5|-4|-16	0.007998
snp	val	NM_005529:g.21832515:G>A	SNP collection	https://genome.ucsc.edu/	.	no effect	0	0	0	0	Alter ESR	26.12 % [22.17 % - 30.49 %]	0.46	1	chr1	-	21832515	substitution	G>A	Exon 81 (112)	NM_005529	HSPG2	donor	-21	ExonESR	0.12	neg	SpliceAI=T|HSPG2|0.12|0.00|0.00|0.00|-2|-9|3|-20	0.007999
snp	val	NM_005529:g.21832515:G>C	SNP collection	https://genome.ucsc.edu/	.	no effect	0	0	0	0	NTR	04.89 % [03.67 % - 06.48 %]	0.064	0	chr1	-	21832515	substitution	G>C	Exon 81 (112)	NM_005529	HSPG2	donor	-21	ExonESR	0.01	neg	SpliceAI=G|HSPG2|0.00|0.00|0.01|0.00|-9|-49|-20|18	0.006363
snp	train	NM_005529:g.21832515:G>T	SNP collection	https://genome.ucsc.edu/	.	no effect	0	0	0	0	NTR	04.89 % [03.67 % - 06.48 %]	0.032	0	chr1	-	21832515	substitution	G>T	Exon 81 (112)	NM_005529	HSPG2	donor	-21	ExonESR	0	neg	SpliceAI=A|HSPG2|0.00|0.00|0.00|0.00|-9|-49|-20|18	0.005571
snp	val	NM_005529:g.21833216:C>T	SNP collection	https://genome.ucsc.edu/	.	no effect	0	0	0	0	NTR	00.41 % [00.21 % - 00.80 %]	0	0	chr1	-	21833216	substitution	C>T	Intron 80 (661)	NM_005529	HSPG2	donor	52	Intron	0	neg	SpliceAI=A|HSPG2|0.00|0.00|0.00|0.00|-45|-25|40|48	0.008723
snp	val	NM_005529:g.21833281:C>A	SNP collection	https://genome.ucsc.edu/	.	no effect	0	0	0	0	NTR	04.89 % [03.67 % - 06.48 %]	0.07	0	chr1	-	21833281	substitution	C>A	Exon 80 (117)	NM_005529	HSPG2	donor	-14	ExonESR	0.01	neg	SpliceAI=T|HSPG2|0.01|0.00|0.00|0.00|41|-8|-10|-25	0.00556
snp	val	NM_005529:g.21833281:C>G	SNP collection	https://genome.ucsc.edu/	.	no effect	0	0	0	0	NTR	04.89 % [03.67 % - 06.48 %]	0.002	0	chr1	-	21833281	substitution	C>G	Exon 80 (117)	NM_005529	HSPG2	donor	-14	ExonESR	0.02	neg	SpliceAI=C|HSPG2|0.02|0.00|0.00|0.00|41|20|-13|-38	0.005546
snp	val	NM_005529:g.21833527:G>A	SNP collection	https://genome.ucsc.edu/	.	no effect	0	0	0	0	Alter ESR	26.12 % [22.17 % - 30.49 %]	0.098	0	chr1	-	21833527	substitution	G>A	Exon 79 (148)	NM_005529	HSPG2	donor	-61	ExonESR	0.12	neg	SpliceAI=T|HSPG2|0.00|0.06|0.12|0.00|-24|26|9|-29	0.005629
snp	train	NM_005529:g.21833550:G>A	SNP collection	https://genome.ucsc.edu/	.	no effect	0	0	0	0	Alter ESR	23.65 % [19.87 % - 27.91 %]	0.114	0	chr1	-	21833550	substitution	G>A	Exon 79 (148)	NM_005529	HSPG2	acceptor	65	ExonESR	0.05	neg	SpliceAI=T|HSPG2|0.05|0.02|0.00|0.02|3|38|-8|-14	0.005878
snp	val	NM_005529:g.21833550:G>C	SNP collection	https://genome.ucsc.edu/	.	no effect	0	0	0	0	Alter ESR	23.65 % [19.87 % - 27.91 %]	0.182	1	chr1	-	21833550	substitution	G>C	Exon 79 (148)	NM_005529	HSPG2	acceptor	65	ExonESR	0.22	pos	SpliceAI=G|HSPG2|0.22|0.03|0.00|0.09|-8|38|-8|-14	0.007089
snp	train	NM_005529:g.21833550:G>T	SNP collection	https://genome.ucsc.edu/	.	no effect	0	0	0	0	Alter ESR	23.65 % [19.87 % - 27.91 %]	0.076	0	chr1	-	21833550	substitution	G>T	Exon 79 (148)	NM_005529	HSPG2	acceptor	65	ExonESR	0.24	pos	SpliceAI=A|HSPG2|0.24|0.04|0.00|0.06|3|38|-8|-14	0.006977
snp	train	NM_005529:g.21833618:G>A	SNP collection	https://genome.ucsc.edu/	.	no effect	0	0	0	0	Alter by SPiCE	77.36 % [70.25 % - 83.17 %]	0.212	1	chr1	-	21833618	substitution	G>A	Intron 78 (201)	NM_005529	HSPG2	acceptor	-4	IntronCons	0.12	neg	SpliceAI=T|HSPG2|0.12|0.00|0.00|0.00|-15|22|-15|13	0.006271
snp	train	NM_005529:g.21833655:G>A	SNP collection	https://genome.ucsc.edu/	.	no effect	0	0	0	0	NTR	01.70 % [00.78 % - 03.67 %]	0	0	chr1	-	21833655	substitution	G>A	Intron 78 (201)	NM_005529	HSPG2	acceptor	-41	IntronBP	0.03	neg	SpliceAI=T|HSPG2|0.03|0.01|0.00|0.00|-24|-30|-24|41	0.006238
snp	val	NM_005529:g.21834161:A>G	SNP collection	https://genome.ucsc.edu/	.	no effect	0	0	0	0	NTR	00.09 % [00.06 % - 00.13 %]	0	0	chr1	-	21834161	substitution	A>G	Intron 77 (753)	NM_005529	HSPG2	acceptor	-236	DeepIntron	0.02	neg	SpliceAI=C|HSPG2|0.02|0.00|0.00|0.00|48|3|48|3	0.009663
snp	train	NM_005529:g.21834222:A>G	SNP collection	https://genome.ucsc.edu/	.	no effect	0	0	0	0	NTR	00.09 % [00.06 % - 00.13 %]	0.01	0	chr1	-	21834222	substitution	A>G	Intron 77 (753)	NM_005529	HSPG2	acceptor	-297	DeepIntron	0	neg	SpliceAI=C|HSPG2|0.00|0.00|0.00|0.00|31|-27|-26|3	0.006017
snp	train	NM_005529:g.21834230:C>T	SNP collection	https://genome.ucsc.edu/	.	no effect	0	0	0	0	NTR	00.09 % [00.06 % - 00.13 %]	0	0	chr1	-	21834230	substitution	C>T	Intron 77 (753)	NM_005529	HSPG2	acceptor	-305	DeepIntron	0.02	neg	SpliceAI=A|HSPG2|0.02|0.00|0.00|0.00|-21|-35|-21|-34	0.006036
snp	train	NM_005529:g.21834377:G>A	SNP collection	https://genome.ucsc.edu/	.	no effect	0	0	0	0	NTR	00.05 % [00.03 % - 00.08 %]	0	0	chr1	-	21834377	substitution	G>A	Intron 77 (753)	NM_005529	HSPG2	donor	302	DeepIntron	0.01	neg	SpliceAI=T|HSPG2|0.01|0.00|0.00|0.00|36|-1|-47|1	0.006137
snp	train	NM_005529:g.21834401:C>T	SNP collection	https://genome.ucsc.edu/	.	no effect	0	0	0	0	NTR	00.05 % [00.03 % - 00.08 %]	0	0	chr1	-	21834401	substitution	C>T	Intron 77 (753)	NM_005529	HSPG2	donor	278	DeepIntron	0.01	neg	SpliceAI=A|HSPG2|0.00|0.01|0.00|0.00|8|12|14|-23	0.007009
snp	val	NM_005529:g.21834766:G>A	SNP collection	https://genome.ucsc.edu/	.	no effect	0	0	0	0	Alter ESR	26.12 % [22.17 % - 30.49 %]	0.006	0	chr1	-	21834766	substitution	G>A	Exon 77 (267)	NM_005529	HSPG2	donor	-88	ExonESR	0	neg	SpliceAI=T|HSPG2|0.00|0.00|0.00|0.00|-24|10|-1|1	0.006172
snp	train	NM_005529:g.21834782:C>T	SNP collection	https://genome.ucsc.edu/	.	no effect	0	0	0	0	Alter ESR	26.12 % [22.17 % - 30.49 %]	0.07	0	chr1	-	21834782	substitution	C>T	Exon 77 (267)	NM_005529	HSPG2	donor	-104	ExonESR	0	neg	SpliceAI=A|HSPG2|0.00|0.00|0.00|0.00|22|-6|5|-38	0.007631
snp	train	NM_005529:g.21835755:T>G	SNP collection	https://genome.ucsc.edu/	.	no effect	0	0	0	0	NTR	00.56 % [00.03 % - 01.16 %]	0	0	chr1	-	21835755	substitution	T>G	Intron 75 (1164)	NM_005529	HSPG2	acceptor	-118	Intron	0	neg	SpliceAI=C|HSPG2|0.00|0.00|0.00|0.00|-32|-8|-33|11	0.006248
snp	train	NM_005529:g.21835760:G>A	SNP collection	https://genome.ucsc.edu/	.	no effect	0	0	0	0	NTR	00.56 % [00.03 % - 01.16 %]	0	0	chr1	-	21835760	substitution	G>A	Intron 75 (1164)	NM_005529	HSPG2	acceptor	-123	Intron	0	neg	SpliceAI=T|HSPG2|0.00|0.00|0.00|0.00|-13|4|-38|-36	0.009576
snp	train	NM_005529:g.21835760:G>C	SNP collection	https://genome.ucsc.edu/	.	no effect	0	0	0	0	NTR	00.56 % [00.03 % - 01.16 %]	0	0	chr1	-	21835760	substitution	G>C	Intron 75 (1164)	NM_005529	HSPG2	acceptor	-123	Intron	0	neg	SpliceAI=G|HSPG2|0.00|0.00|0.00|0.00|-13|-37|-38|6	0.009521
snp	val	NM_005529:g.21836297:C>T	SNP collection	https://genome.ucsc.edu/	.	no effect	0	0	0	0	NTR	00.05 % [00.03 % - 00.08 %]	0	0	chr1	-	21836297	substitution	C>T	Intron 75 (1164)	NM_005529	HSPG2	donor	505	DeepIntron	0	neg	SpliceAI=A|HSPG2|0.00|0.00|0.00|0.00|35|38|2|-28	0.006188
snp	train	NM_005529:g.21836569:G>A	SNP collection	https://genome.ucsc.edu/	.	no effect	0	0	0	0	NTR	00.05 % [00.03 % - 00.08 %]	0.008	0	chr1	-	21836569	substitution	G>A	Intron 75 (1164)	NM_005529	HSPG2	donor	233	DeepIntron	0	neg	SpliceAI=T|HSPG2|0.00|0.00|0.00|0.00|-2|19|3|-15	0.00872
snp	val	NM_005529:g.21836660:T>C	SNP collection	https://genome.ucsc.edu/	.	no effect	0	0	0	0	NTR	00.41 % [00.21 % - 00.80 %]	0	0	chr1	-	21836660	substitution	T>C	Intron 75 (1164)	NM_005529	HSPG2	donor	142	Intron	0	neg	SpliceAI=G|HSPG2|0.00|0.00|0.00|0.00|8|2|-8|2	0.006866
snp	train	NM_005529:g.21836660:T>G	SNP collection	https://genome.ucsc.edu/	.	no effect	0	0	0	0	NTR	00.41 % [00.21 % - 00.80 %]	0	0	chr1	-	21836660	substitution	T>G	Intron 75 (1164)	NM_005529	HSPG2	donor	142	Intron	0	neg	SpliceAI=C|HSPG2|0.00|0.00|0.00|0.00|-44|2|-13|2	0.006872
snp	train	NM_005529:g.21836717:G>T	SNP collection	https://genome.ucsc.edu/	.	no effect	0	0	0	0	NTR	00.41 % [00.21 % - 00.80 %]	0.002	0	chr1	-	21836717	substitution	G>T	Intron 75 (1164)	NM_005529	HSPG2	donor	85	Intron	0	neg	SpliceAI=A|HSPG2|0.00|0.00|0.00|0.00|2|-49|2|31	0.007396
snp	val	NM_005529:g.21836897:C>A	SNP collection	https://genome.ucsc.edu/	.	no effect	0	0	0	0	NTR	04.89 % [03.67 % - 06.48 %]	0.016	0	chr1	-	21836897	substitution	C>A	Exon 75 (205)	NM_005529	HSPG2	donor	-96	ExonESR	0.04	neg	SpliceAI=T|HSPG2|0.00|0.04|0.00|0.00|21|50|-1|-22	0.005628
snp	train	NM_005529:g.21836897:C>G	SNP collection	https://genome.ucsc.edu/	.	no effect	0	0	0	0	Alter ESR	26.12 % [22.17 % - 30.49 %]	0.062	0	chr1	-	21836897	substitution	C>G	Exon 75 (205)	NM_005529	HSPG2	donor	-96	ExonESR	0.02	neg	SpliceAI=C|HSPG2|0.02|0.01|0.01|0.00|50|-15|-22|-6	0.005628
snp	val	NM_005529:g.21836897:C>T	SNP collection	https://genome.ucsc.edu/	.	no effect	0	0	0	0	NTR	04.89 % [03.67 % - 06.48 %]	0.04	0	chr1	-	21836897	substitution	C>T	Exon 75 (205)	NM_005529	HSPG2	donor	-96	ExonESR	0.03	neg	SpliceAI=A|HSPG2|0.01|0.03|0.00|0.00|-15|50|12|-22	0.005673
snp	train	NM_005529:g.21837477:G>A	SNP collection	https://genome.ucsc.edu/	.	no effect	0	0	0	0	NTR	00.09 % [00.06 % - 00.13 %]	0	0	chr1	-	21837477	substitution	G>A	Intron 74 (1818)	NM_005529	HSPG2	acceptor	-471	DeepIntron	0	neg	SpliceAI=T|HSPG2|0.00|0.00|0.00|0.00|-36|-22|11|-39	0.006198
snp	val	NM_005529:g.21837477:G>C	SNP collection	https://genome.ucsc.edu/	.	no effect	0	0	0	0	NTR	00.09 % [00.06 % - 00.13 %]	0	0	chr1	-	21837477	substitution	G>C	Intron 74 (1818)	NM_005529	HSPG2	acceptor	-471	DeepIntron	0	neg	SpliceAI=G|HSPG2|0.00|0.00|0.00|0.00|-40|-22|11|-39	0.0062
snp	train	NM_005529:g.21838004:G>A	SNP collection	https://genome.ucsc.edu/	.	no effect	0	0	0	0	NTR	00.05 % [00.03 % - 00.08 %]	0	0	chr1	-	21838004	substitution	G>A	Intron 74 (1818)	NM_005529	HSPG2	donor	821	DeepIntron	0	neg	SpliceAI=T|HSPG2|0.00|0.00|0.00|0.00|-33|-41|7|-18	0.006176
snp	val	NM_005529:g.21839146:G>A	SNP collection	https://genome.ucsc.edu/	.	no effect	0	0	0	0	NTR	00.56 % [00.03 % - 01.16 %]	0	0	chr1	-	21839146	substitution	G>A	Intron 73 (285)	NM_005529	HSPG2	acceptor	-61	Intron	0	neg	SpliceAI=T|HSPG2|0.00|0.00|0.00|0.00|-9|44|49|44	0.006208
snp	train	NM_005529:g.21839408:T>C	SNP collection	https://genome.ucsc.edu/	.	no effect	0	0	0	0	NTR	04.89 % [03.67 % - 06.48 %]	0.002	0	chr1	-	21839408	substitution	T>C	Exon 73 (180)	NM_005529	HSPG2	donor	-38	ExonESR	0.01	neg	SpliceAI=G|HSPG2|0.00|0.00|0.01|0.00|46|-37|-37|28	0.00555
snp	train	NM_005529:g.21839615:G>A	SNP collection	https://genome.ucsc.edu/	.	no effect	0	0	0	0	NTR	00.56 % [00.03 % - 01.16 %]	0.012	0	chr1	-	21839615	substitution	G>A	Intron 72 (271)	NM_005529	HSPG2	acceptor	-65	Intron	0.01	neg	SpliceAI=T|HSPG2|0.01|0.00|0.00|0.00|-2|-28|26|-23	0.0062
snp	val	NM_005529:g.21840100:T>C	SNP collection	https://genome.ucsc.edu/	.	no effect	0	0	0	0	NTR	00.56 % [00.03 % - 01.16 %]	0.026	0	chr1	-	21840100	substitution	T>C	Intron 71 (1083)	NM_005529	HSPG2	acceptor	-83	Intron	0	neg	SpliceAI=G|HSPG2|0.00|0.00|0.00|0.00|23|-49|-2|36	0.006243
snp	train	NM_005529:g.21840149:A>G	SNP collection	https://genome.ucsc.edu/	.	no effect	0	0	0	0	NTR	00.56 % [00.03 % - 01.16 %]	0	0	chr1	-	21840149	substitution	A>G	Intron 71 (1083)	NM_005529	HSPG2	acceptor	-132	Intron	0.01	neg	SpliceAI=C|HSPG2|0.00|0.00|0.00|0.01|-38|23|-13|23	0.006389
snp	val	NM_005529:g.21841112:G>A	SNP collection	https://genome.ucsc.edu/	.	no effect	0	0	0	0	Alter ESR	26.12 % [22.17 % - 30.49 %]	0.126	0	chr1	-	21841112	substitution	G>A	Exon 71 (185)	NM_005529	HSPG2	donor	-12	ExonESR	0.01	neg	SpliceAI=T|HSPG2|0.00|0.00|0.01|0.00|-2|49|-2|-11	0.005584
snp	val	NM_005529:g.21841293:C>T	SNP collection	https://genome.ucsc.edu/	.	no effect	0	0	0	0	NTR	01.19 % [00.33 % - 04.26 %]	0.028	0	chr1	-	21841293	substitution	C>T	Intron 70 (253)	NM_005529	HSPG2	acceptor	-8	IntronCons	0.01	neg	SpliceAI=A|HSPG2|0.01|0.01|0.00|0.00|-20|14|20|45	0.009257
snp	train	NM_005529:g.21841495:C>A	SNP collection	https://genome.ucsc.edu/	.	no effect	0	0	0	0	NTR	00.41 % [00.21 % - 00.80 %]	0.002	0	chr1	-	21841495	substitution	C>A	Intron 70 (253)	NM_005529	HSPG2	donor	44	Intron	0	neg	SpliceAI=T|HSPG2|0.00|0.00|0.00|0.00|1|-45|38|44	0.007241
snp	val	NM_005529:g.21841495:C>G	SNP collection	https://genome.ucsc.edu/	.	no effect	0	0	0	0	NTR	00.41 % [00.21 % - 00.80 %]	0	0	chr1	-	21841495	substitution	C>G	Intron 70 (253)	NM_005529	HSPG2	donor	44	Intron	0	neg	SpliceAI=C|HSPG2|0.00|0.00|0.00|0.00|1|-17|-25|44	0.00722
snp	train	NM_005529:g.21841723:G>A	SNP collection	https://genome.ucsc.edu/	.	no effect	0	0	0	0	NTR	00.56 % [00.03 % - 01.16 %]	0.004	0	chr1	-	21841723	substitution	G>A	Intron 69 (328)	NM_005529	HSPG2	acceptor	-50	Intron	0	neg	SpliceAI=T|HSPG2|0.00|0.00|0.00|0.00|-12|-50|-12|-11	0.006068
snp	val	NM_005529:g.21841783:C>A	SNP collection	https://genome.ucsc.edu/	.	no effect	0	0	0	0	NTR	00.56 % [00.03 % - 01.16 %]	0.022	0	chr1	-	21841783	substitution	C>A	Intron 69 (328)	NM_005529	HSPG2	acceptor	-110	Intron	0	neg	SpliceAI=T|HSPG2|0.00|0.00|0.00|0.00|5|-24|-4|10	0.006167
snp	val	NM_005529:g.21842308:A>C	SNP collection	https://genome.ucsc.edu/	.	no effect	0	0	0	0	NTR	04.89 % [03.67 % - 06.48 %]	0.038	0	chr1	-	21842308	substitution	A>C	Exon 68 (142)	NM_005529	HSPG2	donor	-70	ExonESR	0.08	neg	SpliceAI=G|HSPG2|0.08|0.01|0.00|0.00|2|23|24|2	0.005549
snp	train	NM_005529:g.21842308:A>G	SNP collection	https://genome.ucsc.edu/	.	no effect	0	0	0	0	NTR	04.89 % [03.67 % - 06.48 %]	0.05	0	chr1	-	21842308	substitution	A>G	Exon 68 (142)	NM_005529	HSPG2	donor	-70	ExonESR	0.04	neg	SpliceAI=C|HSPG2|0.04|0.01|0.00|0.00|2|23|18|24	0.005535
snp	val	NM_005529:g.21842308:A>T	SNP collection	https://genome.ucsc.edu/	.	no effect	0	0	0	0	NTR	04.89 % [03.67 % - 06.48 %]	0.044	0	chr1	-	21842308	substitution	A>T	Exon 68 (142)	NM_005529	HSPG2	donor	-70	ExonESR	0.07	neg	SpliceAI=A|HSPG2|0.07|0.02|0.00|0.00|2|23|24|25	0.005538
snp	train	NM_005529:g.21842352:T>A	SNP collection	https://genome.ucsc.edu/	.	no effect	0	0	0	0	Alter ESR	23.65 % [19.87 % - 27.91 %]	0.098	0	chr1	-	21842352	substitution	T>A	Exon 68 (142)	NM_005529	HSPG2	acceptor	29	ExonESR	0.03	neg	SpliceAI=T|HSPG2|0.00|0.03|0.00|0.00|28|-21|-24|-20	0.005722
snp	val	NM_005529:g.21842475:C>T	SNP collection	https://genome.ucsc.edu/	.	no effect	0	0	0	0	NTR	00.56 % [00.03 % - 01.16 %]	0.002	0	chr1	-	21842475	substitution	C>T	Intron 67 (389)	NM_005529	HSPG2	acceptor	-95	Intron	0.09	neg	SpliceAI=A|HSPG2|0.00|0.00|0.00|0.09|-27|26|2|-14	0.006043
snp	train	NM_005529:g.21842489:A>G	SNP collection	https://genome.ucsc.edu/	.	no effect	0	0	0	0	NTR	00.56 % [00.03 % - 01.16 %]	0.004	0	chr1	-	21842489	substitution	A>G	Intron 67 (389)	NM_005529	HSPG2	acceptor	-109	Intron	0.01	neg	SpliceAI=C|HSPG2|0.00|0.00|0.01|0.00|38|22|-28|-4	0.006067
snp	train	NM_005529:g.21842641:C>T	SNP collection	https://genome.ucsc.edu/	.	no effect	0	0	0	0	NTR	00.41 % [00.21 % - 00.80 %]	0.004	0	chr1	-	21842641	substitution	C>T	Intron 67 (389)	NM_005529	HSPG2	donor	129	Intron	0	neg	SpliceAI=A|HSPG2|0.00|0.00|0.00|0.00|6|22|2|-32	0.006177
snp	val	NM_005529:g.21842646:C>G	SNP collection	https://genome.ucsc.edu/	.	no effect	0	0	0	0	NTR	00.41 % [00.21 % - 00.80 %]	0	0	chr1	-	21842646	substitution	C>G	Intron 67 (389)	NM_005529	HSPG2	donor	124	Intron	0.01	neg	SpliceAI=C|HSPG2|0.00|0.01|0.00|0.00|5|17|10|-37	0.006339
snp	train	NM_005529:g.21842646:C>T	SNP collection	https://genome.ucsc.edu/	.	no effect	0	0	0	0	NTR	00.41 % [00.21 % - 00.80 %]	0	0	chr1	-	21842646	substitution	C>T	Intron 67 (389)	NM_005529	HSPG2	donor	124	Intron	0	neg	SpliceAI=A|HSPG2|0.00|0.00|0.00|0.00|-50|17|6|-37	0.006252
snp	train	NM_005529:g.21842693:T>C	SNP collection	https://genome.ucsc.edu/	.	no effect	0	0	0	0	NTR	00.41 % [00.21 % - 00.80 %]	0.002	0	chr1	-	21842693	substitution	T>C	Intron 67 (389)	NM_005529	HSPG2	donor	77	Intron	0.01	neg	SpliceAI=G|HSPG2|0.00|0.00|0.00|0.01|23|-12|47|37	0.006952
snp	train	NM_005529:g.21842729:G>A	SNP collection	https://genome.ucsc.edu/	.	no effect	0	0	0	0	NTR	00.41 % [00.21 % - 00.80 %]	0	0	chr1	-	21842729	substitution	G>A	Intron 67 (389)	NM_005529	HSPG2	donor	41	Intron	0.16	neg	SpliceAI=T|HSPG2|0.00|0.00|0.08|0.16|-48|-13|11|1	0.007866
snp	train	NM_005529:g.21842729:G>T	SNP collection	https://genome.ucsc.edu/	.	no effect	0	0	0	0	NTR	00.41 % [00.21 % - 00.80 %]	0.008	0	chr1	-	21842729	substitution	G>T	Intron 67 (389)	NM_005529	HSPG2	donor	41	Intron	0.16	neg	SpliceAI=A|HSPG2|0.00|0.00|0.13|0.16|11|-13|11|1	0.020118
snp	train	NM_005529:g.21842960:C>T	SNP collection	https://genome.ucsc.edu/	.	no effect	0	0	0	0	NTR	01.70 % [00.78 % - 03.67 %]	0.002	0	chr1	-	21842960	substitution	C>T	Intron 66 (375)	NM_005529	HSPG2	acceptor	-39	IntronBP	0.01	neg	SpliceAI=A|HSPG2|0.01|0.01|0.00|0.00|-5|16|2|40	0.006131
snp	train	NM_005529:g.21843433:C>T	SNP collection	https://genome.ucsc.edu/	.	no effect	0	0	0	0	Alter ESR	23.65 % [19.87 % - 27.91 %]	0.028	0	chr1	-	21843433	substitution	C>T	Exon 66 (142)	NM_005529	HSPG2	acceptor	6	ExonESR	0.01	neg	SpliceAI=A|HSPG2|0.00|0.01|0.00|0.00|-25|5|-47|-43	0.005923
snp	train	NM_005529:g.21843799:T>A	SNP collection	https://genome.ucsc.edu/	.	no effect	0	0	0	0	NTR	00.05 % [00.03 % - 00.08 %]	0.008	0	chr1	-	21843799	substitution	T>A	Intron 65 (709)	NM_005529	HSPG2	donor	349	DeepIntron	0	neg	SpliceAI=T|HSPG2|0.00|0.00|0.00|0.00|-22|-30|7|2	0.00627
snp	val	NM_005529:g.21844335:G>C	SNP collection	https://genome.ucsc.edu/	.	no effect	0	0	0	0	NTR	01.70 % [00.78 % - 03.67 %]	0	0	chr1	-	21844335	substitution	G>C	Intron 64 (1808)	NM_005529	HSPG2	acceptor	-36	IntronBP	0.01	neg	SpliceAI=G|HSPG2|0.01|0.00|0.00|0.00|-42|-9|-41|47	0.006106
snp	val	NM_005529:g.21844381:G>A	SNP collection	https://genome.ucsc.edu/	.	no effect	0	0	0	0	NTR	00.56 % [00.03 % - 01.16 %]	0	0	chr1	-	21844381	substitution	G>A	Intron 64 (1808)	NM_005529	HSPG2	acceptor	-82	Intron	0	neg	SpliceAI=T|HSPG2|0.00|0.00|0.00|0.00|-21|1|-5|1	0.006067
snp	val	NM_005529:g.21844386:C>T	SNP collection	https://genome.ucsc.edu/	.	no effect	0	0	0	0	NTR	00.56 % [00.03 % - 01.16 %]	0	0	chr1	-	21844386	substitution	C>T	Intron 64 (1808)	NM_005529	HSPG2	acceptor	-87	Intron	0	neg	SpliceAI=A|HSPG2|0.00|0.00|0.00|0.00|-12|-4|-4|3	0.006118
snp	val	NM_005529:g.21844457:C>T	SNP collection	https://genome.ucsc.edu/	.	no effect	0	0	0	0	NTR	00.09 % [00.06 % - 00.13 %]	0.012	0	chr1	-	21844457	substitution	C>T	Intron 64 (1808)	NM_005529	HSPG2	acceptor	-158	DeepIntron	0	neg	SpliceAI=A|HSPG2|0.00|0.00|0.00|0.00|-8|-1|-8|50	0.006133
snp	val	NM_005529:g.21845092:T>C	SNP collection	https://genome.ucsc.edu/	.	no effect	0	0	0	0	NTR	00.09 % [00.06 % - 00.13 %]	0	0	chr1	-	21845092	substitution	T>C	Intron 64 (1808)	NM_005529	HSPG2	acceptor	-793	DeepIntron	0	neg	SpliceAI=G|HSPG2|0.00|0.00|0.00|0.00|28|29|29|0	0.007863
snp	val	NM_005529:g.21845610:C>G	SNP collection	https://genome.ucsc.edu/	.	no effect	0	0	0	0	NTR	00.05 % [00.03 % - 00.08 %]	0	0	chr1	-	21845610	substitution	C>G	Intron 64 (1808)	NM_005529	HSPG2	donor	498	DeepIntron	0	neg	SpliceAI=C|HSPG2|0.00|0.00|0.00|0.00|24|35|1|19	0.007111
snp	train	NM_005529:g.21845611:G>A	SNP collection	https://genome.ucsc.edu/	.	no effect	0	0	0	0	NTR	00.05 % [00.03 % - 00.08 %]	0	0	chr1	-	21845611	substitution	G>A	Intron 64 (1808)	NM_005529	HSPG2	donor	497	DeepIntron	0	neg	SpliceAI=T|HSPG2|0.00|0.00|0.00|0.00|34|-1|18|5	0.007057
snp	train	NM_005529:g.21845741:G>C	SNP collection	https://genome.ucsc.edu/	.	no effect	0	0	0	0	NTR	00.05 % [00.03 % - 00.08 %]	0	0	chr1	-	21845741	substitution	G>C	Intron 64 (1808)	NM_005529	HSPG2	donor	367	DeepIntron	0	neg	SpliceAI=G|HSPG2|0.00|0.00|0.00|0.00|-11|1|38|1	0.007402
snp	val	NM_005529:g.21845901:G>A	SNP collection	https://genome.ucsc.edu/	.	no effect	0	0	0	0	NTR	00.05 % [00.03 % - 00.08 %]	0	0	chr1	-	21845901	substitution	G>A	Intron 64 (1808)	NM_005529	HSPG2	donor	207	DeepIntron	0	neg	SpliceAI=T|HSPG2|0.00|0.00|0.00|0.00|34|45|34|-31	0.008829
snp	train	NM_005529:g.21845965:A>G	SNP collection	https://genome.ucsc.edu/	.	no effect	0	0	0	0	NTR	00.41 % [00.21 % - 00.80 %]	0	0	chr1	-	21845965	substitution	A>G	Intron 64 (1808)	NM_005529	HSPG2	donor	143	Intron	0.07	neg	SpliceAI=C|HSPG2|0.06|0.00|0.07|0.00|19|-12|-30|-1	0.007198
snp	train	NM_005529:g.21846692:G>A	SNP collection	https://genome.ucsc.edu/	.	no effect	0	0	0	0	NTR	00.56 % [00.03 % - 01.16 %]	0	0	chr1	-	21846692	substitution	G>A	Intron 62 (754)	NM_005529	HSPG2	acceptor	-93	Intron	0.01	neg	SpliceAI=T|HSPG2|0.01|0.00|0.00|0.00|-2|-10|-4|22	0.006126
snp	val	NM_005529:g.21847061:C>T	SNP collection	https://genome.ucsc.edu/	.	no effect	0	0	0	0	NTR	00.05 % [00.03 % - 00.08 %]	0.03	0	chr1	-	21847061	substitution	C>T	Intron 62 (754)	NM_005529	HSPG2	donor	293	DeepIntron	0	neg	SpliceAI=A|HSPG2|0.00|0.00|0.00|0.00|35|-50|30|-18	0.008809
snp	val	NM_005529:g.21847184:A>G	SNP collection	https://genome.ucsc.edu/	.	no effect	0	0	0	0	NTR	00.05 % [00.03 % - 00.08 %]	0	0	chr1	-	21847184	substitution	A>G	Intron 62 (754)	NM_005529	HSPG2	donor	170	DeepIntron	0.02	neg	SpliceAI=C|HSPG2|0.00|0.02|0.00|0.00|-1|-4|-1|50	0.008726
snp	train	NM_005529:g.21847243:G>A	SNP collection	https://genome.ucsc.edu/	.	no effect	0	0	0	0	NTR	00.41 % [00.21 % - 00.80 %]	0	0	chr1	-	21847243	substitution	G>A	Intron 62 (754)	NM_005529	HSPG2	donor	111	Intron	0	neg	SpliceAI=T|HSPG2|0.00|0.00|0.00|0.00|-2|-9|-2|43	0.008536
snp	val	NM_005529:g.21847269:C>T	SNP collection	https://genome.ucsc.edu/	.	no effect	0	0	0	0	NTR	00.41 % [00.21 % - 00.80 %]	0	0	chr1	-	21847269	substitution	C>T	Intron 62 (754)	NM_005529	HSPG2	donor	85	Intron	0.01	neg	SpliceAI=A|HSPG2|0.00|0.00|0.01|0.00|-14|-35|17|-13	0.007123
snp	train	NM_005529:g.21847497:T>C	SNP collection	https://genome.ucsc.edu/	.	no effect	0	0	0	0	Alter by SPiCE	77.36 % [70.25 % - 83.17 %]	0.068	1	chr1	-	21847497	substitution	T>C	Intron 61 (196)	NM_005529	HSPG2	acceptor	-5	IntronCons	0	neg	SpliceAI=G|HSPG2|0.00|0.00|0.00|0.00|41|-5|-5|-36	0.044324
snp	train	NM_005529:g.21847933:A>C	SNP collection	https://genome.ucsc.edu/	.	no effect	0	0	0	0	NTR	00.41 % [00.21 % - 00.80 %]	0.008	0	chr1	-	21847933	substitution	A>C	Intron 60 (117)	NM_005529	HSPG2	donor	25	Intron	0	neg	SpliceAI=G|HSPG2|0.00|0.00|0.00|0.00|25|43|26|25	0.006138
snp	val	NM_005529:g.21848025:C>A	SNP collection	https://genome.ucsc.edu/	.	no effect	0	0	0	0	Alter ESR + Alter by create New splice site	23.65 % [19.87 % - 27.91 %]	0.388	1	chr1	-	21848025	substitution	C>A	Exon 60 (136)	NM_005529	HSPG2	acceptor	69	ExonESR	0.98	pos	SpliceAI=T|HSPG2|0.00|0.01|0.98|0.00|-14|38|3|-49	0.038868
snp	train	NM_005529:g.21848107:T>C	SNP collection	https://genome.ucsc.edu/	.	no effect	0	0	0	0	NTR	06.55 % [03.70 % - 11.34 %]	0	0	chr1	-	21848107	substitution	T>C	Intron 59 (549)	NM_005529	HSPG2	acceptor	-14	IntronPolyTC	0.02	neg	SpliceAI=G|HSPG2|0.02|0.00|0.00|0.00|-44|-14|-14|-43	0.012787
snp	train	NM_005529:g.21848331:C>T	SNP collection	https://genome.ucsc.edu/	.	no effect	0	0	0	0	NTR	00.09 % [00.06 % - 00.13 %]	0.002	0	chr1	-	21848331	substitution	C>T	Intron 59 (549)	NM_005529	HSPG2	acceptor	-238	DeepIntron	0.02	neg	SpliceAI=A|HSPG2|0.00|0.02|0.00|0.00|-48|27|2|-49	0.006463
snp	train	NM_005529:g.21848418:C>T	SNP collection	https://genome.ucsc.edu/	.	no effect	0	0	0	0	NTR	00.05 % [00.03 % - 00.08 %]	0	0	chr1	-	21848418	substitution	C>T	Intron 59 (549)	NM_005529	HSPG2	donor	225	DeepIntron	0.01	neg	SpliceAI=A|HSPG2|0.00|0.01|0.00|0.00|10|45|2|-8	0.006261
snp	val	NM_005529:g.21848468:C>G	SNP collection	https://genome.ucsc.edu/	.	no effect	0	0	0	0	NTR	00.05 % [00.03 % - 00.08 %]	0	0	chr1	-	21848468	substitution	C>G	Intron 59 (549)	NM_005529	HSPG2	donor	175	DeepIntron	0.08	neg	SpliceAI=C|HSPG2|0.02|0.08|0.00|0.00|36|-5|1|-5	0.008604
snp	val	NM_005529:g.21848538:C>A	SNP collection	https://genome.ucsc.edu/	.	no effect	0	0	0	0	NTR	00.41 % [00.21 % - 00.80 %]	0	0	chr1	-	21848538	substitution	C>A	Intron 59 (549)	NM_005529	HSPG2	donor	105	Intron	0.09	neg	SpliceAI=T|HSPG2|0.00|0.09|0.00|0.00|-34|8|-4|-9	0.00851
snp	train	NM_005529:g.21848603:A>G	SNP collection	https://genome.ucsc.edu/	.	no effect	0	0	0	0	NTR	00.41 % [00.21 % - 00.80 %]	0	0	chr1	-	21848603	substitution	A>G	Intron 59 (549)	NM_005529	HSPG2	donor	40	Intron	0	neg	SpliceAI=C|HSPG2|0.00|0.00|0.00|0.00|-34|25|25|40	0.008355
snp	train	NM_005529:g.21848946:C>T	SNP collection	https://genome.ucsc.edu/	.	no effect	0	0	0	0	NTR	04.89 % [03.67 % - 06.48 %]	0.014	0	chr1	-	21848946	substitution	C>T	Exon 58 (139)	NM_005529	HSPG2	donor	-54	ExonESR	0.01	neg	SpliceAI=A|HSPG2|0.00|0.00|0.00|0.01|3|8|-50|4	0.007312
snp	train	NM_005529:g.21848969:C>T	SNP collection	https://genome.ucsc.edu/	.	no effect	0	0	0	0	NTR	05.46 % [04.18 % - 07.11 %]	0.052	0	chr1	-	21848969	substitution	C>T	Exon 58 (139)	NM_005529	HSPG2	acceptor	63	ExonESR	0.06	neg	SpliceAI=A|HSPG2|0.00|0.00|0.00|0.06|-15|-19|33|-19	0.00602
snp	train	NM_005529:g.21849281:A>G	SNP collection	https://genome.ucsc.edu/	.	no effect	0	0	0	0	NTR	00.09 % [00.06 % - 00.13 %]	0	0	chr1	-	21849281	substitution	A>G	Intron 57 (1009)	NM_005529	HSPG2	acceptor	-250	DeepIntron	0.12	neg	SpliceAI=C|HSPG2|0.12|0.00|0.00|0.00|6|-36|-27|20	0.00612
snp	train	NM_005529:g.21849416:G>A	SNP collection	https://genome.ucsc.edu/	.	no effect	0	0	0	0	NTR	00.09 % [00.06 % - 00.13 %]	0	0	chr1	-	21849416	substitution	G>A	Intron 57 (1009)	NM_005529	HSPG2	acceptor	-385	DeepIntron	0	neg	SpliceAI=T|HSPG2|0.00|0.00|0.00|0.00|47|30|43|-28	0.006038
snp	train	NM_005529:g.21849766:C>T	SNP collection	https://genome.ucsc.edu/	.	no effect	0	0	0	0	NTR	00.05 % [00.03 % - 00.08 %]	0.004	0	chr1	-	21849766	substitution	C>T	Intron 57 (1009)	NM_005529	HSPG2	donor	275	DeepIntron	0	neg	SpliceAI=A|HSPG2|0.00|0.00|0.00|0.00|1|4|2|-4	0.009103
snp	train	NM_005529:g.21849840:G>A	SNP collection	https://genome.ucsc.edu/	.	no effect	0	0	0	0	NTR	00.05 % [00.03 % - 00.08 %]	0	0	chr1	-	21849840	substitution	G>A	Intron 57 (1009)	NM_005529	HSPG2	donor	201	DeepIntron	0.01	neg	SpliceAI=T|HSPG2|0.01|0.00|0.00|0.00|2|-30|-2|-9	0.007011
snp	val	NM_005529:g.21849895:C>T	SNP collection	https://genome.ucsc.edu/	.	no effect	0	0	0	0	NTR	00.41 % [00.21 % - 00.80 %]	0	0	chr1	-	21849895	substitution	C>T	Intron 57 (1009)	NM_005529	HSPG2	donor	146	Intron	0.01	neg	SpliceAI=A|HSPG2|0.00|0.00|0.01|0.00|16|31|16|32	0.00839
snp	train	NM_005529:g.21849945:G>A	SNP collection	https://genome.ucsc.edu/	.	no effect	0	0	0	0	NTR	00.41 % [00.21 % - 00.80 %]	0	0	chr1	-	21849945	substitution	G>A	Intron 57 (1009)	NM_005529	HSPG2	donor	96	Intron	0.01	neg	SpliceAI=T|HSPG2|0.00|0.00|0.00|0.01|-2|-19|3|-34	0.008713
snp	train	NM_005529:g.21849969:G>A	SNP collection	https://genome.ucsc.edu/	.	no effect	0	0	0	0	NTR	00.41 % [00.21 % - 00.80 %]	0	0	chr1	-	21849969	substitution	G>A	Intron 57 (1009)	NM_005529	HSPG2	donor	72	Intron	0	neg	SpliceAI=T|HSPG2|0.00|0.00|0.00|0.00|-37|-43|27|-42	0.008401
snp	train	NM_005529:g.21850007:C>A	SNP collection	https://genome.ucsc.edu/	.	no effect	0	0	0	0	NTR	00.41 % [00.21 % - 00.80 %]	0	0	chr1	-	21850007	substitution	C>A	Intron 57 (1009)	NM_005529	HSPG2	donor	34	Intron	0	neg	SpliceAI=T|HSPG2|0.00|0.00|0.00|0.00|34|-7|34|27	0.006887
snp	train	NM_005529:g.21850310:C>T	SNP collection	https://genome.ucsc.edu/	.	no effect	0	0	0	0	NTR	00.41 % [00.21 % - 00.80 %]	0.004	0	chr1	-	21850310	substitution	C>T	Intron 56 (170)	NM_005529	HSPG2	donor	53	Intron	0	neg	SpliceAI=A|HSPG2|0.00|0.00|0.00|0.00|14|-17|-12|49	0.006199
snp	train	NM_005529:g.21850338:G>A	SNP collection	https://genome.ucsc.edu/	.	no effect	0	0	0	0	NTR	00.41 % [00.21 % - 00.80 %]	0.004	0	chr1	-	21850338	substitution	G>A	Intron 56 (170)	NM_005529	HSPG2	donor	25	Intron	0	neg	SpliceAI=T|HSPG2|0.00|0.00|0.00|0.00|25|43|21|25	0.006186
snp	val	NM_005529:g.21850626:T>C	SNP collection	https://genome.ucsc.edu/	.	no effect	0	0	0	0	NTR	00.56 % [00.03 % - 01.16 %]	0	0	chr1	-	21850626	substitution	T>C	Intron 55 (1047)	NM_005529	HSPG2	acceptor	-128	Intron	0	neg	SpliceAI=G|HSPG2|0.00|0.00|0.00|0.00|-39|-12|-47|0	0.008625
snp	val	NM_005529:g.21850815:C>T	SNP collection	https://genome.ucsc.edu/	.	no effect	0	0	0	0	NTR	00.09 % [00.06 % - 00.13 %]	0	0	chr1	-	21850815	substitution	C>T	Intron 55 (1047)	NM_005529	HSPG2	acceptor	-317	DeepIntron	0.01	neg	SpliceAI=A|HSPG2|0.01|0.00|0.00|0.00|-45|28|-9|-44	0.006718
snp	train	NM_005529:g.21850823:G>T	SNP collection	https://genome.ucsc.edu/	.	no effect	0	0	0	0	NTR	00.09 % [00.06 % - 00.13 %]	0	0	chr1	-	21850823	substitution	G>T	Intron 55 (1047)	NM_005529	HSPG2	acceptor	-325	DeepIntron	0	neg	SpliceAI=A|HSPG2|0.00|0.00|0.00|0.00|20|45|-47|-21	0.006078
snp	train	NM_005529:g.21850873:A>G	SNP collection	https://genome.ucsc.edu/	.	no effect	0	0	0	0	NTR	00.09 % [00.06 % - 00.13 %]	0	0	chr1	-	21850873	substitution	A>G	Intron 55 (1047)	NM_005529	HSPG2	acceptor	-375	DeepIntron	0	neg	SpliceAI=C|HSPG2|0.00|0.00|0.00|0.00|-30|-37|1|-5	0.006238
snp	train	NM_005529:g.21851012:C>A	SNP collection	https://genome.ucsc.edu/	.	no effect	0	0	0	0	NTR	00.09 % [00.06 % - 00.13 %]	0	0	chr1	-	21851012	substitution	C>A	Intron 55 (1047)	NM_005529	HSPG2	acceptor	-514	DeepIntron	0	neg	SpliceAI=T|HSPG2|0.00|0.00|0.00|0.00|-37|-6|-37|2	0.006074
snp	val	NM_005529:g.21851012:C>T	SNP collection	https://genome.ucsc.edu/	.	no effect	0	0	0	0	NTR	00.09 % [00.06 % - 00.13 %]	0.052	0	chr1	-	21851012	substitution	C>T	Intron 55 (1047)	NM_005529	HSPG2	acceptor	-514	DeepIntron	0.02	neg	SpliceAI=A|HSPG2|0.00|0.00|0.02|0.00|2|-37|2|-37	0.006419
snp	train	NM_005529:g.21851065:A>G	SNP collection	https://genome.ucsc.edu/	.	no effect	0	0	0	0	NTR	00.05 % [00.03 % - 00.08 %]	0	0	chr1	-	21851065	substitution	A>G	Intron 55 (1047)	NM_005529	HSPG2	donor	481	DeepIntron	0	neg	SpliceAI=C|HSPG2|0.00|0.00|0.00|0.00|38|-2|-16|-2	0.006128
snp	val	NM_005529:g.21851170:T>C	SNP collection	https://genome.ucsc.edu/	.	no effect	0	0	0	0	NTR	00.05 % [00.03 % - 00.08 %]	0	0	chr1	-	21851170	substitution	T>C	Intron 55 (1047)	NM_005529	HSPG2	donor	376	DeepIntron	0.01	neg	SpliceAI=G|HSPG2|0.00|0.00|0.00|0.01|-45|-35|4|7	0.007051
snp	train	NM_005529:g.21851211:C>A	SNP collection	https://genome.ucsc.edu/	.	no effect	0	0	0	0	NTR	00.05 % [00.03 % - 00.08 %]	0	0	chr1	-	21851211	substitution	C>A	Intron 55 (1047)	NM_005529	HSPG2	donor	335	DeepIntron	0.03	neg	SpliceAI=T|HSPG2|0.00|0.00|0.00|0.03|-2|27|-2|-34	0.008555
snp	val	NM_005529:g.21851211:C>T	SNP collection	https://genome.ucsc.edu/	.	no effect	0	0	0	0	NTR	00.05 % [00.03 % - 00.08 %]	0	0	chr1	-	21851211	substitution	C>T	Intron 55 (1047)	NM_005529	HSPG2	donor	335	DeepIntron	0.02	neg	SpliceAI=A|HSPG2|0.00|0.00|0.00|0.02|-33|27|38|-34	0.008455
snp	val	NM_005529:g.21851385:T>C	SNP collection	https://genome.ucsc.edu/	.	no effect	0	0	0	0	NTR	00.05 % [00.03 % - 00.08 %]	0	0	chr1	-	21851385	substitution	T>C	Intron 55 (1047)	NM_005529	HSPG2	donor	161	DeepIntron	0	neg	SpliceAI=G|HSPG2|0.00|0.00|0.00|0.00|41|-34|-50|27	0.007072
snp	train	NM_005529:g.21851669:C>T	SNP collection	https://genome.ucsc.edu/	.	no effect	0	0	0	0	Alter ESR	23.65 % [19.87 % - 27.91 %]	0.064	0	chr1	-	21851669	substitution	C>T	Exon 55 (152)	NM_005529	HSPG2	acceptor	29	ExonESR	0	neg	SpliceAI=A|HSPG2|0.00|0.00|0.00|0.00|18|28|49|-14	0.005691
snp	val	NM_005529:g.21851976:T>C	SNP collection	https://genome.ucsc.edu/	.	no effect	0	0	0	0	NTR	00.56 % [00.03 % - 01.16 %]	0.002	0	chr1	-	21851976	substitution	T>C	Intron 53 (161)	NM_005529	HSPG2	acceptor	-50	Intron	0.05	neg	SpliceAI=G|HSPG2|0.05|0.00|0.00|0.00|24|-18|-49|10	0.006325
snp	train	NM_005529:g.21852418:G>A	SNP collection	https://genome.ucsc.edu/	.	no effect	0	0	0	0	NTR	00.09 % [00.06 % - 00.13 %]	0	0	chr1	-	21852418	substitution	G>A	Intron 52 (466)	NM_005529	HSPG2	acceptor	-185	DeepIntron	0	neg	SpliceAI=T|HSPG2|0.00|0.00|0.00|0.00|2|-28|3|-28	0.006203
snp	val	NM_005529:g.21852498:G>A	SNP collection	https://genome.ucsc.edu/	.	no effect	0	0	0	0	NTR	00.05 % [00.03 % - 00.08 %]	0	0	chr1	-	21852498	substitution	G>A	Intron 52 (466)	NM_005529	HSPG2	donor	202	DeepIntron	0	neg	SpliceAI=T|HSPG2|0.00|0.00|0.00|0.00|30|2|3|50	0.006086
snp	val	NM_005529:g.21852543:C>T	SNP collection	https://genome.ucsc.edu/	.	no effect	0	0	0	0	NTR	00.05 % [00.03 % - 00.08 %]	0	0	chr1	-	21852543	substitution	C>T	Intron 52 (466)	NM_005529	HSPG2	donor	157	DeepIntron	0.03	neg	SpliceAI=A|HSPG2|0.00|0.00|0.03|0.00|8|6|8|5	0.007072
snp	val	NM_005529:g.21852809:G>A	SNP collection	https://genome.ucsc.edu/	.	no effect	0	0	0	0	Alter ESR	23.65 % [19.87 % - 27.91 %]	0.032	0	chr1	-	21852809	substitution	G>A	Exon 52 (133)	NM_005529	HSPG2	acceptor	24	ExonESR	0.01	neg	SpliceAI=T|HSPG2|0.01|0.00|0.00|0.01|-7|23|-6|-29	0.005795
snp	train	NM_005529:g.21852958:G>A	SNP collection	https://genome.ucsc.edu/	.	no effect	0	0	0	0	Alter ESR	26.12 % [22.17 % - 30.49 %]	0.046	0	chr1	-	21852958	substitution	G>A	Exon 51 (152)	NM_005529	HSPG2	donor	-40	ExonESR	0.02	neg	SpliceAI=T|HSPG2|0.00|0.00|0.00|0.02|-21|17|-2|6	0.00569
snp	val	NM_005529:g.21853180:A>G	SNP collection	https://genome.ucsc.edu/	.	no effect	0	0	0	0	NTR	00.56 % [00.03 % - 01.16 %]	0	0	chr1	-	21853180	substitution	A>G	Intron 50 (1122)	NM_005529	HSPG2	acceptor	-110	Intron	0.07	neg	SpliceAI=C|HSPG2|0.00|0.07|0.00|0.00|13|-22|26|-22	0.006357
snp	val	NM_005529:g.21853366:G>A	SNP collection	https://genome.ucsc.edu/	.	no effect	0	0	0	0	NTR	00.09 % [00.06 % - 00.13 %]	0	0	chr1	-	21853366	substitution	G>A	Intron 50 (1122)	NM_005529	HSPG2	acceptor	-296	DeepIntron	0	neg	SpliceAI=T|HSPG2|0.00|0.00|0.00|0.00|-2|-16|18|22	0.00621
snp	train	NM_005529:g.21853366:G>T	SNP collection	https://genome.ucsc.edu/	.	no effect	0	0	0	0	NTR	00.09 % [00.06 % - 00.13 %]	0	0	chr1	-	21853366	substitution	G>T	Intron 50 (1122)	NM_005529	HSPG2	acceptor	-296	DeepIntron	0.02	neg	SpliceAI=A|HSPG2|0.02|0.00|0.00|0.00|-16|42|22|-20	0.007494
snp	val	NM_005529:g.21853756:A>T	SNP collection	https://genome.ucsc.edu/	.	no effect	0	0	0	0	NTR	00.05 % [00.03 % - 00.08 %]	0	0	chr1	-	21853756	substitution	A>T	Intron 50 (1122)	NM_005529	HSPG2	donor	437	DeepIntron	0	neg	SpliceAI=A|HSPG2|0.00|0.00|0.00|0.00|-11|-35|-11|-35	0.009369
snp	train	NM_005529:g.21854055:A>G	SNP collection	https://genome.ucsc.edu/	.	no effect	0	0	0	0	NTR	00.41 % [00.21 % - 00.80 %]	0	0	chr1	-	21854055	substitution	A>G	Intron 50 (1122)	NM_005529	HSPG2	donor	138	Intron	0	neg	SpliceAI=C|HSPG2|0.00|0.00|0.00|0.00|2|32|37|-5	0.008462
snp	train	NM_005529:g.21854455:G>A	SNP collection	https://genome.ucsc.edu/	.	no effect	0	0	0	0	NTR	00.56 % [00.03 % - 01.16 %]	0.024	0	chr1	-	21854455	substitution	G>A	Intron 49 (267)	NM_005529	HSPG2	acceptor	-112	Intron	0.12	neg	SpliceAI=T|HSPG2|0.12|0.00|0.00|0.00|11|4|-20|11	0.006086
snp	train	NM_005529:g.21854829:T>C	SNP collection	https://genome.ucsc.edu/	.	no effect	0	0	0	0	NTR	00.41 % [00.21 % - 00.80 %]	0.018	0	chr1	-	21854829	substitution	T>C	Intron 48 (82)	NM_005529	HSPG2	donor	19	Intron	0	neg	SpliceAI=G|HSPG2|0.00|0.00|0.00|0.00|18|-45|18|19	0.006258
snp	val	NM_005529:g.21855230:C>T	SNP collection	https://genome.ucsc.edu/	.	no effect	0	0	0	0	NTR	00.41 % [00.21 % - 00.80 %]	0	0	chr1	-	21855230	substitution	C>T	Intron 47 (320)	NM_005529	HSPG2	donor	74	Intron	0	neg	SpliceAI=A|HSPG2|0.00|0.00|0.00|0.00|-49|-7|23|-49	0.007313
snp	train	NM_005529:g.21855402:G>A	SNP collection	https://genome.ucsc.edu/	.	no effect	0	0	0	0	NTR	05.46 % [04.18 % - 07.11 %]	0	0	chr1	-	21855402	substitution	G>A	Exon 47 (143)	NM_005529	HSPG2	acceptor	45	ExonESR	0.01	neg	SpliceAI=T|HSPG2|0.01|0.01|0.00|0.00|28|-35|22|1	0.005697
snp	train	NM_005529:g.21855501:G>C	SNP collection	https://genome.ucsc.edu/	.	no effect	0	0	0	0	NTR	00.41 % [00.21 % - 00.80 %]	0.108	0	chr1	-	21855501	substitution	G>C	Intron 46 (76)	NM_005529	HSPG2	donor	22	Intron	0.02	neg	SpliceAI=G|HSPG2|0.01|0.00|0.02|0.00|-41|-21|50|22	0.006162
snp	train	NM_005529:g.21855680:G>A	SNP collection	https://genome.ucsc.edu/	.	no effect	0	0	0	0	NTR	01.19 % [00.33 % - 04.26 %]	0.008	0	chr1	-	21855680	substitution	G>A	Intron 45 (111)	NM_005529	HSPG2	acceptor	-5	IntronCons	0.16	neg	SpliceAI=T|HSPG2|0.16|0.00|0.00|0.00|-22|30|26|-33	0.006236
snp	val	NM_005529:g.21855680:G>T	SNP collection	https://genome.ucsc.edu/	.	no effect	0	0	0	0	NTR	01.19 % [00.33 % - 04.26 %]	0.01	0	chr1	-	21855680	substitution	G>T	Intron 45 (111)	NM_005529	HSPG2	acceptor	-5	IntronCons	0.02	neg	SpliceAI=A|HSPG2|0.00|0.02|0.00|0.00|-5|-22|26|-33	0.007597
snp	val	NM_005529:g.21856241:C>T	SNP collection	https://genome.ucsc.edu/	.	no effect	0	0	0	0	NTR	00.09 % [00.06 % - 00.13 %]	0	0	chr1	-	21856241	substitution	C>T	Intron 44 (1102)	NM_005529	HSPG2	acceptor	-329	DeepIntron	0	neg	SpliceAI=A|HSPG2|0.00|0.00|0.00|0.00|-22|37|10|-8	0.006117
snp	val	NM_005529:g.21856349:C>T	SNP collection	https://genome.ucsc.edu/	.	no effect	0	0	0	0	NTR	00.09 % [00.06 % - 00.13 %]	0	0	chr1	-	21856349	substitution	C>T	Intron 44 (1102)	NM_005529	HSPG2	acceptor	-437	DeepIntron	0	neg	SpliceAI=A|HSPG2|0.00|0.00|0.00|0.00|-21|36|5|-25	0.070026
snp	train	NM_005529:g.21856457:T>C	SNP collection	https://genome.ucsc.edu/	.	no effect	0	0	0	0	NTR	00.09 % [00.06 % - 00.13 %]	0	0	chr1	-	21856457	substitution	T>C	Intron 44 (1102)	NM_005529	HSPG2	acceptor	-545	DeepIntron	0	neg	SpliceAI=G|HSPG2|0.00|0.00|0.00|0.00|-46|6|-46|2	0.006669
snp	train	NM_005529:g.21856978:T>G	SNP collection	https://genome.ucsc.edu/	.	no effect	0	0	0	0	NTR	00.41 % [00.21 % - 00.80 %]	0.002	0	chr1	-	21856978	substitution	T>G	Intron 44 (1102)	NM_005529	HSPG2	donor	37	Intron	0.01	neg	SpliceAI=C|HSPG2|0.00|0.01|0.00|0.00|37|-21|42|44	0.007159
snp	train	NM_005529:g.21856984:C>A	SNP collection	https://genome.ucsc.edu/	.	no effect	0	0	0	0	NTR	00.41 % [00.21 % - 00.80 %]	0	0	chr1	-	21856984	substitution	C>A	Intron 44 (1102)	NM_005529	HSPG2	donor	31	Intron	0	neg	SpliceAI=T|HSPG2|0.00|0.00|0.00|0.00|-2|-27|31|38	0.007261
snp	train	NM_005529:g.21857246:T>C	SNP collection	https://genome.ucsc.edu/	.	no effect	0	0	0	0	NTR	00.41 % [00.21 % - 00.80 %]	0.006	0	chr1	-	21857246	substitution	T>C	Intron 43 (89)	NM_005529	HSPG2	donor	39	Intron	0.01	neg	SpliceAI=G|HSPG2|0.00|0.00|0.01|0.00|-16|49|31|37	0.006322
snp	val	NM_005529:g.21857615:C>T	SNP collection	https://genome.ucsc.edu/	.	no effect	0	0	0	0	NTR	00.09 % [00.06 % - 00.13 %]	0	0	chr1	-	21857615	substitution	C>T	Intron 42 (2180)	NM_005529	HSPG2	acceptor	-230	DeepIntron	0	neg	SpliceAI=A|HSPG2|0.00|0.00|0.00|0.00|18|-3|-47|-30	0.009792
snp	train	NM_005529:g.21858059:A>G	SNP collection	https://genome.ucsc.edu/	.	no effect	0	0	0	0	NTR	00.09 % [00.06 % - 00.13 %]	0	0	chr1	-	21858059	substitution	A>G	Intron 42 (2180)	NM_005529	HSPG2	acceptor	-674	DeepIntron	0	neg	SpliceAI=C|HSPG2|0.00|0.00|0.00|0.00|1|34|1|-4	0.009749
snp	train	NM_005529:g.21858179:G>A	SNP collection	https://genome.ucsc.edu/	.	no effect	0	0	0	0	NTR	00.09 % [00.06 % - 00.13 %]	0	0	chr1	-	21858179	substitution	G>A	Intron 42 (2180)	NM_005529	HSPG2	acceptor	-794	DeepIntron	0	neg	SpliceAI=T|HSPG2|0.00|0.00|0.00|0.00|10|-43|-34|39	0.006291
snp	train	NM_005529:g.21858729:C>T	SNP collection	https://genome.ucsc.edu/	.	no effect	0	0	0	0	NTR	00.05 % [00.03 % - 00.08 %]	0	0	chr1	-	21858729	substitution	C>T	Intron 42 (2180)	NM_005529	HSPG2	donor	837	DeepIntron	0	neg	SpliceAI=A|HSPG2|0.00|0.00|0.00|0.00|-40|-20|-40|36	0.006946
snp	val	NM_005529:g.21858967:C>T	SNP collection	https://genome.ucsc.edu/	.	no effect	0	0	0	0	NTR	00.05 % [00.03 % - 00.08 %]	0.006	0	chr1	-	21858967	substitution	C>T	Intron 42 (2180)	NM_005529	HSPG2	donor	599	DeepIntron	0	neg	SpliceAI=A|HSPG2|0.00|0.00|0.00|0.00|-8|41|-16|41	0.008668
snp	val	NM_005529:g.21858986:G>A	SNP collection	https://genome.ucsc.edu/	.	no effect	0	0	0	0	NTR	00.05 % [00.03 % - 00.08 %]	0	0	chr1	-	21858986	substitution	G>A	Intron 42 (2180)	NM_005529	HSPG2	donor	580	DeepIntron	0	neg	SpliceAI=T|HSPG2|0.00|0.00|0.00|0.00|-27|27|-24|-35	0.007089
snp	train	NM_005529:g.21859325:T>C	SNP collection	https://genome.ucsc.edu/	.	no effect	0	0	0	0	NTR	00.05 % [00.03 % - 00.08 %]	0	0	chr1	-	21859325	substitution	T>C	Intron 42 (2180)	NM_005529	HSPG2	donor	241	DeepIntron	0	neg	SpliceAI=G|HSPG2|0.00|0.00|0.00|0.00|-45|-30|-45|-29	0.006947
snp	val	NM_005529:g.21859511:G>A	SNP collection	https://genome.ucsc.edu/	.	no effect	0	0	0	0	NTR	00.41 % [00.21 % - 00.80 %]	0.002	0	chr1	-	21859511	substitution	G>A	Intron 42 (2180)	NM_005529	HSPG2	donor	55	Intron	0	neg	SpliceAI=T|HSPG2|0.00|0.00|0.00|0.00|-47|0|-19|47	0.007207
snp	train	NM_005529:g.21859741:T>C	SNP collection	https://genome.ucsc.edu/	.	no effect	0	0	0	0	NTR	00.56 % [00.03 % - 01.16 %]	0.002	0	chr1	-	21859741	substitution	T>C	Intron 41 (158)	NM_005529	HSPG2	acceptor	-65	Intron	0	neg	SpliceAI=G|HSPG2|0.00|0.00|0.00|0.00|-24|-44|-14|18	0.006202
snp	val	NM_005529:g.21860832:C>G	SNP collection	https://genome.ucsc.edu/	.	no effect	0	0	0	0	NTR	00.09 % [00.06 % - 00.13 %]	0.018	0	chr1	-	21860832	substitution	C>G	Intron 39 (1521)	NM_005529	HSPG2	acceptor	-597	DeepIntron	0.02	neg	SpliceAI=C|HSPG2|0.02|0.00|0.00|0.00|-1|-7|-1|-7	0.006077
snp	train	NM_005529:g.21860977:C>G	SNP collection	https://genome.ucsc.edu/	.	no effect	0	0	0	0	NTR	00.09 % [00.06 % - 00.13 %]	0	0	chr1	-	21860977	substitution	C>G	Intron 39 (1521)	NM_005529	HSPG2	acceptor	-742	DeepIntron	0	neg	SpliceAI=C|HSPG2|0.00|0.00|0.00|0.00|1|41|49|-36	0.008499
snp	train	NM_005529:g.21861478:A>T	SNP collection	https://genome.ucsc.edu/	.	no effect	0	0	0	0	NTR	00.05 % [00.03 % - 00.08 %]	0	0	chr1	-	21861478	substitution	A>T	Intron 39 (1521)	NM_005529	HSPG2	donor	279	DeepIntron	0.01	neg	SpliceAI=A|HSPG2|0.00|0.01|0.00|0.00|-24|-4|2|-4	0.007311
snp	val	NM_005529:g.21862269:G>A	SNP collection	https://genome.ucsc.edu/	.	no effect	0	0	0	0	NTR	00.09 % [00.06 % - 00.13 %]	0	0	chr1	-	21862269	substitution	G>A	Intron 37 (1984)	NM_005529	HSPG2	acceptor	-154	DeepIntron	0.04	neg	SpliceAI=T|HSPG2|0.04|0.00|0.00|0.00|-49|-1|-48|6	0.006142
snp	val	NM_005529:g.21862332:G>A	SNP collection	https://genome.ucsc.edu/	.	no effect	0	0	0	0	NTR	00.09 % [00.06 % - 00.13 %]	0	0	chr1	-	21862332	substitution	G>A	Intron 37 (1984)	NM_005529	HSPG2	acceptor	-217	DeepIntron	0	neg	SpliceAI=T|HSPG2|0.00|0.00|0.00|0.00|33|-29|-8|34	0.006188
snp	val	NM_005529:g.21862355:C>T	SNP collection	https://genome.ucsc.edu/	.	no effect	0	0	0	0	NTR	00.09 % [00.06 % - 00.13 %]	0	0	chr1	-	21862355	substitution	C>T	Intron 37 (1984)	NM_005529	HSPG2	acceptor	-240	DeepIntron	0	neg	SpliceAI=A|HSPG2|0.00|0.00|0.00|0.00|-32|11|-31|11	0.006111
snp	val	NM_005529:g.21862532:G>A	SNP collection	https://genome.ucsc.edu/	.	no effect	0	0	0	0	NTR	00.09 % [00.06 % - 00.13 %]	0	0	chr1	-	21862532	substitution	G>A	Intron 37 (1984)	NM_005529	HSPG2	acceptor	-417	DeepIntron	0	neg	SpliceAI=T|HSPG2|0.00|0.00|0.00|0.00|48|42|-50|24	0.006048
snp	val	NM_005529:g.21862954:T>C	SNP collection	https://genome.ucsc.edu/	.	no effect	0	0	0	0	NTR	00.09 % [00.06 % - 00.13 %]	0.008	0	chr1	-	21862954	substitution	T>C	Intron 37 (1984)	NM_005529	HSPG2	acceptor	-839	DeepIntron	0	neg	SpliceAI=G|HSPG2|0.00|0.00|0.00|0.00|4|-28|-48|2	0.00612
snp	train	NM_005529:g.21863330:C>T	SNP collection	https://genome.ucsc.edu/	.	no effect	0	0	0	0	NTR	00.05 % [00.03 % - 00.08 %]	0	0	chr1	-	21863330	substitution	C>T	Intron 37 (1984)	NM_005529	HSPG2	donor	770	DeepIntron	0	neg	SpliceAI=A|HSPG2|0.00|0.00|0.00|0.00|-22|37|2|37	0.008588
snp	train	NM_005529:g.21863359:G>A	SNP collection	https://genome.ucsc.edu/	.	no effect	0	0	0	0	NTR	00.05 % [00.03 % - 00.08 %]	0	0	chr1	-	21863359	substitution	G>A	Intron 37 (1984)	NM_005529	HSPG2	donor	741	DeepIntron	0	neg	SpliceAI=T|HSPG2|0.00|0.00|0.00|0.00|43|4|27|4	0.007211
snp	train	NM_005529:g.21863359:G>T	SNP collection	https://genome.ucsc.edu/	.	no effect	0	0	0	0	NTR	00.05 % [00.03 % - 00.08 %]	0	0	chr1	-	21863359	substitution	G>T	Intron 37 (1984)	NM_005529	HSPG2	donor	741	DeepIntron	0	neg	SpliceAI=A|HSPG2|0.00|0.00|0.00|0.00|-14|4|-14|48	0.007239
snp	val	NM_005529:g.21863648:C>T	SNP collection	https://genome.ucsc.edu/	.	no effect	0	0	0	0	NTR	00.05 % [00.03 % - 00.08 %]	0	0	chr1	-	21863648	substitution	C>T	Intron 37 (1984)	NM_005529	HSPG2	donor	452	DeepIntron	0	neg	SpliceAI=A|HSPG2|0.00|0.00|0.00|0.00|-39|47|22|-38	0.008806
snp	val	NM_005529:g.21863949:C>T	SNP collection	https://genome.ucsc.edu/	.	no effect	0	0	0	0	NTR	00.05 % [00.03 % - 00.08 %]	0	0	chr1	-	21863949	substitution	C>T	Intron 37 (1984)	NM_005529	HSPG2	donor	151	DeepIntron	0	neg	SpliceAI=A|HSPG2|0.00|0.00|0.00|0.00|2|-44|6|19	0.009351
snp	train	NM_005529:g.21864376:C>T	SNP collection	https://genome.ucsc.edu/	.	no effect	0	0	0	0	NTR	00.09 % [00.06 % - 00.13 %]	0.022	0	chr1	-	21864376	substitution	C>T	Intron 36 (629)	NM_005529	HSPG2	acceptor	-163	DeepIntron	0	neg	SpliceAI=A|HSPG2|0.00|0.00|0.00|0.00|-37|27|2|27	0.006204
snp	train	NM_005529:g.21864440:C>T	SNP collection	https://genome.ucsc.edu/	.	no effect	0	0	0	0	NTR	00.09 % [00.06 % - 00.13 %]	0.002	0	chr1	-	21864440	substitution	C>T	Intron 36 (629)	NM_005529	HSPG2	acceptor	-227	DeepIntron	0.01	neg	SpliceAI=A|HSPG2|0.00|0.00|0.00|0.01|-13|43|4|-37	0.006151
snp	val	NM_005529:g.21864538:G>T	SNP collection	https://genome.ucsc.edu/	.	no effect	0	0	0	0	NTR	00.05 % [00.03 % - 00.08 %]	0	0	chr1	-	21864538	substitution	G>T	Intron 36 (629)	NM_005529	HSPG2	donor	305	DeepIntron	0	neg	SpliceAI=A|HSPG2|0.00|0.00|0.00|0.00|30|-1|4|-1	0.006102
snp	val	NM_005529:g.21864961:C>G	SNP collection	https://genome.ucsc.edu/	.	no effect	0	0	0	0	Alter ESR	23.65 % [19.87 % - 27.91 %]	0.102	0	chr1	-	21864961	substitution	C>G	Exon 36 (231)	NM_005529	HSPG2	acceptor	113	ExonESR	0	neg	SpliceAI=C|HSPG2|0.00|0.00|0.00|0.00|20|-7|21|-28	0.005921
snp	val	NM_005529:g.21864961:C>T	SNP collection	https://genome.ucsc.edu/	.	no effect	0	0	0	0	Alter ESR	23.65 % [19.87 % - 27.91 %]	0.09	0	chr1	-	21864961	substitution	C>T	Exon 36 (231)	NM_005529	HSPG2	acceptor	113	ExonESR	0.01	neg	SpliceAI=A|HSPG2|0.01|0.00|0.00|0.00|-7|-13|2|-28	0.00615
snp	train	NM_005529:g.21865206:C>T	SNP collection	https://genome.ucsc.edu/	.	no effect	0	0	0	0	NTR	00.41 % [00.21 % - 00.80 %]	0.002	0	chr1	-	21865206	substitution	C>T	Intron 35 (211)	NM_005529	HSPG2	donor	79	Intron	0.05	neg	SpliceAI=A|HSPG2|0.05|0.00|0.00|0.00|-33|-1|-48|-38	0.006127
snp	train	NM_005529:g.21865893:G>A	SNP collection	https://genome.ucsc.edu/	.	no effect	0	0	0	0	NTR	00.56 % [00.03 % - 01.16 %]	0	0	chr1	-	21865893	substitution	G>A	Intron 33 (6376)	NM_005529	HSPG2	acceptor	-84	Intron	0	neg	SpliceAI=T|HSPG2|0.00|0.00|0.00|0.00|-5|-49|4|-48	0.006094
snp	train	NM_005529:g.21866709:G>A	SNP collection	https://genome.ucsc.edu/	.	no effect	0	0	0	0	NTR	00.09 % [00.06 % - 00.13 %]	0	0	chr1	-	21866709	substitution	G>A	Intron 33 (6376)	NM_005529	HSPG2	acceptor	-900	DeepIntron	0.01	neg	SpliceAI=T|HSPG2|0.00|0.00|0.01|0.00|36|-9|-38|-23	0.00608
snp	train	NM_005529:g.21866709:G>T	SNP collection	https://genome.ucsc.edu/	.	no effect	0	0	0	0	NTR	00.09 % [00.06 % - 00.13 %]	0	0	chr1	-	21866709	substitution	G>T	Intron 33 (6376)	NM_005529	HSPG2	acceptor	-900	DeepIntron	0.01	neg	SpliceAI=A|HSPG2|0.00|0.00|0.00|0.01|-3|36|2|-38	0.006087
snp	val	NM_005529:g.21866745:A>G	SNP collection	https://genome.ucsc.edu/	.	no effect	0	0	0	0	Alter by create New Exon	06.13 % [04.67 % - 08.02 %]	0	0	chr1	-	21866745	substitution	A>G	Intron 33 (6376)	NM_005529	HSPG2	acceptor	-936	DeepIntron	0.02	neg	SpliceAI=C|HSPG2|0.02|0.00|0.00|0.00|0|35|0|35	0.006195
snp	train	NM_005529:g.21867676:T>G	SNP collection	https://genome.ucsc.edu/	.	no effect	0	0	0	0	NTR	00.09 % [00.06 % - 00.13 %]	0	0	chr1	-	21867676	substitution	T>G	Intron 33 (6376)	NM_005529	HSPG2	acceptor	-1867	DeepIntron	0	neg	SpliceAI=C|HSPG2|0.00|0.00|0.00|0.00|37|26|37|2	0.00619
snp	train	NM_005529:g.21868259:C>T	SNP collection	https://genome.ucsc.edu/	.	no effect	0	0	0	0	NTR	00.09 % [00.06 % - 00.13 %]	0	0	chr1	-	21868259	substitution	C>T	Intron 33 (6376)	NM_005529	HSPG2	acceptor	-2450	DeepIntron	0	neg	SpliceAI=A|HSPG2|0.00|0.00|0.00|0.00|-49|-21|11|-21	0.006102
snp	val	NM_005529:g.21868303:C>T	SNP collection	https://genome.ucsc.edu/	.	no effect	0	0	0	0	NTR	00.09 % [00.06 % - 00.13 %]	0	0	chr1	-	21868303	substitution	C>T	Intron 33 (6376)	NM_005529	HSPG2	acceptor	-2494	DeepIntron	0	neg	SpliceAI=A|HSPG2|0.00|0.00|0.00|0.00|-21|47|11|-33	0.006143
snp	train	NM_005529:g.21868523:G>T	SNP collection	https://genome.ucsc.edu/	.	no effect	0	0	0	0	NTR	00.09 % [00.06 % - 00.13 %]	0.002	0	chr1	-	21868523	substitution	G>T	Intron 33 (6376)	NM_005529	HSPG2	acceptor	-2714	DeepIntron	0.01	neg	SpliceAI=A|HSPG2|0.01|0.00|0.00|0.00|-13|34|48|8	0.006126
snp	train	NM_005529:g.21868812:C>T	SNP collection	https://genome.ucsc.edu/	.	no effect	0	0	0	0	NTR	00.09 % [00.06 % - 00.13 %]	0	0	chr1	-	21868812	substitution	C>T	Intron 33 (6376)	NM_005529	HSPG2	acceptor	-3003	DeepIntron	0	neg	SpliceAI=A|HSPG2|0.00|0.00|0.00|0.00|-33|-44|-33|4	0.006048
snp	val	NM_005529:g.21869071:C>T	SNP collection	https://genome.ucsc.edu/	.	no effect	0	0	0	0	NTR	00.05 % [00.03 % - 00.08 %]	0	0	chr1	-	21869071	substitution	C>T	Intron 33 (6376)	NM_005529	HSPG2	donor	3115	DeepIntron	0.01	neg	SpliceAI=A|HSPG2|0.00|0.00|0.01|0.00|-3|-46|37|-19	0.006196
snp	train	NM_005529:g.21869736:G>T	SNP collection	https://genome.ucsc.edu/	.	no effect	0	0	0	0	NTR	00.05 % [00.03 % - 00.08 %]	0	0	chr1	-	21869736	substitution	G>T	Intron 33 (6376)	NM_005529	HSPG2	donor	2450	DeepIntron	0	neg	SpliceAI=A|HSPG2|0.00|0.00|0.00|0.00|-7|-1|-48|0	0.007274
snp	train	NM_005529:g.21869743:G>A	SNP collection	https://genome.ucsc.edu/	.	no effect	0	0	0	0	NTR	00.05 % [00.03 % - 00.08 %]	0	0	chr1	-	21869743	substitution	G>A	Intron 33 (6376)	NM_005529	HSPG2	donor	2443	DeepIntron	0	neg	SpliceAI=T|HSPG2|0.00|0.00|0.00|0.00|-14|-7|-7|39	0.006972
snp	train	NM_005529:g.21869743:G>T	SNP collection	https://genome.ucsc.edu/	.	no effect	0	0	0	0	NTR	00.05 % [00.03 % - 00.08 %]	0	0	chr1	-	21869743	substitution	G>T	Intron 33 (6376)	NM_005529	HSPG2	donor	2443	DeepIntron	0	neg	SpliceAI=A|HSPG2|0.00|0.00|0.00|0.00|-14|30|39|-7	0.006973
snp	val	NM_005529:g.21869965:G>A	SNP collection	https://genome.ucsc.edu/	.	no effect	0	0	0	0	NTR	00.05 % [00.03 % - 00.08 %]	0	0	chr1	-	21869965	substitution	G>A	Intron 33 (6376)	NM_005529	HSPG2	donor	2221	DeepIntron	0	neg	SpliceAI=T|HSPG2|0.00|0.00|0.00|0.00|-6|38|29|-15	0.006968
snp	train	NM_005529:g.21870449:G>C	SNP collection	https://genome.ucsc.edu/	.	no effect	0	0	0	0	NTR	00.05 % [00.03 % - 00.08 %]	0	0	chr1	-	21870449	substitution	G>C	Intron 33 (6376)	NM_005529	HSPG2	donor	1737	DeepIntron	0	neg	SpliceAI=G|HSPG2|0.00|0.00|0.00|0.00|-29|-48|-29|43	0.007026
snp	val	NM_005529:g.21870843:G>A	SNP collection	https://genome.ucsc.edu/	.	no effect	0	0	0	0	NTR	00.05 % [00.03 % - 00.08 %]	0	0	chr1	-	21870843	substitution	G>A	Intron 33 (6376)	NM_005529	HSPG2	donor	1343	DeepIntron	0.07	neg	SpliceAI=T|HSPG2|0.07|0.00|0.05|0.00|29|-10|-9|29	0.006997
snp	val	NM_005529:g.21870892:C>A	SNP collection	https://genome.ucsc.edu/	.	no effect	0	0	0	0	NTR	00.05 % [00.03 % - 00.08 %]	0	0	chr1	-	21870892	substitution	C>A	Intron 33 (6376)	NM_005529	HSPG2	donor	1294	DeepIntron	0.07	neg	SpliceAI=T|HSPG2|0.07|0.06|0.00|0.00|24|-20|24|-20	0.007208
snp	val	NM_005529:g.21871155:G>A	SNP collection	https://genome.ucsc.edu/	.	no effect	0	0	0	0	NTR	00.05 % [00.03 % - 00.08 %]	0	0	chr1	-	21871155	substitution	G>A	Intron 33 (6376)	NM_005529	HSPG2	donor	1031	DeepIntron	0	neg	SpliceAI=T|HSPG2|0.00|0.00|0.00|0.00|-2|-9|16|40	0.008617
snp	train	NM_005529:g.21871155:G>C	SNP collection	https://genome.ucsc.edu/	.	no effect	0	0	0	0	NTR	00.05 % [00.03 % - 00.08 %]	0	0	chr1	-	21871155	substitution	G>C	Intron 33 (6376)	NM_005529	HSPG2	donor	1031	DeepIntron	0	neg	SpliceAI=G|HSPG2|0.00|0.00|0.00|0.00|-18|-9|-18|40	0.007051
snp	val	NM_005529:g.21871155:G>T	SNP collection	https://genome.ucsc.edu/	.	no effect	0	0	0	0	NTR	00.05 % [00.03 % - 00.08 %]	0	0	chr1	-	21871155	substitution	G>T	Intron 33 (6376)	NM_005529	HSPG2	donor	1031	DeepIntron	0	neg	SpliceAI=A|HSPG2|0.00|0.00|0.00|0.00|-9|16|8|40	0.006996
snp	val	NM_005529:g.21871447:T>C	SNP collection	https://genome.ucsc.edu/	.	no effect	0	0	0	0	NTR	00.05 % [00.03 % - 00.08 %]	0	0	chr1	-	21871447	substitution	T>C	Intron 33 (6376)	NM_005529	HSPG2	donor	739	DeepIntron	0.01	neg	SpliceAI=G|HSPG2|0.00|0.00|0.00|0.01|-35|-9|0|-9	0.00695
snp	val	NM_005529:g.21872462:C>T	SNP collection	https://genome.ucsc.edu/	.	no effect	0	0	0	0	NTR	00.56 % [00.03 % - 01.16 %]	0.024	0	chr1	-	21872462	substitution	C>T	Intron 32 (242)	NM_005529	HSPG2	acceptor	-85	Intron	0	neg	SpliceAI=A|HSPG2|0.00|0.00|0.00|0.00|25|-10|50|25	0.006268
snp	train	NM_005529:g.21872588:T>A	SNP collection	https://genome.ucsc.edu/	.	no effect	0	0	0	0	NTR	00.41 % [00.21 % - 00.80 %]	0.026	0	chr1	-	21872588	substitution	T>A	Intron 32 (242)	NM_005529	HSPG2	donor	32	Intron	0	neg	SpliceAI=T|HSPG2|0.00|0.00|0.00|0.00|10|29|33|32	0.006982
snp	val	NM_005529:g.21872752:G>A	SNP collection	https://genome.ucsc.edu/	.	no effect	0	0	0	0	Alter ESR	23.65 % [19.87 % - 27.91 %]	0.332	1	chr1	-	21872752	substitution	G>A	Exon 32 (141)	NM_005529	HSPG2	acceptor	9	ExonESR	0.04	neg	SpliceAI=T|HSPG2|0.01|0.04|0.00|0.00|-2|2|3|-46	0.010085
snp	train	NM_005529:g.21872752:G>C	SNP collection	https://genome.ucsc.edu/	.	no effect	0	0	0	0	NTR	05.46 % [04.18 % - 07.11 %]	0.036	0	chr1	-	21872752	substitution	G>C	Exon 32 (141)	NM_005529	HSPG2	acceptor	9	ExonESR	0.01	neg	SpliceAI=G|HSPG2|0.01|0.00|0.00|0.00|-18|-48|2|3	0.005647
snp	val	NM_005529:g.21872752:G>T	SNP collection	https://genome.ucsc.edu/	.	no effect	0	0	0	0	Alter ESR	23.65 % [19.87 % - 27.91 %]	0.09	0	chr1	-	21872752	substitution	G>T	Exon 32 (141)	NM_005529	HSPG2	acceptor	9	ExonESR	0.03	neg	SpliceAI=A|HSPG2|0.03|0.01|0.00|0.00|-18|2|2|1	0.005654
snp	train	NM_005529:g.21872921:C>T	SNP collection	https://genome.ucsc.edu/	.	no effect	0	0	0	0	NTR	00.41 % [00.21 % - 00.80 %]	0.012	0	chr1	-	21872921	substitution	C>T	Intron 31 (236)	NM_005529	HSPG2	donor	76	Intron	0	neg	SpliceAI=A|HSPG2|0.00|0.00|0.00|0.00|-2|-34|-2|-20	0.006159
snp	val	NM_005529:g.21872944:C>T	SNP collection	https://genome.ucsc.edu/	.	no effect	0	0	0	0	NTR	00.41 % [00.21 % - 00.80 %]	0	0	chr1	-	21872944	substitution	C>T	Intron 31 (236)	NM_005529	HSPG2	donor	53	Intron	0	neg	SpliceAI=A|HSPG2|0.00|0.00|0.00|0.00|-16|-50|-25|49	0.006885
snp	val	NM_005529:g.21873169:A>T	SNP collection	https://genome.ucsc.edu/	.	no effect	0	0	0	0	Alter by create New splice site	20.81 % [15.73 % - 27.02 %]	0.022	0	chr1	-	21873169	substitution	A>T	Intron 30 (283)	NM_005529	HSPG2	acceptor	-78	Intron	0	neg	SpliceAI=A|HSPG2|0.00|0.00|0.00|0.00|-12|-2|-3|-2	0.00604
snp	train	NM_005529:g.21873213:G>A	SNP collection	https://genome.ucsc.edu/	.	no effect	0	0	0	0	NTR	00.56 % [00.03 % - 01.16 %]	0.004	0	chr1	-	21873213	substitution	G>A	Intron 30 (283)	NM_005529	HSPG2	acceptor	-122	Intron	0.18	neg	SpliceAI=T|HSPG2|0.00|0.08|0.00|0.18|-47|30|-7|-47	0.006247
snp	val	NM_005529:g.21873328:C>T	SNP collection	https://genome.ucsc.edu/	.	no effect	0	0	0	0	NTR	00.41 % [00.21 % - 00.80 %]	0.004	0	chr1	-	21873328	substitution	C>T	Intron 30 (283)	NM_005529	HSPG2	donor	47	Intron	0	neg	SpliceAI=A|HSPG2|0.00|0.00|0.00|0.00|-20|-23|47|-47	0.008429
snp	val	NM_005529:g.21873489:C>T	SNP collection	https://genome.ucsc.edu/	.	no effect	0	0	0	0	NTR	00.56 % [00.03 % - 01.16 %]	0	0	chr1	-	21873489	substitution	C>T	Intron 29 (500)	NM_005529	HSPG2	acceptor	-65	Intron	0	neg	SpliceAI=A|HSPG2|0.00|0.00|0.00|0.00|-48|33|35|33	0.006202
snp	val	NM_005529:g.21873559:C>T	SNP collection	https://genome.ucsc.edu/	.	no effect	0	0	0	0	NTR	00.56 % [00.03 % - 01.16 %]	0	0	chr1	-	21873559	substitution	C>T	Intron 29 (500)	NM_005529	HSPG2	acceptor	-135	Intron	0	neg	SpliceAI=A|HSPG2|0.00|0.00|0.00|0.00|-19|-37|33|-9	0.006245
snp	val	NM_005529:g.21873574:T>C	SNP collection	https://genome.ucsc.edu/	.	no effect	0	0	0	0	NTR	00.56 % [00.03 % - 01.16 %]	0.004	0	chr1	-	21873574	substitution	T>C	Intron 29 (500)	NM_005529	HSPG2	acceptor	-150	Intron	0	neg	SpliceAI=G|HSPG2|0.00|0.00|0.00|0.00|-34|-9|30|-24	0.006124
snp	train	NM_005529:g.21873576:T>G	SNP collection	https://genome.ucsc.edu/	.	no effect	0	0	0	0	NTR	00.09 % [00.06 % - 00.13 %]	0	0	chr1	-	21873576	substitution	T>G	Intron 29 (500)	NM_005529	HSPG2	acceptor	-152	DeepIntron	0	neg	SpliceAI=C|HSPG2|0.00|0.00|0.00|0.00|-36|-11|-26|16	0.006132
snp	val	NM_005529:g.21873587:G>A	SNP collection	https://genome.ucsc.edu/	.	no effect	0	0	0	0	NTR	00.09 % [00.06 % - 00.13 %]	0.002	0	chr1	-	21873587	substitution	G>A	Intron 29 (500)	NM_005529	HSPG2	acceptor	-163	DeepIntron	0	neg	SpliceAI=T|HSPG2|0.00|0.00|0.00|0.00|-22|-47|-37|5	0.00609
snp	train	NM_005529:g.21873589:A>G	SNP collection	https://genome.ucsc.edu/	.	no effect	0	0	0	0	NTR	00.09 % [00.06 % - 00.13 %]	0.014	0	chr1	-	21873589	substitution	A>G	Intron 29 (500)	NM_005529	HSPG2	acceptor	-165	DeepIntron	0	neg	SpliceAI=C|HSPG2|0.00|0.00|0.00|0.00|-49|-24|-39|3	0.006145
snp	train	NM_005529:g.21873807:C>T	SNP collection	https://genome.ucsc.edu/	.	no effect	0	0	0	0	NTR	00.41 % [00.21 % - 00.80 %]	0.002	0	chr1	-	21873807	substitution	C>T	Intron 29 (500)	NM_005529	HSPG2	donor	118	Intron	0.03	neg	SpliceAI=A|HSPG2|0.03|0.00|0.00|0.00|-7|31|-7|-19	0.008735
snp	val	NM_005529:g.21873980:G>A	SNP collection	https://genome.ucsc.edu/	.	no effect	0	0	0	0	Alter ESR	23.65 % [19.87 % - 27.91 %]	0.45	1	chr1	-	21873980	substitution	G>A	Exon 29 (87)	NM_005529	HSPG2	acceptor	32	ExonESR	0.17	neg	SpliceAI=T|HSPG2|0.17|0.11|0.00|0.01|-2|2|31|-48	0.005585
snp	train	NM_005529:g.21873980:G>C	SNP collection	https://genome.ucsc.edu/	.	no effect	0	0	0	0	Alter ESR	23.65 % [19.87 % - 27.91 %]	0.292	1	chr1	-	21873980	substitution	G>C	Exon 29 (87)	NM_005529	HSPG2	acceptor	32	ExonESR	0.06	neg	SpliceAI=G|HSPG2|0.06|0.02|0.00|0.00|2|31|31|-48	0.005548
snp	val	NM_005529:g.21874505:G>A	SNP collection	https://genome.ucsc.edu/	.	no effect	0	0	0	0	Alter ESR	23.65 % [19.87 % - 27.91 %]	0.228	1	chr1	-	21874505	substitution	G>A	Exon 28 (128)	NM_005529	HSPG2	acceptor	29	ExonESR	0.02	neg	SpliceAI=T|HSPG2|0.00|0.02|0.01|0.00|-2|19|-2|0	0.013012
snp	train	NM_005529:g.21874838:G>A	SNP collection	https://genome.ucsc.edu/	.	no effect	0	0	0	0	NTR	00.41 % [00.21 % - 00.80 %]	0.002	0	chr1	-	21874838	substitution	G>A	Intron 26 (161)	NM_005529	HSPG2	donor	53	Intron	0.01	neg	SpliceAI=T|HSPG2|0.00|0.01|0.00|0.00|-16|-34|10|-34	0.00614
snp	train	NM_005529:g.21874838:G>C	SNP collection	https://genome.ucsc.edu/	.	no effect	0	0	0	0	NTR	00.41 % [00.21 % - 00.80 %]	0.002	0	chr1	-	21874838	substitution	G>C	Intron 26 (161)	NM_005529	HSPG2	donor	53	Intron	0.02	neg	SpliceAI=G|HSPG2|0.00|0.02|0.00|0.00|-16|-34|10|-34	0.006151
snp	train	NM_005529:g.21874838:G>T	SNP collection	https://genome.ucsc.edu/	.	no effect	0	0	0	0	NTR	00.41 % [00.21 % - 00.80 %]	0.004	0	chr1	-	21874838	substitution	G>T	Intron 26 (161)	NM_005529	HSPG2	donor	53	Intron	0.01	neg	SpliceAI=A|HSPG2|0.00|0.01|0.00|0.00|-16|-34|10|-34	0.00615
snp	train	NM_005529:g.21874945:G>A	SNP collection	https://genome.ucsc.edu/	.	no effect	0	0	0	0	Alter ESR	26.12 % [22.17 % - 30.49 %]	0.172	0	chr1	-	21874945	substitution	G>A	Exon 26 (112)	NM_005529	HSPG2	donor	-55	ExonESR	0	neg	SpliceAI=T|HSPG2|0.00|0.00|0.00|0.00|42|-32|-2|-32	0.00553
snp	train	NM_005529:g.21875303:C>G	SNP collection	https://genome.ucsc.edu/	.	no effect	0	0	0	0	NTR	00.09 % [00.06 % - 00.13 %]	0	0	chr1	-	21875303	substitution	C>G	Intron 25 (626)	NM_005529	HSPG2	acceptor	-301	DeepIntron	0.03	neg	SpliceAI=C|HSPG2|0.00|0.03|0.00|0.00|-1|-22|1|-21	0.006329
snp	train	NM_005529:g.21875303:C>T	SNP collection	https://genome.ucsc.edu/	.	no effect	0	0	0	0	NTR	00.09 % [00.06 % - 00.13 %]	0	0	chr1	-	21875303	substitution	C>T	Intron 25 (626)	NM_005529	HSPG2	acceptor	-301	DeepIntron	0.02	neg	SpliceAI=A|HSPG2|0.00|0.02|0.00|0.00|-22|22|-22|-21	0.006537
snp	train	NM_005529:g.21875387:G>A	SNP collection	https://genome.ucsc.edu/	.	no effect	0	0	0	0	NTR	00.05 % [00.03 % - 00.08 %]	0	0	chr1	-	21875387	substitution	G>A	Intron 25 (626)	NM_005529	HSPG2	donor	242	DeepIntron	0	neg	SpliceAI=T|HSPG2|0.00|0.00|0.00|0.00|-32|-18|-31|35	0.007126
snp	val	NM_005529:g.21875387:G>C	SNP collection	https://genome.ucsc.edu/	.	no effect	0	0	0	0	NTR	00.05 % [00.03 % - 00.08 %]	0.004	0	chr1	-	21875387	substitution	G>C	Intron 25 (626)	NM_005529	HSPG2	donor	242	DeepIntron	0	neg	SpliceAI=G|HSPG2|0.00|0.00|0.00|0.00|-32|-18|-31|35	0.007156
snp	val	NM_005529:g.21875387:G>T	SNP collection	https://genome.ucsc.edu/	.	no effect	0	0	0	0	NTR	00.05 % [00.03 % - 00.08 %]	0	0	chr1	-	21875387	substitution	G>T	Intron 25 (626)	NM_005529	HSPG2	donor	242	DeepIntron	0	neg	SpliceAI=A|HSPG2|0.00|0.00|0.00|0.00|-32|-18|-31|35	0.007149
snp	val	NM_005529:g.21875403:G>T	SNP collection	https://genome.ucsc.edu/	.	no effect	0	0	0	0	NTR	00.05 % [00.03 % - 00.08 %]	0	0	chr1	-	21875403	substitution	G>T	Intron 25 (626)	NM_005529	HSPG2	donor	226	DeepIntron	0	neg	SpliceAI=A|HSPG2|0.00|0.00|0.00|0.00|-13|-48|19|-47	0.009201
snp	train	NM_005529:g.21875410:T>A	SNP collection	https://genome.ucsc.edu/	.	no effect	0	0	0	0	NTR	00.05 % [00.03 % - 00.08 %]	0	0	chr1	-	21875410	substitution	T>A	Intron 25 (626)	NM_005529	HSPG2	donor	219	DeepIntron	0	neg	SpliceAI=T|HSPG2|0.00|0.00|0.00|0.00|-35|-41|3|12	0.009853
snp	train	NM_005529:g.21875410:T>C	SNP collection	https://genome.ucsc.edu/	.	no effect	0	0	0	0	NTR	00.05 % [00.03 % - 00.08 %]	0	0	chr1	-	21875410	substitution	T>C	Intron 25 (626)	NM_005529	HSPG2	donor	219	DeepIntron	0	neg	SpliceAI=G|HSPG2|0.00|0.00|0.00|0.00|12|-41|3|12	0.008342
snp	val	NM_005529:g.21875616:G>A	SNP collection	https://genome.ucsc.edu/	.	no effect	0	0	0	0	NTR	00.41 % [00.21 % - 00.80 %]	0	0	chr1	-	21875616	substitution	G>A	Intron 25 (626)	NM_005529	HSPG2	donor	13	Intron	0.14	neg	SpliceAI=T|HSPG2|0.00|0.00|0.02|0.14|-2|26|-2|11	0.008458
snp	val	NM_005529:g.21876363:A>C	SNP collection	https://genome.ucsc.edu/	.	no effect	0	0	0	0	Alter ESR	23.65 % [19.87 % - 27.91 %]	0.278	1	chr1	-	21876363	substitution	A>C	Exon 23 (177)	NM_005529	HSPG2	acceptor	43	ExonESR	0.01	neg	SpliceAI=G|HSPG2|0.00|0.01|0.00|0.00|-11|7|15|7	0.0057
snp	train	NM_005529:g.21876438:G>A	SNP collection	https://genome.ucsc.edu/	.	no effect	0	0	0	0	NTR	01.70 % [00.78 % - 03.67 %]	0.044	0	chr1	-	21876438	substitution	G>A	Intron 22 (106)	NM_005529	HSPG2	acceptor	-33	IntronBP	0.04	neg	SpliceAI=T|HSPG2|0.02|0.04|0.00|0.00|-2|-14|-2|3	0.01298
snp	val	NM_005529:g.21876766:T>C	SNP collection	https://genome.ucsc.edu/	.	no effect	0	0	0	0	NTR	00.56 % [00.03 % - 01.16 %]	0	0	chr1	-	21876766	substitution	T>C	Intron 21 (1533)	NM_005529	HSPG2	acceptor	-114	Intron	0.01	neg	SpliceAI=G|HSPG2|0.00|0.01|0.00|0.00|-43|-6|31|7	0.006127
snp	val	NM_005529:g.21876830:C>A	SNP collection	https://genome.ucsc.edu/	.	no effect	0	0	0	0	NTR	00.09 % [00.06 % - 00.13 %]	0	0	chr1	-	21876830	substitution	C>A	Intron 21 (1533)	NM_005529	HSPG2	acceptor	-178	DeepIntron	0	neg	SpliceAI=T|HSPG2|0.00|0.00|0.00|0.00|-2|-18|32|11	0.006014
snp	train	NM_005529:g.21876994:C>T	SNP collection	https://genome.ucsc.edu/	.	no effect	0	0	0	0	NTR	00.09 % [00.06 % - 00.13 %]	0	0	chr1	-	21876994	substitution	C>T	Intron 21 (1533)	NM_005529	HSPG2	acceptor	-342	DeepIntron	0	neg	SpliceAI=A|HSPG2|0.00|0.00|0.00|0.00|37|-7|-11|-22	0.006073
snp	val	NM_005529:g.21877036:C>T	SNP collection	https://genome.ucsc.edu/	.	no effect	0	0	0	0	NTR	00.09 % [00.06 % - 00.13 %]	0	0	chr1	-	21877036	substitution	C>T	Intron 21 (1533)	NM_005529	HSPG2	acceptor	-384	DeepIntron	0.01	neg	SpliceAI=A|HSPG2|0.00|0.01|0.00|0.00|-5|20|20|0	0.007719
snp	train	NM_005529:g.21877296:A>G	SNP collection	https://genome.ucsc.edu/	.	no effect	0	0	0	0	NTR	00.09 % [00.06 % - 00.13 %]	0	0	chr1	-	21877296	substitution	A>G	Intron 21 (1533)	NM_005529	HSPG2	acceptor	-644	DeepIntron	0	neg	SpliceAI=C|HSPG2|0.00|0.00|0.00|0.00|3|25|45|4	0.009649
snp	train	NM_005529:g.21877777:G>A	SNP collection	https://genome.ucsc.edu/	.	no effect	0	0	0	0	NTR	00.05 % [00.03 % - 00.08 %]	0	0	chr1	-	21877777	substitution	G>A	Intron 21 (1533)	NM_005529	HSPG2	donor	409	DeepIntron	0	neg	SpliceAI=T|HSPG2|0.00|0.00|0.00|0.00|42|-31|-33|-30	0.007232
snp	val	NM_005529:g.21878013:G>A	SNP collection	https://genome.ucsc.edu/	.	no effect	0	0	0	0	NTR	00.05 % [00.03 % - 00.08 %]	0	0	chr1	-	21878013	substitution	G>A	Intron 21 (1533)	NM_005529	HSPG2	donor	173	DeepIntron	0.04	neg	SpliceAI=T|HSPG2|0.00|0.00|0.00|0.04|8|-29|11|-29	0.006869
snp	train	NM_005529:g.21878137:C>T	SNP collection	https://genome.ucsc.edu/	.	no effect	0	0	0	0	NTR	00.41 % [00.21 % - 00.80 %]	0	0	chr1	-	21878137	substitution	C>T	Intron 21 (1533)	NM_005529	HSPG2	donor	49	Intron	0.02	neg	SpliceAI=A|HSPG2|0.00|0.02|0.00|0.00|49|-41|49|-47	0.00846
snp	train	NM_005529:g.21878915:A>G	SNP collection	https://genome.ucsc.edu/	.	no effect	0	0	0	0	NTR	00.41 % [00.21 % - 00.80 %]	0.026	0	chr1	-	21878915	substitution	A>G	Intron 18 (330)	NM_005529	HSPG2	donor	79	Intron	0	neg	SpliceAI=C|HSPG2|0.00|0.00|0.00|0.00|-46|-2|28|-35	0.007024
snp	train	NM_005529:g.21879645:C>G	SNP collection	https://genome.ucsc.edu/	.	no effect	0	0	0	0	NTR	00.05 % [00.03 % - 00.08 %]	0	0	chr1	-	21879645	substitution	C>G	Intron 17 (985)	NM_005529	HSPG2	donor	462	DeepIntron	0	neg	SpliceAI=C|HSPG2|0.00|0.00|0.00|0.00|-48|5|31|-14	0.006094
snp	train	NM_005529:g.21879645:C>T	SNP collection	https://genome.ucsc.edu/	.	no effect	0	0	0	0	NTR	00.05 % [00.03 % - 00.08 %]	0	0	chr1	-	21879645	substitution	C>T	Intron 17 (985)	NM_005529	HSPG2	donor	462	DeepIntron	0	neg	SpliceAI=A|HSPG2|0.00|0.00|0.00|0.00|-48|5|18|-14	0.006198
snp	val	NM_005529:g.21879717:C>G	SNP collection	https://genome.ucsc.edu/	.	no effect	0	0	0	0	NTR	00.05 % [00.03 % - 00.08 %]	0	0	chr1	-	21879717	substitution	C>G	Intron 17 (985)	NM_005529	HSPG2	donor	390	DeepIntron	0	neg	SpliceAI=C|HSPG2|0.00|0.00|0.00|0.00|-1|-19|50|18	0.006855
snp	train	NM_005529:g.21879756:C>T	SNP collection	https://genome.ucsc.edu/	.	no effect	0	0	0	0	NTR	00.05 % [00.03 % - 00.08 %]	0	0	chr1	-	21879756	substitution	C>T	Intron 17 (985)	NM_005529	HSPG2	donor	351	DeepIntron	0	neg	SpliceAI=A|HSPG2|0.00|0.00|0.00|0.00|-16|27|11|-21	0.006967
snp	val	NM_005529:g.21880086:C>T	SNP collection	https://genome.ucsc.edu/	.	no effect	0	0	0	0	NTR	00.41 % [00.21 % - 00.80 %]	0	0	chr1	-	21880086	substitution	C>T	Intron 17 (985)	NM_005529	HSPG2	donor	21	Intron	0	neg	SpliceAI=A|HSPG2|0.00|0.00|0.00|0.00|-17|12|21|37	0.00687
snp	val	NM_005529:g.21880156:A>C	SNP collection	https://genome.ucsc.edu/	.	no effect	0	0	0	0	Alter ESR	26.12 % [22.17 % - 30.49 %]	0.032	0	chr1	-	21880156	substitution	A>C	Exon 17 (148)	NM_005529	HSPG2	donor	-50	ExonESR	0	neg	SpliceAI=G|HSPG2|0.00|0.00|0.00|0.00|-1|-19|-33|-49	0.005551
snp	train	NM_005529:g.21880156:A>G	SNP collection	https://genome.ucsc.edu/	.	no effect	0	0	0	0	NTR	04.89 % [03.67 % - 06.48 %]	0.1	0	chr1	-	21880156	substitution	A>G	Exon 17 (148)	NM_005529	HSPG2	donor	-50	ExonESR	0.01	neg	SpliceAI=C|HSPG2|0.01|0.00|0.00|0.00|-1|-19|34|-49	0.005559
snp	val	NM_005529:g.21880449:C>A	SNP collection	https://genome.ucsc.edu/	.	no effect	0	0	0	0	NTR	04.89 % [03.67 % - 06.48 %]	0.012	0	chr1	-	21880449	substitution	C>A	Exon 16 (197)	NM_005529	HSPG2	donor	-87	ExonESR	0.01	neg	SpliceAI=T|HSPG2|0.00|0.00|0.01|0.00|-2|5|3|-10	0.005723
snp	val	NM_005529:g.21880449:C>T	SNP collection	https://genome.ucsc.edu/	.	no effect	0	0	0	0	Alter ESR	26.12 % [22.17 % - 30.49 %]	0.03	0	chr1	-	21880449	substitution	C>T	Exon 16 (197)	NM_005529	HSPG2	donor	-87	ExonESR	0	neg	SpliceAI=A|HSPG2|0.00|0.00|0.00|0.00|-3|23|19|-18	0.005585
snp	val	NM_005529:g.21880742:A>G	SNP collection	https://genome.ucsc.edu/	.	no effect	0	0	0	0	NTR	04.89 % [03.67 % - 06.48 %]	0.056	0	chr1	-	21880742	substitution	A>G	Exon 15 (180)	NM_005529	HSPG2	donor	-87	ExonESR	0	neg	SpliceAI=C|HSPG2|0.00|0.00|0.00|0.00|23|-31|1|-10	0.005585
snp	val	NM_005529:g.21880888:G>A	SNP collection	https://genome.ucsc.edu/	.	no effect	0	0	0	0	NTR	00.56 % [00.03 % - 01.16 %]	0.008	0	chr1	-	21880888	substitution	G>A	Intron 14 (503)	NM_005529	HSPG2	acceptor	-53	Intron	0.01	neg	SpliceAI=T|HSPG2|0.01|0.00|0.00|0.00|-22|-11|-2|47	0.009427
snp	val	NM_005529:g.21881125:C>A	SNP collection	https://genome.ucsc.edu/	.	no effect	0	0	0	0	NTR	00.05 % [00.03 % - 00.08 %]	0.002	0	chr1	-	21881125	substitution	C>A	Intron 14 (503)	NM_005529	HSPG2	donor	214	DeepIntron	0	neg	SpliceAI=T|HSPG2|0.00|0.00|0.00|0.00|25|-22|-32|6	0.006292
snp	val	NM_005529:g.21881229:C>T	SNP collection	https://genome.ucsc.edu/	.	no effect	0	0	0	0	NTR	00.41 % [00.21 % - 00.80 %]	0.032	0	chr1	-	21881229	substitution	C>T	Intron 14 (503)	NM_005529	HSPG2	donor	110	Intron	0.01	neg	SpliceAI=A|HSPG2|0.01|0.00|0.00|0.00|-11|-45|12|46	0.007112
snp	train	NM_005529:g.21881381:C>T	SNP collection	https://genome.ucsc.edu/	.	no effect	0	0	0	0	NTR	26.12 % [22.17 % - 30.49 %]	0.064	0	chr1	-	21881381	substitution	C>T	Exon 14 (164)	NM_005529	HSPG2	donor	-43	ExonESR	0	neg	SpliceAI=A|HSPG2|0.00|0.00|0.00|0.00|-28|32|34|-42	0.00554
snp	train	NM_005529:g.21881537:G>A	SNP collection	https://genome.ucsc.edu/	.	no effect	0	0	0	0	NTR	01.70 % [00.78 % - 03.67 %]	0	0	chr1	-	21881537	substitution	G>A	Intron 13 (3025)	NM_005529	HSPG2	acceptor	-35	IntronBP	0.01	neg	SpliceAI=T|HSPG2|0.01|0.00|0.00|0.00|-14|0|-34|23	0.006089
snp	val	NM_005529:g.21881537:G>C	SNP collection	https://genome.ucsc.edu/	.	no effect	0	0	0	0	NTR	01.70 % [00.78 % - 03.67 %]	0	0	chr1	-	21881537	substitution	G>C	Intron 13 (3025)	NM_005529	HSPG2	acceptor	-35	IntronBP	0	neg	SpliceAI=G|HSPG2|0.00|0.00|0.00|0.00|-14|0|-34|23	0.006087
snp	train	NM_005529:g.21882196:C>A	SNP collection	https://genome.ucsc.edu/	.	no effect	0	0	0	0	NTR	00.09 % [00.06 % - 00.13 %]	0	0	chr1	-	21882196	substitution	C>A	Intron 13 (3025)	NM_005529	HSPG2	acceptor	-694	DeepIntron	0	neg	SpliceAI=T|HSPG2|0.00|0.00|0.00|0.00|10|-15|-37|-14	0.006186
snp	train	NM_005529:g.21882371:A>G	SNP collection	https://genome.ucsc.edu/	.	no effect	0	0	0	0	NTR	00.09 % [00.06 % - 00.13 %]	0	0	chr1	-	21882371	substitution	A>G	Intron 13 (3025)	NM_005529	HSPG2	acceptor	-869	DeepIntron	0	neg	SpliceAI=C|HSPG2|0.00|0.00|0.00|0.00|23|-13|-43|18	0.006078
snp	val	NM_005529:g.21883167:T>G	SNP collection	https://genome.ucsc.edu/	.	no effect	0	0	0	0	NTR	00.05 % [00.03 % - 00.08 %]	0	0	chr1	-	21883167	substitution	T>G	Intron 13 (3025)	NM_005529	HSPG2	donor	1361	DeepIntron	0	neg	SpliceAI=C|HSPG2|0.00|0.00|0.00|0.00|17|23|-30|23	0.009137
snp	train	NM_005529:g.21883387:C>T	SNP collection	https://genome.ucsc.edu/	.	no effect	0	0	0	0	NTR	00.05 % [00.03 % - 00.08 %]	0	0	chr1	-	21883387	substitution	C>T	Intron 13 (3025)	NM_005529	HSPG2	donor	1141	DeepIntron	0	neg	SpliceAI=A|HSPG2|0.00|0.00|0.00|0.00|40|-24|19|-36	0.008834
snp	val	NM_005529:g.21883474:A>G	SNP collection	https://genome.ucsc.edu/	.	no effect	0	0	0	0	NTR	00.05 % [00.03 % - 00.08 %]	0	0	chr1	-	21883474	substitution	A>G	Intron 13 (3025)	NM_005529	HSPG2	donor	1054	DeepIntron	0	neg	SpliceAI=C|HSPG2|0.00|0.00|0.00|0.00|6|-20|48|3	0.007176
snp	train	NM_005529:g.21883551:G>T	SNP collection	https://genome.ucsc.edu/	.	no effect	0	0	0	0	NTR	00.05 % [00.03 % - 00.08 %]	0.002	0	chr1	-	21883551	substitution	G>T	Intron 13 (3025)	NM_005529	HSPG2	donor	977	DeepIntron	0	neg	SpliceAI=A|HSPG2|0.00|0.00|0.00|0.00|-29|28|41|-19	0.006954
snp	val	NM_005529:g.21884134:C>T	SNP collection	https://genome.ucsc.edu/	.	no effect	0	0	0	0	NTR	00.05 % [00.03 % - 00.08 %]	0	0	chr1	-	21884134	substitution	C>T	Intron 13 (3025)	NM_005529	HSPG2	donor	394	DeepIntron	0.01	neg	SpliceAI=A|HSPG2|0.00|0.00|0.01|0.00|21|26|21|-50	0.019002
snp	train	NM_005529:g.21884724:C>T	SNP collection	https://genome.ucsc.edu/	.	no effect	0	0	0	0	NTR	00.41 % [00.21 % - 00.80 %]	0.012	0	chr1	-	21884724	substitution	C>T	Intron 12 (92)	NM_005529	HSPG2	donor	43	Intron	0.03	neg	SpliceAI=A|HSPG2|0.03|0.00|0.02|0.00|-47|25|43|26	0.006077
snp	val	NM_005529:g.21884729:A>G	SNP collection	https://genome.ucsc.edu/	.	no effect	0	0	0	0	NTR	00.41 % [00.21 % - 00.80 %]	0.004	0	chr1	-	21884729	substitution	A>G	Intron 12 (92)	NM_005529	HSPG2	donor	38	Intron	0.03	neg	SpliceAI=C|HSPG2|0.01|0.00|0.03|0.00|-32|-2|38|11	0.006158
snp	val	NM_005529:g.21885187:G>A	SNP collection	https://genome.ucsc.edu/	.	no effect	0	0	0	0	NTR	01.70 % [00.78 % - 03.67 %]	0.002	0	chr1	-	21885187	substitution	G>A	Intron 10 (162)	NM_005529	HSPG2	acceptor	-30	IntronBP	0.06	neg	SpliceAI=T|HSPG2|0.03|0.06|0.00|0.00|-41|41|-19|-40	0.006293
snp	val	NM_005529:g.21885506:G>A	SNP collection	https://genome.ucsc.edu/	.	no effect	0	0	0	0	NTR	00.56 % [00.03 % - 01.16 %]	0	0	chr1	-	21885506	substitution	G>A	Intron 9 (1763)	NM_005529	HSPG2	acceptor	-55	Intron	0	neg	SpliceAI=T|HSPG2|0.00|0.00|0.00|0.00|-6|-43|-19|32	0.006055
snp	train	NM_005529:g.21885632:G>T	SNP collection	https://genome.ucsc.edu/	.	no effect	0	0	0	0	NTR	00.09 % [00.06 % - 00.13 %]	0	0	chr1	-	21885632	substitution	G>T	Intron 9 (1763)	NM_005529	HSPG2	acceptor	-181	DeepIntron	0.01	neg	SpliceAI=A|HSPG2|0.01|0.00|0.01|0.00|-13|37|-35|38	0.006107
snp	train	NM_005529:g.21885751:G>A	SNP collection	https://genome.ucsc.edu/	.	no effect	0	0	0	0	NTR	00.09 % [00.06 % - 00.13 %]	0	0	chr1	-	21885751	substitution	G>A	Intron 9 (1763)	NM_005529	HSPG2	acceptor	-300	DeepIntron	0	neg	SpliceAI=T|HSPG2|0.00|0.00|0.00|0.00|-47|5|15|26	0.006027
snp	val	NM_005529:g.21885751:G>C	SNP collection	https://genome.ucsc.edu/	.	no effect	0	0	0	0	NTR	00.09 % [00.06 % - 00.13 %]	0	0	chr1	-	21885751	substitution	G>C	Intron 9 (1763)	NM_005529	HSPG2	acceptor	-300	DeepIntron	0.01	neg	SpliceAI=G|HSPG2|0.00|0.00|0.01|0.00|-47|5|15|26	0.006027
snp	val	NM_005529:g.21885818:C>T	SNP collection	https://genome.ucsc.edu/	.	no effect	0	0	0	0	NTR	00.09 % [00.06 % - 00.13 %]	0	0	chr1	-	21885818	substitution	C>T	Intron 9 (1763)	NM_005529	HSPG2	acceptor	-367	DeepIntron	0.01	neg	SpliceAI=A|HSPG2|0.00|0.00|0.01|0.00|30|37|30|20	0.00772
snp	train	NM_005529:g.21885853:A>G	SNP collection	https://genome.ucsc.edu/	.	no effect	0	0	0	0	NTR	00.09 % [00.06 % - 00.13 %]	0	0	chr1	-	21885853	substitution	A>G	Intron 9 (1763)	NM_005529	HSPG2	acceptor	-402	DeepIntron	0.01	neg	SpliceAI=C|HSPG2|0.00|0.00|0.00|0.01|20|-5|-15|-5	0.006067
snp	train	NM_005529:g.21885992:T>C	SNP collection	https://genome.ucsc.edu/	.	no effect	0	0	0	0	NTR	00.09 % [00.06 % - 00.13 %]	0	0	chr1	-	21885992	substitution	T>C	Intron 9 (1763)	NM_005529	HSPG2	acceptor	-541	DeepIntron	0	neg	SpliceAI=G|HSPG2|0.00|0.00|0.00|0.00|23|-11|42|-26	0.006168
snp	train	NM_005529:g.21887135:C>T	SNP collection	https://genome.ucsc.edu/	.	no effect	0	0	0	0	NTR	00.41 % [00.21 % - 00.80 %]	0	0	chr1	-	21887135	substitution	C>T	Intron 9 (1763)	NM_005529	HSPG2	donor	80	Intron	0	neg	SpliceAI=A|HSPG2|0.00|0.00|0.00|0.00|-38|-1|-38|35	0.007205
snp	train	NM_005529:g.21887285:T>C	SNP collection	https://genome.ucsc.edu/	.	no effect	0	0	0	0	NTR	05.46 % [04.18 % - 07.11 %]	0.044	0	chr1	-	21887285	substitution	T>C	Exon 9 (120)	NM_005529	HSPG2	acceptor	50	ExonESR	0	neg	SpliceAI=G|HSPG2|0.00|0.00|0.00|0.00|49|-13|-40|35	0.005636
snp	val	NM_005529:g.21887553:G>A	SNP collection	https://genome.ucsc.edu/	.	no effect	0	0	0	0	NTR	01.17 % [00.71 % - 01.92 %]	0.002	0	chr1	-	21887553	substitution	G>A	Exon 8 (255)	NM_005529	HSPG2	acceptor	122	Exon	0.02	neg	SpliceAI=T|HSPG2|0.00|0.02|0.00|0.00|-8|5|-7|-18	0.01056
snp	val	NM_005529:g.21887634:T>C	SNP collection	https://genome.ucsc.edu/	.	no effect	0	0	0	0	NTR	05.46 % [04.18 % - 07.11 %]	0.004	0	chr1	-	21887634	substitution	T>C	Exon 8 (255)	NM_005529	HSPG2	acceptor	41	ExonESR	0.12	neg	SpliceAI=G|HSPG2|0.01|0.12|0.00|0.00|40|-7|-26|26	0.00723
snp	train	NM_005529:g.21887634:T>G	SNP collection	https://genome.ucsc.edu/	.	no effect	0	0	0	0	NTR	05.46 % [04.18 % - 07.11 %]	0.018	0	chr1	-	21887634	substitution	T>G	Exon 8 (255)	NM_005529	HSPG2	acceptor	41	ExonESR	0.27	pos	SpliceAI=C|HSPG2|0.02|0.27|0.00|0.00|38|-7|0|26	0.015239
snp	val	NM_005529:g.21887878:A>G	SNP collection	https://genome.ucsc.edu/	.	no effect	0	0	0	0	NTR	00.41 % [00.21 % - 00.80 %]	0.004	0	chr1	-	21887878	substitution	A>G	Intron 7 (263)	NM_005529	HSPG2	donor	60	Intron	0	neg	SpliceAI=C|HSPG2|0.00|0.00|0.00|0.00|-45|-15|-33|33	0.007197
snp	train	NM_005529:g.21887971:G>A	SNP collection	https://genome.ucsc.edu/	.	no effect	0	0	0	0	Alter ESR	26.12 % [22.17 % - 30.49 %]	0.156	0	chr1	-	21887971	substitution	G>A	Exon 7 (129)	NM_005529	HSPG2	donor	-34	ExonESR	0	neg	SpliceAI=T|HSPG2|0.00|0.00|0.00|0.00|-2|-30|-7|-30	0.005663
snp	val	NM_005529:g.21888152:G>T	SNP collection	https://genome.ucsc.edu/	.	no effect	0	0	0	0	NTR	00.56 % [00.03 % - 01.16 %]	0	0	chr1	-	21888152	substitution	G>T	Intron 6 (1914)	NM_005529	HSPG2	acceptor	-86	Intron	0.01	neg	SpliceAI=A|HSPG2|0.01|0.00|0.00|0.00|-11|-1|9|-1	0.006121
snp	val	NM_005529:g.21888449:G>A	SNP collection	https://genome.ucsc.edu/	.	no effect	0	0	0	0	NTR	00.09 % [00.06 % - 00.13 %]	0	0	chr1	-	21888449	substitution	G>A	Intron 6 (1914)	NM_005529	HSPG2	acceptor	-383	DeepIntron	0	neg	SpliceAI=T|HSPG2|0.00|0.00|0.00|0.00|24|0|34|46	0.006225
snp	val	NM_005529:g.21888595:A>G	SNP collection	https://genome.ucsc.edu/	.	no effect	0	0	0	0	NTR	00.09 % [00.06 % - 00.13 %]	0	0	chr1	-	21888595	substitution	A>G	Intron 6 (1914)	NM_005529	HSPG2	acceptor	-529	DeepIntron	0.02	neg	SpliceAI=C|HSPG2|0.00|0.00|0.02|0.00|22|-24|22|-2	0.010112
snp	train	NM_005529:g.21888749:G>A	SNP collection	https://genome.ucsc.edu/	.	no effect	0	0	0	0	NTR	00.09 % [00.06 % - 00.13 %]	0	0	chr1	-	21888749	substitution	G>A	Intron 6 (1914)	NM_005529	HSPG2	acceptor	-683	DeepIntron	0.02	neg	SpliceAI=T|HSPG2|0.00|0.02|0.00|0.00|-6|-36|4|50	0.016713
snp	val	NM_005529:g.21888926:A>G	SNP collection	https://genome.ucsc.edu/	.	no effect	0	0	0	0	NTR	00.09 % [00.06 % - 00.13 %]	0	0	chr1	-	21888926	substitution	A>G	Intron 6 (1914)	NM_005529	HSPG2	acceptor	-860	DeepIntron	0	neg	SpliceAI=C|HSPG2|0.00|0.00|0.00|0.00|45|-27|9|10	0.006141
snp	train	NM_005529:g.21889008:G>A	SNP collection	https://genome.ucsc.edu/	.	no effect	0	0	0	0	NTR	00.09 % [00.06 % - 00.13 %]	0	0	chr1	-	21889008	substitution	G>A	Intron 6 (1914)	NM_005529	HSPG2	acceptor	-942	DeepIntron	0	neg	SpliceAI=T|HSPG2|0.00|0.00|0.00|0.00|-37|32|-6|32	0.006299
snp	train	NM_005529:g.21889240:C>T	SNP collection	https://genome.ucsc.edu/	.	no effect	0	0	0	0	NTR	00.05 % [00.03 % - 00.08 %]	0	0	chr1	-	21889240	substitution	C>T	Intron 6 (1914)	NM_005529	HSPG2	donor	741	DeepIntron	0.05	neg	SpliceAI=A|HSPG2|0.00|0.05|0.00|0.01|-20|39|2|11	0.008761
snp	train	NM_005529:g.21889786:G>A	SNP collection	https://genome.ucsc.edu/	.	no effect	0	0	0	0	NTR	00.05 % [00.03 % - 00.08 %]	0	0	chr1	-	21889786	substitution	G>A	Intron 6 (1914)	NM_005529	HSPG2	donor	195	DeepIntron	0	neg	SpliceAI=T|HSPG2|0.00|0.00|0.00|0.00|-31|30|35|1	0.006953
snp	train	NM_005529:g.21889786:G>T	SNP collection	https://genome.ucsc.edu/	.	no effect	0	0	0	0	NTR	00.05 % [00.03 % - 00.08 %]	0	0	chr1	-	21889786	substitution	G>T	Intron 6 (1914)	NM_005529	HSPG2	donor	195	DeepIntron	0	neg	SpliceAI=A|HSPG2|0.00|0.00|0.00|0.00|-31|30|35|1	0.008752
snp	train	NM_005529:g.21890081:G>T	SNP collection	https://genome.ucsc.edu/	.	no effect	0	0	0	0	NTR	05.46 % [04.18 % - 07.11 %]	0.034	0	chr1	-	21890081	substitution	G>T	Exon 6 (161)	NM_005529	HSPG2	acceptor	61	ExonESR	0	neg	SpliceAI=A|HSPG2|0.00|0.00|0.00|0.00|-7|-39|2|27	0.005693
snp	val	NM_005529:g.21890111:G>T	SNP collection	https://genome.ucsc.edu/	.	no effect	0	0	0	0	Alter ESR	23.65 % [19.87 % - 27.91 %]	0.044	0	chr1	-	21890111	substitution	G>T	Exon 6 (161)	NM_005529	HSPG2	acceptor	31	ExonESR	0	neg	SpliceAI=A|HSPG2|0.00|0.00|0.00|0.00|-17|30|-3|1	0.005692
snp	val	NM_005529:g.21890169:C>G	SNP collection	https://genome.ucsc.edu/	.	no effect	0	0	0	0	NTR	01.70 % [00.78 % - 03.67 %]	0.006	0	chr1	-	21890169	substitution	C>G	Intron 5 (285)	NM_005529	HSPG2	acceptor	-28	IntronBP	0	neg	SpliceAI=C|HSPG2|0.00|0.00|0.00|0.00|-32|14|15|-14	0.00637
snp	val	NM_005529:g.21890615:C>T	SNP collection	https://genome.ucsc.edu/	.	no effect	0	0	0	0	NTR	04.89 % [03.67 % - 06.48 %]	0.044	0	chr1	-	21890615	substitution	C>T	Exon 4 (110)	NM_005529	HSPG2	donor	-31	ExonESR	0	neg	SpliceAI=A|HSPG2|0.00|0.00|0.00|0.00|-6|33|-6|-30	0.005561
snp	train	NM_005529:g.21891073:A>G	SNP collection	https://genome.ucsc.edu/	.	no effect	0	0	0	0	NTR	00.09 % [00.06 % - 00.13 %]	0	0	chr1	-	21891073	substitution	A>G	Intron 3 (5227)	NM_005529	HSPG2	acceptor	-379	DeepIntron	0.02	neg	SpliceAI=C|HSPG2|0.00|0.00|0.00|0.02|-6|-39|6|-39	0.006038
snp	val	NM_005529:g.21891407:G>T	SNP collection	https://genome.ucsc.edu/	.	no effect	0	0	0	0	NTR	00.09 % [00.06 % - 00.13 %]	0.002	0	chr1	-	21891407	substitution	G>T	Intron 3 (5227)	NM_005529	HSPG2	acceptor	-713	DeepIntron	0.16	neg	SpliceAI=A|HSPG2|0.00|0.00|0.01|0.16|-31|0|-31|1	0.00602
snp	val	NM_005529:g.21891779:C>A	SNP collection	https://genome.ucsc.edu/	.	no effect	0	0	0	0	NTR	00.09 % [00.06 % - 00.13 %]	0	0	chr1	-	21891779	substitution	C>A	Intron 3 (5227)	NM_005529	HSPG2	acceptor	-1085	DeepIntron	0	neg	SpliceAI=T|HSPG2|0.00|0.00|0.00|0.00|-38|-6|0|8	0.006039
snp	val	NM_005529:g.21892519:G>A	SNP collection	https://genome.ucsc.edu/	.	no effect	0	0	0	0	NTR	00.09 % [00.06 % - 00.13 %]	0	0	chr1	-	21892519	substitution	G>A	Intron 3 (5227)	NM_005529	HSPG2	acceptor	-1825	DeepIntron	0	neg	SpliceAI=T|HSPG2|0.00|0.00|0.00|0.00|-20|27|7|50	0.006083
snp	train	NM_005529:g.21892538:C>G	SNP collection	https://genome.ucsc.edu/	.	no effect	0	0	0	0	NTR	00.09 % [00.06 % - 00.13 %]	0	0	chr1	-	21892538	substitution	C>G	Intron 3 (5227)	NM_005529	HSPG2	acceptor	-1844	DeepIntron	0	neg	SpliceAI=C|HSPG2|0.00|0.00|0.00|0.00|8|-20|31|2	0.006039
snp	train	NM_005529:g.21892600:A>G	SNP collection	https://genome.ucsc.edu/	.	no effect	0	0	0	0	NTR	00.09 % [00.06 % - 00.13 %]	0	0	chr1	-	21892600	substitution	A>G	Intron 3 (5227)	NM_005529	HSPG2	acceptor	-1906	DeepIntron	0	neg	SpliceAI=C|HSPG2|0.00|0.00|0.00|0.00|-30|15|-31|13	0.006078
snp	train	NM_005529:g.21892806:G>A	SNP collection	https://genome.ucsc.edu/	.	no effect	0	0	0	0	NTR	00.09 % [00.06 % - 00.13 %]	0	0	chr1	-	21892806	substitution	G>A	Intron 3 (5227)	NM_005529	HSPG2	acceptor	-2112	DeepIntron	0	neg	SpliceAI=T|HSPG2|0.00|0.00|0.00|0.00|12|29|22|-50	0.006067
snp	train	NM_005529:g.21892806:G>C	SNP collection	https://genome.ucsc.edu/	.	no effect	0	0	0	0	NTR	00.09 % [00.06 % - 00.13 %]	0	0	chr1	-	21892806	substitution	G>C	Intron 3 (5227)	NM_005529	HSPG2	acceptor	-2112	DeepIntron	0	neg	SpliceAI=G|HSPG2|0.00|0.00|0.00|0.00|29|2|19|0	0.006091
snp	train	NM_005529:g.21893029:G>A	SNP collection	https://genome.ucsc.edu/	.	no effect	0	0	0	0	Alter by create New Exon	06.13 % [04.67 % - 08.02 %]	0.004	0	chr1	-	21893029	substitution	G>A	Intron 3 (5227)	NM_005529	HSPG2	acceptor	-2335	DeepIntron	0	neg	SpliceAI=T|HSPG2|0.00|0.00|0.00|0.00|-2|-32|-2|-32	0.005995
snp	val	NM_005529:g.21893079:G>A	SNP collection	https://genome.ucsc.edu/	.	no effect	0	0	0	0	Alter by create New Exon	06.13 % [04.67 % - 08.02 %]	0	0	chr1	-	21893079	substitution	G>A	Intron 3 (5227)	NM_005529	HSPG2	acceptor	-2385	DeepIntron	0	neg	SpliceAI=T|HSPG2|0.00|0.00|0.00|0.00|12|-19|3|37	0.039399
snp	val	NM_005529:g.21893318:T>C	SNP collection	https://genome.ucsc.edu/	.	no effect	0	0	0	0	NTR	00.05 % [00.03 % - 00.08 %]	0	0	chr1	-	21893318	substitution	T>C	Intron 3 (5227)	NM_005529	HSPG2	donor	2604	DeepIntron	0	neg	SpliceAI=G|HSPG2|0.00|0.00|0.00|0.00|-39|38|5|28	0.006196
snp	train	NM_005529:g.21893642:G>A	SNP collection	https://genome.ucsc.edu/	.	no effect	0	0	0	0	NTR	00.05 % [00.03 % - 00.08 %]	0	0	chr1	-	21893642	substitution	G>A	Intron 3 (5227)	NM_005529	HSPG2	donor	2280	DeepIntron	0	neg	SpliceAI=T|HSPG2|0.00|0.00|0.00|0.00|10|21|21|15	0.007058
snp	val	NM_005529:g.21893642:G>C	SNP collection	https://genome.ucsc.edu/	.	no effect	0	0	0	0	NTR	00.05 % [00.03 % - 00.08 %]	0	0	chr1	-	21893642	substitution	G>C	Intron 3 (5227)	NM_005529	HSPG2	donor	2280	DeepIntron	0.01	neg	SpliceAI=G|HSPG2|0.00|0.01|0.00|0.00|-32|21|21|-22	0.00697
snp	val	NM_005529:g.21894117:T>A	SNP collection	https://genome.ucsc.edu/	.	no effect	0	0	0	0	NTR	00.05 % [00.03 % - 00.08 %]	0	0	chr1	-	21894117	substitution	T>A	Intron 3 (5227)	NM_005529	HSPG2	donor	1805	DeepIntron	0	neg	SpliceAI=T|HSPG2|0.00|0.00|0.00|0.00|-34|13|3|13	0.007007
snp	val	NM_005529:g.21894561:G>C	SNP collection	https://genome.ucsc.edu/	.	no effect	0	0	0	0	NTR	00.05 % [00.03 % - 00.08 %]	0	0	chr1	-	21894561	substitution	G>C	Intron 3 (5227)	NM_005529	HSPG2	donor	1361	DeepIntron	0	neg	SpliceAI=G|HSPG2|0.00|0.00|0.00|0.00|-19|12|-19|1	0.007074
snp	val	NM_005529:g.21894707:C>G	SNP collection	https://genome.ucsc.edu/	.	no effect	0	0	0	0	NTR	00.05 % [00.03 % - 00.08 %]	0	0	chr1	-	21894707	substitution	C>G	Intron 3 (5227)	NM_005529	HSPG2	donor	1215	DeepIntron	0	neg	SpliceAI=C|HSPG2|0.00|0.00|0.00|0.00|-47|-6|3|-6	0.008357
snp	val	NM_005529:g.21894862:G>C	SNP collection	https://genome.ucsc.edu/	.	no effect	0	0	0	0	NTR	00.05 % [00.03 % - 00.08 %]	0	0	chr1	-	21894862	substitution	G>C	Intron 3 (5227)	NM_005529	HSPG2	donor	1060	DeepIntron	0.01	neg	SpliceAI=G|HSPG2|0.01|0.00|0.00|0.00|26|31|-33|31	0.006883
snp	train	NM_005529:g.21894862:G>T	SNP collection	https://genome.ucsc.edu/	.	no effect	0	0	0	0	NTR	00.05 % [00.03 % - 00.08 %]	0	0	chr1	-	21894862	substitution	G>T	Intron 3 (5227)	NM_005529	HSPG2	donor	1060	DeepIntron	0.01	neg	SpliceAI=A|HSPG2|0.01|0.00|0.00|0.00|26|-45|2|31	0.009052
snp	train	NM_005529:g.21894938:A>G	SNP collection	https://genome.ucsc.edu/	.	no effect	0	0	0	0	NTR	00.05 % [00.03 % - 00.08 %]	0	0	chr1	-	21894938	substitution	A>G	Intron 3 (5227)	NM_005529	HSPG2	donor	984	DeepIntron	0	neg	SpliceAI=C|HSPG2|0.00|0.00|0.00|0.00|-50|-2|-45|-2	0.007094
snp	train	NM_005529:g.21894960:C>G	SNP collection	https://genome.ucsc.edu/	.	no effect	0	0	0	0	NTR	00.05 % [00.03 % - 00.08 %]	0	0	chr1	-	21894960	substitution	C>G	Intron 3 (5227)	NM_005529	HSPG2	donor	962	DeepIntron	0	neg	SpliceAI=C|HSPG2|0.00|0.00|0.00|0.00|25|18|36|18	0.007419
snp	train	NM_005529:g.21894960:C>T	SNP collection	https://genome.ucsc.edu/	.	no effect	0	0	0	0	NTR	00.05 % [00.03 % - 00.08 %]	0	0	chr1	-	21894960	substitution	C>T	Intron 3 (5227)	NM_005529	HSPG2	donor	962	DeepIntron	0	neg	SpliceAI=A|HSPG2|0.00|0.00|0.00|0.00|18|-24|18|-50	0.007744
snp	val	NM_005529:g.21895330:C>T	SNP collection	https://genome.ucsc.edu/	.	no effect	0	0	0	0	NTR	00.05 % [00.03 % - 00.08 %]	0	0	chr1	-	21895330	substitution	C>T	Intron 3 (5227)	NM_005529	HSPG2	donor	592	DeepIntron	0	neg	SpliceAI=A|HSPG2|0.00|0.00|0.00|0.00|-25|45|-10|12	0.007068
snp	train	NM_005529:g.21895348:C>G	SNP collection	https://genome.ucsc.edu/	.	no effect	0	0	0	0	NTR	00.05 % [00.03 % - 00.08 %]	0	0	chr1	-	21895348	substitution	C>G	Intron 3 (5227)	NM_005529	HSPG2	donor	574	DeepIntron	0	neg	SpliceAI=C|HSPG2|0.00|0.00|0.00|0.00|-12|-43|-6|38	0.007064
snp	val	NM_005529:g.21895669:G>A	SNP collection	https://genome.ucsc.edu/	.	no effect	0	0	0	0	NTR	00.05 % [00.03 % - 00.08 %]	0	0	chr1	-	21895669	substitution	G>A	Intron 3 (5227)	NM_005529	HSPG2	donor	253	DeepIntron	0	neg	SpliceAI=T|HSPG2|0.00|0.00|0.00|0.00|-50|35|30|22	0.006978
snp	val	NM_005529:g.21896103:G>T	SNP collection	https://genome.ucsc.edu/	.	no effect	0	0	0	0	Alter by create New splice site	20.81 % [15.73 % - 27.02 %]	0.062	1	chr1	-	21896103	substitution	G>T	Intron 2 (208)	NM_005529	HSPG2	donor	72	Intron	0	neg	SpliceAI=A|HSPG2|0.00|0.00|0.00|0.00|-7|-26|2|32	0.007607
snp	val	NM_005529:g.21896631:T>G	SNP collection	https://genome.ucsc.edu/	.	no effect	0	0	0	0	NTR	00.09 % [00.06 % - 00.13 %]	0	0	chr1	-	21896631	substitution	T>G	Intron 1 (40844)	NM_005529	HSPG2	acceptor	-321	DeepIntron	0	neg	SpliceAI=C|HSPG2|0.00|0.00|0.00|0.00|-48|-28|-27|-28	0.006077
snp	train	NM_005529:g.21896692:C>G	SNP collection	https://genome.ucsc.edu/	.	no effect	0	0	0	0	NTR	00.09 % [00.06 % - 00.13 %]	0	0	chr1	-	21896692	substitution	C>G	Intron 1 (40844)	NM_005529	HSPG2	acceptor	-382	DeepIntron	0	neg	SpliceAI=C|HSPG2|0.00|0.00|0.00|0.00|22|-17|-16|28	0.006094
snp	train	NM_005529:g.21897218:C>A	SNP collection	https://genome.ucsc.edu/	.	no effect	0	0	0	0	NTR	00.09 % [00.06 % - 00.13 %]	0	0	chr1	-	21897218	substitution	C>A	Intron 1 (40844)	NM_005529	HSPG2	acceptor	-908	DeepIntron	0	neg	SpliceAI=T|HSPG2|0.00|0.00|0.00|0.00|-43|-4|-25|23	0.006062
snp	train	NM_005529:g.21897609:T>C	SNP collection	https://genome.ucsc.edu/	.	no effect	0	0	0	0	NTR	00.09 % [00.06 % - 00.13 %]	0	0	chr1	-	21897609	substitution	T>C	Intron 1 (40844)	NM_005529	HSPG2	acceptor	-1299	DeepIntron	0.02	neg	SpliceAI=G|HSPG2|0.02|0.00|0.00|0.00|24|-23|-18|-23	0.006106
snp	train	NM_005529:g.21897758:C>T	SNP collection	https://genome.ucsc.edu/	.	no effect	0	0	0	0	NTR	00.09 % [00.06 % - 00.13 %]	0	0	chr1	-	21897758	substitution	C>T	Intron 1 (40844)	NM_005529	HSPG2	acceptor	-1448	DeepIntron	0	neg	SpliceAI=A|HSPG2|0.00|0.00|0.00|0.00|6|32|-20|0	0.006097
snp	train	NM_005529:g.21897863:C>T	SNP collection	https://genome.ucsc.edu/	.	no effect	0	0	0	0	NTR	00.09 % [00.06 % - 00.13 %]	0	0	chr1	-	21897863	substitution	C>T	Intron 1 (40844)	NM_005529	HSPG2	acceptor	-1553	DeepIntron	0	neg	SpliceAI=A|HSPG2|0.00|0.00|0.00|0.00|-25|-8|-25|-8	0.006038
snp	val	NM_005529:g.21897913:C>T	SNP collection	https://genome.ucsc.edu/	.	no effect	0	0	0	0	NTR	00.09 % [00.06 % - 00.13 %]	0	0	chr1	-	21897913	substitution	C>T	Intron 1 (40844)	NM_005529	HSPG2	acceptor	-1603	DeepIntron	0	neg	SpliceAI=A|HSPG2|0.00|0.00|0.00|0.00|-10|-8|23|-38	0.00608
snp	train	NM_005529:g.21898384:G>C	SNP collection	https://genome.ucsc.edu/	.	no effect	0	0	0	0	NTR	00.09 % [00.06 % - 00.13 %]	0	0	chr1	-	21898384	substitution	G>C	Intron 1 (40844)	NM_005529	HSPG2	acceptor	-2074	DeepIntron	0	neg	SpliceAI=G|HSPG2|0.00|0.00|0.00|0.00|35|0|-31|21	0.006252
snp	train	NM_005529:g.21898460:G>A	SNP collection	https://genome.ucsc.edu/	.	no effect	0	0	0	0	NTR	00.09 % [00.06 % - 00.13 %]	0	0	chr1	-	21898460	substitution	G>A	Intron 1 (40844)	NM_005529	HSPG2	acceptor	-2150	DeepIntron	0	neg	SpliceAI=T|HSPG2|0.00|0.00|0.00|0.00|-2|9|3|1	0.006035
snp	train	NM_005529:g.21899104:C>G	SNP collection	https://genome.ucsc.edu/	.	no effect	0	0	0	0	NTR	00.09 % [00.06 % - 00.13 %]	0	0	chr1	-	21899104	substitution	C>G	Intron 1 (40844)	NM_005529	HSPG2	acceptor	-2794	DeepIntron	0	neg	SpliceAI=C|HSPG2|0.00|0.00|0.00|0.00|49|-9|42|-9	0.006208
snp	val	NM_005529:g.21899176:C>G	SNP collection	https://genome.ucsc.edu/	.	no effect	0	0	0	0	NTR	00.09 % [00.06 % - 00.13 %]	0	0	chr1	-	21899176	substitution	C>G	Intron 1 (40844)	NM_005529	HSPG2	acceptor	-2866	DeepIntron	0	neg	SpliceAI=C|HSPG2|0.00|0.00|0.00|0.00|-30|-23|-30|43	0.006203
snp	val	NM_005529:g.21899250:C>G	SNP collection	https://genome.ucsc.edu/	.	no effect	0	0	0	0	NTR	00.09 % [00.06 % - 00.13 %]	0	0	chr1	-	21899250	substitution	C>G	Intron 1 (40844)	NM_005529	HSPG2	acceptor	-2940	DeepIntron	0	neg	SpliceAI=C|HSPG2|0.00|0.00|0.00|0.00|17|-38|-36|-2	0.006218
snp	val	NM_005529:g.21899250:C>T	SNP collection	https://genome.ucsc.edu/	.	no effect	0	0	0	0	NTR	00.09 % [00.06 % - 00.13 %]	0	0	chr1	-	21899250	substitution	C>T	Intron 1 (40844)	NM_005529	HSPG2	acceptor	-2940	DeepIntron	0	neg	SpliceAI=A|HSPG2|0.00|0.00|0.00|0.00|17|-38|-36|-31	0.006156
snp	train	NM_005529:g.21899630:A>G	SNP collection	https://genome.ucsc.edu/	.	no effect	0	0	0	0	NTR	00.09 % [00.06 % - 00.13 %]	0	0	chr1	-	21899630	substitution	A>G	Intron 1 (40844)	NM_005529	HSPG2	acceptor	-3320	DeepIntron	0	neg	SpliceAI=C|HSPG2|0.00|0.00|0.00|0.00|-33|-32|-33|-15	0.006029
snp	train	NM_005529:g.21899673:A>C	SNP collection	https://genome.ucsc.edu/	.	no effect	0	0	0	0	NTR	00.09 % [00.06 % - 00.13 %]	0	0	chr1	-	21899673	substitution	A>C	Intron 1 (40844)	NM_005529	HSPG2	acceptor	-3363	DeepIntron	0	neg	SpliceAI=G|HSPG2|0.00|0.00|0.00|0.00|40|-2|40|41	0.006158
snp	train	NM_005529:g.21900095:A>G	SNP collection	https://genome.ucsc.edu/	.	no effect	0	0	0	0	NTR	00.09 % [00.06 % - 00.13 %]	0	0	chr1	-	21900095	substitution	A>G	Intron 1 (40844)	NM_005529	HSPG2	acceptor	-3785	DeepIntron	0	neg	SpliceAI=C|HSPG2|0.00|0.00|0.00|0.00|-10|12|-34|-21	0.006114
snp	val	NM_005529:g.21900598:A>G	SNP collection	https://genome.ucsc.edu/	.	no effect	0	0	0	0	NTR	00.09 % [00.06 % - 00.13 %]	0	0	chr1	-	21900598	substitution	A>G	Intron 1 (40844)	NM_005529	HSPG2	acceptor	-4288	DeepIntron	0	neg	SpliceAI=C|HSPG2|0.00|0.00|0.00|0.00|-21|-2|-21|-2	0.006919
snp	train	NM_005529:g.21900695:C>A	SNP collection	https://genome.ucsc.edu/	.	no effect	0	0	0	0	NTR	00.09 % [00.06 % - 00.13 %]	0	0	chr1	-	21900695	substitution	C>A	Intron 1 (40844)	NM_005529	HSPG2	acceptor	-4385	DeepIntron	0	neg	SpliceAI=T|HSPG2|0.00|0.00|0.00|0.00|1|2|-48|31	0.009514
snp	train	NM_005529:g.21901161:C>T	SNP collection	https://genome.ucsc.edu/	.	no effect	0	0	0	0	NTR	00.09 % [00.06 % - 00.13 %]	0	0	chr1	-	21901161	substitution	C>T	Intron 1 (40844)	NM_005529	HSPG2	acceptor	-4851	DeepIntron	0	neg	SpliceAI=A|HSPG2|0.00|0.00|0.00|0.00|-11|21|2|-32	0.006032
snp	train	NM_005529:g.21901344:T>C	SNP collection	https://genome.ucsc.edu/	.	no effect	0	0	0	0	NTR	00.09 % [00.06 % - 00.13 %]	0	0	chr1	-	21901344	substitution	T>C	Intron 1 (40844)	NM_005529	HSPG2	acceptor	-5034	DeepIntron	0	neg	SpliceAI=G|HSPG2|0.00|0.00|0.00|0.00|5|2|0|-39	0.006061
snp	train	NM_005529:g.21901707:A>G	SNP collection	https://genome.ucsc.edu/	.	no effect	0	0	0	0	NTR	00.09 % [00.06 % - 00.13 %]	0	0	chr1	-	21901707	substitution	A>G	Intron 1 (40844)	NM_005529	HSPG2	acceptor	-5397	DeepIntron	0	neg	SpliceAI=C|HSPG2|0.00|0.00|0.00|0.00|4|-2|-15|-2	0.006276
snp	train	NM_005529:g.21901746:C>G	SNP collection	https://genome.ucsc.edu/	.	no effect	0	0	0	0	NTR	00.09 % [00.06 % - 00.13 %]	0	0	chr1	-	21901746	substitution	C>G	Intron 1 (40844)	NM_005529	HSPG2	acceptor	-5436	DeepIntron	0	neg	SpliceAI=C|HSPG2|0.00|0.00|0.00|0.00|22|12|34|12	0.006089
snp	val	NM_005529:g.21902162:C>A	SNP collection	https://genome.ucsc.edu/	.	no effect	0	0	0	0	NTR	00.09 % [00.06 % - 00.13 %]	0	0	chr1	-	21902162	substitution	C>A	Intron 1 (40844)	NM_005529	HSPG2	acceptor	-5852	DeepIntron	0	neg	SpliceAI=T|HSPG2|0.00|0.00|0.00|0.00|-2|-49|3|-19	0.007443
snp	val	NM_005529:g.21902343:T>C	SNP collection	https://genome.ucsc.edu/	.	no effect	0	0	0	0	NTR	00.09 % [00.06 % - 00.13 %]	0	0	chr1	-	21902343	substitution	T>C	Intron 1 (40844)	NM_005529	HSPG2	acceptor	-6033	DeepIntron	0	neg	SpliceAI=G|HSPG2|0.00|0.00|0.00|0.00|47|-25|-18|-49	0.006148
snp	train	NM_005529:g.21902445:A>G	SNP collection	https://genome.ucsc.edu/	.	no effect	0	0	0	0	NTR	00.09 % [00.06 % - 00.13 %]	0.002	0	chr1	-	21902445	substitution	A>G	Intron 1 (40844)	NM_005529	HSPG2	acceptor	-6135	DeepIntron	0.02	neg	SpliceAI=C|HSPG2|0.00|0.00|0.00|0.02|-33|25|5|-10	0.013954
snp	val	NM_005529:g.21902597:A>G	SNP collection	https://genome.ucsc.edu/	.	no effect	0	0	0	0	NTR	00.09 % [00.06 % - 00.13 %]	0	0	chr1	-	21902597	substitution	A>G	Intron 1 (40844)	NM_005529	HSPG2	acceptor	-6287	DeepIntron	0	neg	SpliceAI=C|HSPG2|0.00|0.00|0.00|0.00|31|-32|1|31	0.00611
snp	val	NM_005529:g.21902730:C>T	SNP collection	https://genome.ucsc.edu/	.	no effect	0	0	0	0	NTR	00.09 % [00.06 % - 00.13 %]	0	0	chr1	-	21902730	substitution	C>T	Intron 1 (40844)	NM_005529	HSPG2	acceptor	-6420	DeepIntron	0	neg	SpliceAI=A|HSPG2|0.00|0.00|0.00|0.00|-24|-40|-24|-32	0.00603
snp	train	NM_005529:g.21902761:C>T	SNP collection	https://genome.ucsc.edu/	.	no effect	0	0	0	0	NTR	00.09 % [00.06 % - 00.13 %]	0	0	chr1	-	21902761	substitution	C>T	Intron 1 (40844)	NM_005529	HSPG2	acceptor	-6451	DeepIntron	0	neg	SpliceAI=A|HSPG2|0.00|0.00|0.00|0.00|-8|27|-25|-38	0.006018
snp	val	NM_005529:g.21902863:A>G	SNP collection	https://genome.ucsc.edu/	.	no effect	0	0	0	0	NTR	00.09 % [00.06 % - 00.13 %]	0	0	chr1	-	21902863	substitution	A>G	Intron 1 (40844)	NM_005529	HSPG2	acceptor	-6553	DeepIntron	0	neg	SpliceAI=C|HSPG2|0.00|0.00|0.00|0.00|-38|-5|-4|50	0.006234
snp	train	NM_005529:g.21902863:A>T	SNP collection	https://genome.ucsc.edu/	.	no effect	0	0	0	0	NTR	00.09 % [00.06 % - 00.13 %]	0	0	chr1	-	21902863	substitution	A>T	Intron 1 (40844)	NM_005529	HSPG2	acceptor	-6553	DeepIntron	0	neg	SpliceAI=A|HSPG2|0.00|0.00|0.00|0.00|-5|-2|-4|8	0.006067
snp	train	NM_005529:g.21903714:A>G	SNP collection	https://genome.ucsc.edu/	.	no effect	0	0	0	0	NTR	00.09 % [00.06 % - 00.13 %]	0.002	0	chr1	-	21903714	substitution	A>G	Intron 1 (40844)	NM_005529	HSPG2	acceptor	-7404	DeepIntron	0	neg	SpliceAI=C|HSPG2|0.00|0.00|0.00|0.00|1|42|1|-46	0.00605
snp	train	NM_005529:g.21903882:C>T	SNP collection	https://genome.ucsc.edu/	.	no effect	0	0	0	0	NTR	00.09 % [00.06 % - 00.13 %]	0	0	chr1	-	21903882	substitution	C>T	Intron 1 (40844)	NM_005529	HSPG2	acceptor	-7572	DeepIntron	0.01	neg	SpliceAI=A|HSPG2|0.00|0.00|0.00|0.01|-15|-37|-5|-37	0.006067
snp	train	NM_005529:g.21904122:G>A	SNP collection	https://genome.ucsc.edu/	.	no effect	0	0	0	0	NTR	00.09 % [00.06 % - 00.13 %]	0	0	chr1	-	21904122	substitution	G>A	Intron 1 (40844)	NM_005529	HSPG2	acceptor	-7812	DeepIntron	0	neg	SpliceAI=T|HSPG2|0.00|0.00|0.00|0.00|-18|11|-2|22	0.006017
snp	val	NM_005529:g.21904194:C>T	SNP collection	https://genome.ucsc.edu/	.	no effect	0	0	0	0	NTR	00.09 % [00.06 % - 00.13 %]	0	0	chr1	-	21904194	substitution	C>T	Intron 1 (40844)	NM_005529	HSPG2	acceptor	-7884	DeepIntron	0	neg	SpliceAI=A|HSPG2|0.00|0.00|0.00|0.00|34|15|15|19	0.006116
snp	train	NM_005529:g.21904246:T>C	SNP collection	https://genome.ucsc.edu/	.	no effect	0	0	0	0	NTR	00.09 % [00.06 % - 00.13 %]	0	0	chr1	-	21904246	substitution	T>C	Intron 1 (40844)	NM_005529	HSPG2	acceptor	-7936	DeepIntron	0	neg	SpliceAI=G|HSPG2|0.00|0.00|0.00|0.00|-39|-18|40|13	0.006058
snp	train	NM_005529:g.21904377:C>T	SNP collection	https://genome.ucsc.edu/	.	no effect	0	0	0	0	NTR	00.09 % [00.06 % - 00.13 %]	0	0	chr1	-	21904377	substitution	C>T	Intron 1 (40844)	NM_005529	HSPG2	acceptor	-8067	DeepIntron	0	neg	SpliceAI=A|HSPG2|0.00|0.00|0.00|0.00|14|-25|-6|-2	0.006066
snp	val	NM_005529:g.21904610:G>A	SNP collection	https://genome.ucsc.edu/	.	no effect	0	0	0	0	NTR	00.09 % [00.06 % - 00.13 %]	0	0	chr1	-	21904610	substitution	G>A	Intron 1 (40844)	NM_005529	HSPG2	acceptor	-8300	DeepIntron	0	neg	SpliceAI=T|HSPG2|0.00|0.00|0.00|0.00|-18|8|47|-42	0.006027
snp	val	NM_005529:g.21904698:G>A	SNP collection	https://genome.ucsc.edu/	.	no effect	0	0	0	0	NTR	00.09 % [00.06 % - 00.13 %]	0	0	chr1	-	21904698	substitution	G>A	Intron 1 (40844)	NM_005529	HSPG2	acceptor	-8388	DeepIntron	0	neg	SpliceAI=T|HSPG2|0.00|0.00|0.00|0.00|-6|40|18|-41	0.006023
snp	train	NM_005529:g.21904953:A>C	SNP collection	https://genome.ucsc.edu/	.	no effect	0	0	0	0	NTR	00.09 % [00.06 % - 00.13 %]	0	0	chr1	-	21904953	substitution	A>C	Intron 1 (40844)	NM_005529	HSPG2	acceptor	-8643	DeepIntron	0	neg	SpliceAI=G|HSPG2|0.00|0.00|0.00|0.00|24|-21|-32|-21	0.006077
snp	val	NM_005529:g.21905171:G>T	SNP collection	https://genome.ucsc.edu/	.	no effect	0	0	0	0	NTR	00.09 % [00.06 % - 00.13 %]	0	0	chr1	-	21905171	substitution	G>T	Intron 1 (40844)	NM_005529	HSPG2	acceptor	-8861	DeepIntron	0	neg	SpliceAI=A|HSPG2|0.00|0.00|0.00|0.00|-24|-1|6|24	0.006088
snp	val	NM_005529:g.21905984:G>A	SNP collection	https://genome.ucsc.edu/	.	no effect	0	0	0	0	NTR	00.09 % [00.06 % - 00.13 %]	0	0	chr1	-	21905984	substitution	G>A	Intron 1 (40844)	NM_005529	HSPG2	acceptor	-9674	DeepIntron	0	neg	SpliceAI=T|HSPG2|0.00|0.00|0.00|0.00|-2|24|-2|24	0.00601
snp	train	NM_005529:g.21906059:G>T	SNP collection	https://genome.ucsc.edu/	.	no effect	0	0	0	0	NTR	00.09 % [00.06 % - 00.13 %]	0	0	chr1	-	21906059	substitution	G>T	Intron 1 (40844)	NM_005529	HSPG2	acceptor	-9749	DeepIntron	0	neg	SpliceAI=A|HSPG2|0.00|0.00|0.00|0.00|2|0|25|1	0.006049
snp	val	NM_005529:g.21906060:G>T	SNP collection	https://genome.ucsc.edu/	.	no effect	0	0	0	0	NTR	00.09 % [00.06 % - 00.13 %]	0	0	chr1	-	21906060	substitution	G>T	Intron 1 (40844)	NM_005529	HSPG2	acceptor	-9750	DeepIntron	0	neg	SpliceAI=A|HSPG2|0.00|0.00|0.00|0.00|-10|-1|24|0	0.006046
snp	train	NM_005529:g.21907008:C>G	SNP collection	https://genome.ucsc.edu/	.	no effect	0	0	0	0	NTR	00.09 % [00.06 % - 00.13 %]	0	0	chr1	-	21907008	substitution	C>G	Intron 1 (40844)	NM_005529	HSPG2	acceptor	-10698	DeepIntron	0.01	neg	SpliceAI=C|HSPG2|0.00|0.00|0.00|0.01|-1|46|1|47	0.006024
snp	train	NM_005529:g.21907091:A>G	SNP collection	https://genome.ucsc.edu/	.	no effect	0	0	0	0	NTR	00.09 % [00.06 % - 00.13 %]	0	0	chr1	-	21907091	substitution	A>G	Intron 1 (40844)	NM_005529	HSPG2	acceptor	-10781	DeepIntron	0.02	neg	SpliceAI=C|HSPG2|0.00|0.00|0.02|0.00|32|-2|-36|-2	0.006176
snp	train	NM_005529:g.21907177:A>C	SNP collection	https://genome.ucsc.edu/	.	no effect	0	0	0	0	NTR	00.09 % [00.06 % - 00.13 %]	0	0	chr1	-	21907177	substitution	A>C	Intron 1 (40844)	NM_005529	HSPG2	acceptor	-10867	DeepIntron	0	neg	SpliceAI=G|HSPG2|0.00|0.00|0.00|0.00|26|-20|26|27	0.006025
snp	train	NM_005529:g.21907576:T>C	SNP collection	https://genome.ucsc.edu/	.	no effect	0	0	0	0	NTR	00.09 % [00.06 % - 00.13 %]	0	0	chr1	-	21907576	substitution	T>C	Intron 1 (40844)	NM_005529	HSPG2	acceptor	-11266	DeepIntron	0	neg	SpliceAI=G|HSPG2|0.00|0.00|0.00|0.00|2|-18|-20|-21	0.006129
snp	train	NM_005529:g.21907766:C>A	SNP collection	https://genome.ucsc.edu/	.	no effect	0	0	0	0	NTR	00.09 % [00.06 % - 00.13 %]	0	0	chr1	-	21907766	substitution	C>A	Intron 1 (40844)	NM_005529	HSPG2	acceptor	-11456	DeepIntron	0	neg	SpliceAI=T|HSPG2|0.00|0.00|0.00|0.00|-2|5|-2|5	0.006055
snp	train	NM_005529:g.21907931:C>G	SNP collection	https://genome.ucsc.edu/	.	no effect	0	0	0	0	NTR	00.09 % [00.06 % - 00.13 %]	0	0	chr1	-	21907931	substitution	C>G	Intron 1 (40844)	NM_005529	HSPG2	acceptor	-11621	DeepIntron	0.01	neg	SpliceAI=C|HSPG2|0.01|0.00|0.00|0.00|-1|48|-1|49	0.006079
snp	val	NM_005529:g.21908161:G>A	SNP collection	https://genome.ucsc.edu/	.	no effect	0	0	0	0	NTR	00.09 % [00.06 % - 00.13 %]	0	0	chr1	-	21908161	substitution	G>A	Intron 1 (40844)	NM_005529	HSPG2	acceptor	-11851	DeepIntron	0	neg	SpliceAI=T|HSPG2|0.00|0.00|0.00|0.00|-31|34|3|-31	0.014449
snp	train	NM_005529:g.21909916:G>A	SNP collection	https://genome.ucsc.edu/	.	no effect	0	0	0	0	NTR	00.09 % [00.06 % - 00.13 %]	0	0	chr1	-	21909916	substitution	G>A	Intron 1 (40844)	NM_005529	HSPG2	acceptor	-13606	DeepIntron	0.04	neg	SpliceAI=T|HSPG2|0.00|0.00|0.04|0.00|-24|0|-44|20	0.006144
snp	val	NM_005529:g.21909966:G>T	SNP collection	https://genome.ucsc.edu/	.	no effect	0	0	0	0	NTR	00.09 % [00.06 % - 00.13 %]	0	0	chr1	-	21909966	substitution	G>T	Intron 1 (40844)	NM_005529	HSPG2	acceptor	-13656	DeepIntron	0	neg	SpliceAI=A|HSPG2|0.00|0.00|0.00|0.00|-5|-50|2|1	0.006181
snp	val	NM_005529:g.21910028:A>G	SNP collection	https://genome.ucsc.edu/	.	no effect	0	0	0	0	NTR	00.09 % [00.06 % - 00.13 %]	0	0	chr1	-	21910028	substitution	A>G	Intron 1 (40844)	NM_005529	HSPG2	acceptor	-13718	DeepIntron	0	neg	SpliceAI=C|HSPG2|0.00|0.00|0.00|0.00|-12|-2|0|32	0.006218
snp	val	NM_005529:g.21910056:C>T	SNP collection	https://genome.ucsc.edu/	.	no effect	0	0	0	0	NTR	00.09 % [00.06 % - 00.13 %]	0.004	0	chr1	-	21910056	substitution	C>T	Intron 1 (40844)	NM_005529	HSPG2	acceptor	-13746	DeepIntron	0	neg	SpliceAI=A|HSPG2|0.00|0.00|0.00|0.00|-20|-44|40|4	0.010585
snp	val	NM_005529:g.21911229:T>C	SNP collection	https://genome.ucsc.edu/	.	no effect	0	0	0	0	NTR	00.09 % [00.06 % - 00.13 %]	0	0	chr1	-	21911229	substitution	T>C	Intron 1 (40844)	NM_005529	HSPG2	acceptor	-14919	DeepIntron	0	neg	SpliceAI=G|HSPG2|0.00|0.00|0.00|0.00|9|-21|-45|36	0.006094
snp	val	NM_005529:g.21911452:C>T	SNP collection	https://genome.ucsc.edu/	.	no effect	0	0	0	0	NTR	00.09 % [00.06 % - 00.13 %]	0	0	chr1	-	21911452	substitution	C>T	Intron 1 (40844)	NM_005529	HSPG2	acceptor	-15142	DeepIntron	0	neg	SpliceAI=A|HSPG2|0.00|0.00|0.00|0.00|40|36|8|-47	0.006065
snp	train	NM_005529:g.21911664:G>C	SNP collection	https://genome.ucsc.edu/	.	no effect	0	0	0	0	NTR	00.09 % [00.06 % - 00.13 %]	0	0	chr1	-	21911664	substitution	G>C	Intron 1 (40844)	NM_005529	HSPG2	acceptor	-15354	DeepIntron	0	neg	SpliceAI=G|HSPG2|0.00|0.00|0.00|0.00|-13|-46|-29|0	0.006099
snp	val	NM_005529:g.21912280:C>T	SNP collection	https://genome.ucsc.edu/	.	no effect	0	0	0	0	NTR	00.09 % [00.06 % - 00.13 %]	0	0	chr1	-	21912280	substitution	C>T	Intron 1 (40844)	NM_005529	HSPG2	acceptor	-15970	DeepIntron	0	neg	SpliceAI=A|HSPG2|0.00|0.00|0.00|0.00|-42|-15|46|-9	0.006065
snp	train	NM_005529:g.21912282:G>C	SNP collection	https://genome.ucsc.edu/	.	no effect	0	0	0	0	NTR	00.09 % [00.06 % - 00.13 %]	0	0	chr1	-	21912282	substitution	G>C	Intron 1 (40844)	NM_005529	HSPG2	acceptor	-15972	DeepIntron	0	neg	SpliceAI=G|HSPG2|0.00|0.00|0.00|0.00|-8|-44|19|44	0.006068
snp	train	NM_005529:g.21912335:C>T	SNP collection	https://genome.ucsc.edu/	.	no effect	0	0	0	0	NTR	00.09 % [00.06 % - 00.13 %]	0	0	chr1	-	21912335	substitution	C>T	Intron 1 (40844)	NM_005529	HSPG2	acceptor	-16025	DeepIntron	0	neg	SpliceAI=A|HSPG2|0.00|0.00|0.00|0.00|-28|26|47|-9	0.009708
snp	val	NM_005529:g.21912605:G>A	SNP collection	https://genome.ucsc.edu/	.	no effect	0	0	0	0	NTR	00.09 % [00.06 % - 00.13 %]	0	0	chr1	-	21912605	substitution	G>A	Intron 1 (40844)	NM_005529	HSPG2	acceptor	-16295	DeepIntron	0	neg	SpliceAI=T|HSPG2|0.00|0.00|0.00|0.00|-14|17|3|-27	0.006099
snp	train	NM_005529:g.21913281:A>G	SNP collection	https://genome.ucsc.edu/	.	no effect	0	0	0	0	NTR	00.09 % [00.06 % - 00.13 %]	0	0	chr1	-	21913281	substitution	A>G	Intron 1 (40844)	NM_005529	HSPG2	acceptor	-16971	DeepIntron	0	neg	SpliceAI=C|HSPG2|0.00|0.00|0.00|0.00|-4|-34|6|-3	0.00616
snp	val	NM_005529:g.21913504:G>C	SNP collection	https://genome.ucsc.edu/	.	no effect	0	0	0	0	Alter by create New Exon	06.13 % [04.67 % - 08.02 %]	0.008	0	chr1	-	21913504	substitution	G>C	Intron 1 (40844)	NM_005529	HSPG2	acceptor	-17194	DeepIntron	0	neg	SpliceAI=G|HSPG2|0.00|0.00|0.00|0.00|47|-1|-49|-1	0.006423
snp	val	NM_005529:g.21913517:G>C	SNP collection	https://genome.ucsc.edu/	.	no effect	0	0	0	0	NTR	00.09 % [00.06 % - 00.13 %]	0	0	chr1	-	21913517	substitution	G>C	Intron 1 (40844)	NM_005529	HSPG2	acceptor	-17207	DeepIntron	0	neg	SpliceAI=G|HSPG2|0.00|0.00|0.00|0.00|-14|34|15|-18	0.006785
snp	train	NM_005529:g.21913567:C>G	SNP collection	https://genome.ucsc.edu/	.	no effect	0	0	0	0	NTR	00.09 % [00.06 % - 00.13 %]	0	0	chr1	-	21913567	substitution	C>G	Intron 1 (40844)	NM_005529	HSPG2	acceptor	-17257	DeepIntron	0	neg	SpliceAI=C|HSPG2|0.00|0.00|0.00|0.00|-36|-16|40|-35	0.006059
snp	val	NM_005529:g.21913567:C>T	SNP collection	https://genome.ucsc.edu/	.	no effect	0	0	0	0	NTR	00.09 % [00.06 % - 00.13 %]	0	0	chr1	-	21913567	substitution	C>T	Intron 1 (40844)	NM_005529	HSPG2	acceptor	-17257	DeepIntron	0	neg	SpliceAI=A|HSPG2|0.00|0.00|0.00|0.00|-12|-16|40|-35	0.009529
snp	val	NM_005529:g.21913870:G>T	SNP collection	https://genome.ucsc.edu/	.	no effect	0	0	0	0	NTR	00.09 % [00.06 % - 00.13 %]	0	0	chr1	-	21913870	substitution	G>T	Intron 1 (40844)	NM_005529	HSPG2	acceptor	-17560	DeepIntron	0	neg	SpliceAI=A|HSPG2|0.00|0.00|0.00|0.00|-4|-29|-4|-43	0.006055
snp	val	NM_005529:g.21914260:G>A	SNP collection	https://genome.ucsc.edu/	.	no effect	0	0	0	0	NTR	00.09 % [00.06 % - 00.13 %]	0	0	chr1	-	21914260	substitution	G>A	Intron 1 (40844)	NM_005529	HSPG2	acceptor	-17950	DeepIntron	0	neg	SpliceAI=T|HSPG2|0.00|0.00|0.00|0.00|-31|50|3|-49	0.006035
snp	val	NM_005529:g.21914467:A>C	SNP collection	https://genome.ucsc.edu/	.	no effect	0	0	0	0	NTR	00.09 % [00.06 % - 00.13 %]	0	0	chr1	-	21914467	substitution	A>C	Intron 1 (40844)	NM_005529	HSPG2	acceptor	-18157	DeepIntron	0	neg	SpliceAI=G|HSPG2|0.00|0.00|0.00|0.00|-1|-25|-12|-25	0.00608
snp	val	NM_005529:g.21914661:A>T	SNP collection	https://genome.ucsc.edu/	.	no effect	0	0	0	0	NTR	00.09 % [00.06 % - 00.13 %]	0	0	chr1	-	21914661	substitution	A>T	Intron 1 (40844)	NM_005529	HSPG2	acceptor	-18351	DeepIntron	0	neg	SpliceAI=A|HSPG2|0.00|0.00|0.00|0.00|-3|41|-3|-14	0.006126
snp	val	NM_005529:g.21914692:C>T	SNP collection	https://genome.ucsc.edu/	.	no effect	0	0	0	0	NTR	00.09 % [00.06 % - 00.13 %]	0	0	chr1	-	21914692	substitution	C>T	Intron 1 (40844)	NM_005529	HSPG2	acceptor	-18382	DeepIntron	0	neg	SpliceAI=A|HSPG2|0.00|0.00|0.00|0.00|22|34|2|-45	0.006035
snp	val	NM_005529:g.21915160:T>C	SNP collection	https://genome.ucsc.edu/	.	no effect	0	0	0	0	NTR	00.09 % [00.06 % - 00.13 %]	0	0	chr1	-	21915160	substitution	T>C	Intron 1 (40844)	NM_005529	HSPG2	acceptor	-18850	DeepIntron	0	neg	SpliceAI=G|HSPG2|0.00|0.00|0.00|0.00|9|0|-39|2	0.006283
snp	val	NM_005529:g.21915235:A>G	SNP collection	https://genome.ucsc.edu/	.	no effect	0	0	0	0	NTR	00.09 % [00.06 % - 00.13 %]	0	0	chr1	-	21915235	substitution	A>G	Intron 1 (40844)	NM_005529	HSPG2	acceptor	-18925	DeepIntron	0	neg	SpliceAI=C|HSPG2|0.00|0.00|0.00|0.00|-10|-2|-17|-3	0.006235
snp	val	NM_005529:g.21916071:C>T	SNP collection	https://genome.ucsc.edu/	.	no effect	0	0	0	0	NTR	00.09 % [00.06 % - 00.13 %]	0	0	chr1	-	21916071	substitution	C>T	Intron 1 (40844)	NM_005529	HSPG2	acceptor	-19761	DeepIntron	0	neg	SpliceAI=A|HSPG2|0.00|0.00|0.00|0.00|-48|16|6|34	0.007659
snp	train	NM_005529:g.21916183:T>C	SNP collection	https://genome.ucsc.edu/	.	no effect	0	0	0	0	NTR	00.09 % [00.06 % - 00.13 %]	0	0	chr1	-	21916183	substitution	T>C	Intron 1 (40844)	NM_005529	HSPG2	acceptor	-19873	DeepIntron	0	neg	SpliceAI=G|HSPG2|0.00|0.00|0.00|0.00|17|-12|17|28	0.006143
snp	train	NM_005529:g.21916268:C>T	SNP collection	https://genome.ucsc.edu/	.	no effect	0	0	0	0	NTR	00.09 % [00.06 % - 00.13 %]	0	0	chr1	-	21916268	substitution	C>T	Intron 1 (40844)	NM_005529	HSPG2	acceptor	-19958	DeepIntron	0	neg	SpliceAI=A|HSPG2|0.00|0.00|0.00|0.00|-48|42|29|-28	0.006044
snp	val	NM_005529:g.21916525:T>G	SNP collection	https://genome.ucsc.edu/	.	no effect	0	0	0	0	NTR	00.09 % [00.06 % - 00.13 %]	0	0	chr1	-	21916525	substitution	T>G	Intron 1 (40844)	NM_005529	HSPG2	acceptor	-20215	DeepIntron	0	neg	SpliceAI=C|HSPG2|0.00|0.00|0.00|0.00|-28|-24|24|-24	0.006648
snp	val	NM_005529:g.21916545:A>G	SNP collection	https://genome.ucsc.edu/	.	no effect	0	0	0	0	NTR	00.09 % [00.06 % - 00.13 %]	0	0	chr1	-	21916545	substitution	A>G	Intron 1 (40844)	NM_005529	HSPG2	acceptor	-20235	DeepIntron	0	neg	SpliceAI=C|HSPG2|0.00|0.00|0.00|0.00|-48|4|1|4	0.006098
snp	train	NM_005529:g.21916958:A>G	SNP collection	https://genome.ucsc.edu/	.	no effect	0	0	0	0	NTR	00.05 % [00.03 % - 00.08 %]	0	0	chr1	-	21916958	substitution	A>G	Intron 1 (40844)	NM_005529	HSPG2	donor	20197	DeepIntron	0	neg	SpliceAI=C|HSPG2|0.00|0.00|0.00|0.00|17|-19|23|27	0.006977
snp	val	NM_005529:g.21918099:G>A	SNP collection	https://genome.ucsc.edu/	.	no effect	0	0	0	0	NTR	00.05 % [00.03 % - 00.08 %]	0	0	chr1	-	21918099	substitution	G>A	Intron 1 (40844)	NM_005529	HSPG2	donor	19056	DeepIntron	0	neg	SpliceAI=T|HSPG2|0.00|0.00|0.00|0.00|-9|7|-9|-16	0.008398
snp	train	NM_005529:g.21918430:T>C	SNP collection	https://genome.ucsc.edu/	.	no effect	0	0	0	0	NTR	00.05 % [00.03 % - 00.08 %]	0	0	chr1	-	21918430	substitution	T>C	Intron 1 (40844)	NM_005529	HSPG2	donor	18725	DeepIntron	0.01	neg	SpliceAI=G|HSPG2|0.01|0.00|0.00|0.00|27|-5|-42|2	0.007089
snp	train	NM_005529:g.21919263:A>G	SNP collection	https://genome.ucsc.edu/	.	no effect	0	0	0	0	NTR	00.05 % [00.03 % - 00.08 %]	0	0	chr1	-	21919263	substitution	A>G	Intron 1 (40844)	NM_005529	HSPG2	donor	17892	DeepIntron	0	neg	SpliceAI=C|HSPG2|0.00|0.00|0.00|0.00|-5|-2|38|4	0.007266
snp	val	NM_005529:g.21919263:A>T	SNP collection	https://genome.ucsc.edu/	.	no effect	0	0	0	0	NTR	00.05 % [00.03 % - 00.08 %]	0	0	chr1	-	21919263	substitution	A>T	Intron 1 (40844)	NM_005529	HSPG2	donor	17892	DeepIntron	0	neg	SpliceAI=A|HSPG2|0.00|0.00|0.00|0.00|-5|-2|38|-2	0.007299
snp	train	NM_005529:g.21919357:G>A	SNP collection	https://genome.ucsc.edu/	.	no effect	0	0	0	0	NTR	00.05 % [00.03 % - 00.08 %]	0	0	chr1	-	21919357	substitution	G>A	Intron 1 (40844)	NM_005529	HSPG2	donor	17798	DeepIntron	0	neg	SpliceAI=T|HSPG2|0.00|0.00|0.00|0.00|-2|41|36|-40	0.006968
snp	train	NM_005529:g.21919357:G>C	SNP collection	https://genome.ucsc.edu/	.	no effect	0	0	0	0	NTR	00.05 % [00.03 % - 00.08 %]	0	0	chr1	-	21919357	substitution	G>C	Intron 1 (40844)	NM_005529	HSPG2	donor	17798	DeepIntron	0	neg	SpliceAI=G|HSPG2|0.00|0.00|0.00|0.00|-10|41|28|-40	0.008526
snp	train	NM_005529:g.21919773:G>C	SNP collection	https://genome.ucsc.edu/	.	no effect	0	0	0	0	NTR	00.05 % [00.03 % - 00.08 %]	0	0	chr1	-	21919773	substitution	G>C	Intron 1 (40844)	NM_005529	HSPG2	donor	17382	DeepIntron	0	neg	SpliceAI=G|HSPG2|0.00|0.00|0.00|0.00|-36|19|16|19	0.00696
snp	train	NM_005529:g.21919883:A>T	SNP collection	https://genome.ucsc.edu/	.	no effect	0	0	0	0	NTR	00.05 % [00.03 % - 00.08 %]	0	0	chr1	-	21919883	substitution	A>T	Intron 1 (40844)	NM_005529	HSPG2	donor	17272	DeepIntron	0	neg	SpliceAI=A|HSPG2|0.00|0.00|0.00|0.00|-4|-46|-4|-44	0.008539
snp	train	NM_005529:g.21921005:G>A	SNP collection	https://genome.ucsc.edu/	.	no effect	0	0	0	0	NTR	00.05 % [00.03 % - 00.08 %]	0	0	chr1	-	21921005	substitution	G>A	Intron 1 (40844)	NM_005529	HSPG2	donor	16150	DeepIntron	0	neg	SpliceAI=T|HSPG2|0.00|0.00|0.00|0.00|-15|22|7|-15	0.008731
snp	train	NM_005529:g.21921226:A>C	SNP collection	https://genome.ucsc.edu/	.	no effect	0	0	0	0	NTR	00.05 % [00.03 % - 00.08 %]	0	0	chr1	-	21921226	substitution	A>C	Intron 1 (40844)	NM_005529	HSPG2	donor	15929	DeepIntron	0	neg	SpliceAI=G|HSPG2|0.00|0.00|0.00|0.00|-10|31|-16|-30	0.006946
snp	val	NM_005529:g.21921226:A>G	SNP collection	https://genome.ucsc.edu/	.	no effect	0	0	0	0	NTR	00.05 % [00.03 % - 00.08 %]	0.008	0	chr1	-	21921226	substitution	A>G	Intron 1 (40844)	NM_005529	HSPG2	donor	15929	DeepIntron	0	neg	SpliceAI=C|HSPG2|0.00|0.00|0.00|0.00|-1|-10|-30|-10	0.006939
snp	val	NM_005529:g.21921973:A>G	SNP collection	https://genome.ucsc.edu/	.	no effect	0	0	0	0	NTR	00.05 % [00.03 % - 00.08 %]	0	0	chr1	-	21921973	substitution	A>G	Intron 1 (40844)	NM_005529	HSPG2	donor	15182	DeepIntron	0	neg	SpliceAI=C|HSPG2|0.00|0.00|0.00|0.00|5|-3|-42|-1	0.007053
snp	train	NM_005529:g.21922115:A>T	SNP collection	https://genome.ucsc.edu/	.	no effect	0	0	0	0	NTR	00.05 % [00.03 % - 00.08 %]	0	0	chr1	-	21922115	substitution	A>T	Intron 1 (40844)	NM_005529	HSPG2	donor	15040	DeepIntron	0	neg	SpliceAI=A|HSPG2|0.00|0.00|0.00|0.00|2|-41|2|-46	0.00862
snp	train	NM_005529:g.21922388:C>T	SNP collection	https://genome.ucsc.edu/	.	no effect	0	0	0	0	NTR	00.05 % [00.03 % - 00.08 %]	0	0	chr1	-	21922388	substitution	C>T	Intron 1 (40844)	NM_005529	HSPG2	donor	14767	DeepIntron	0	neg	SpliceAI=A|HSPG2|0.00|0.00|0.00|0.00|-20|31|32|-14	0.006947
snp	val	NM_005529:g.21922564:A>G	SNP collection	https://genome.ucsc.edu/	.	no effect	0	0	0	0	NTR	00.05 % [00.03 % - 00.08 %]	0	0	chr1	-	21922564	substitution	A>G	Intron 1 (40844)	NM_005529	HSPG2	donor	14591	DeepIntron	0	neg	SpliceAI=C|HSPG2|0.00|0.00|0.00|0.00|32|-35|33|10	0.006963
snp	val	NM_005529:g.21922840:A>C	SNP collection	https://genome.ucsc.edu/	.	no effect	0	0	0	0	NTR	00.05 % [00.03 % - 00.08 %]	0	0	chr1	-	21922840	substitution	A>C	Intron 1 (40844)	NM_005529	HSPG2	donor	14315	DeepIntron	0	neg	SpliceAI=G|HSPG2|0.00|0.00|0.00|0.00|27|-41|-16|27	0.008448
snp	val	NM_005529:g.21922847:T>A	SNP collection	https://genome.ucsc.edu/	.	no effect	0	0	0	0	NTR	00.05 % [00.03 % - 00.08 %]	0	0	chr1	-	21922847	substitution	T>A	Intron 1 (40844)	NM_005529	HSPG2	donor	14308	DeepIntron	0	neg	SpliceAI=T|HSPG2|0.00|0.00|0.00|0.00|15|20|20|45	0.00698
snp	train	NM_005529:g.21922847:T>C	SNP collection	https://genome.ucsc.edu/	.	no effect	0	0	0	0	NTR	00.05 % [00.03 % - 00.08 %]	0	0	chr1	-	21922847	substitution	T>C	Intron 1 (40844)	NM_005529	HSPG2	donor	14308	DeepIntron	0	neg	SpliceAI=G|HSPG2|0.00|0.00|0.00|0.00|15|45|-15|45	0.006962
snp	train	NM_005529:g.21922847:T>G	SNP collection	https://genome.ucsc.edu/	.	no effect	0	0	0	0	NTR	00.05 % [00.03 % - 00.08 %]	0	0	chr1	-	21922847	substitution	T>G	Intron 1 (40844)	NM_005529	HSPG2	donor	14308	DeepIntron	0	neg	SpliceAI=C|HSPG2|0.00|0.00|0.00|0.00|15|20|45|2	0.006896
snp	val	NM_005529:g.21923033:G>A	SNP collection	https://genome.ucsc.edu/	.	no effect	0	0	0	0	NTR	00.05 % [00.03 % - 00.08 %]	0	0	chr1	-	21923033	substitution	G>A	Intron 1 (40844)	NM_005529	HSPG2	donor	14122	DeepIntron	0	neg	SpliceAI=T|HSPG2|0.00|0.00|0.00|0.00|41|45|-10|41	0.008402
snp	train	NM_005529:g.21923038:A>G	SNP collection	https://genome.ucsc.edu/	.	no effect	0	0	0	0	NTR	00.05 % [00.03 % - 00.08 %]	0	0	chr1	-	21923038	substitution	A>G	Intron 1 (40844)	NM_005529	HSPG2	donor	14117	DeepIntron	0	neg	SpliceAI=C|HSPG2|0.00|0.00|0.00|0.00|36|-2|36|14	0.008366
snp	val	NM_005529:g.21923096:T>C	SNP collection	https://genome.ucsc.edu/	.	no effect	0	0	0	0	NTR	00.05 % [00.03 % - 00.08 %]	0	0	chr1	-	21923096	substitution	T>C	Intron 1 (40844)	NM_005529	HSPG2	donor	14059	DeepIntron	0	neg	SpliceAI=G|HSPG2|0.00|0.00|0.00|0.00|6|-14|-22|22	0.007038
snp	train	NM_005529:g.21923335:T>C	SNP collection	https://genome.ucsc.edu/	.	no effect	0	0	0	0	NTR	00.05 % [00.03 % - 00.08 %]	0	0	chr1	-	21923335	substitution	T>C	Intron 1 (40844)	NM_005529	HSPG2	donor	13820	DeepIntron	0	neg	SpliceAI=G|HSPG2|0.00|0.00|0.00|0.00|-42|43|46|-5	0.006945
snp	train	NM_005529:g.21923343:G>A	SNP collection	https://genome.ucsc.edu/	.	no effect	0	0	0	0	NTR	00.05 % [00.03 % - 00.08 %]	0	0	chr1	-	21923343	substitution	G>A	Intron 1 (40844)	NM_005529	HSPG2	donor	13812	DeepIntron	0	neg	SpliceAI=T|HSPG2|0.00|0.00|0.00|0.00|-21|35|-45|-13	0.006953
snp	val	NM_005529:g.21923343:G>C	SNP collection	https://genome.ucsc.edu/	.	no effect	0	0	0	0	NTR	00.05 % [00.03 % - 00.08 %]	0	0	chr1	-	21923343	substitution	G>C	Intron 1 (40844)	NM_005529	HSPG2	donor	13812	DeepIntron	0	neg	SpliceAI=G|HSPG2|0.00|0.00|0.00|0.00|-38|35|22|-13	0.00696
snp	train	NM_005529:g.21923412:T>A	SNP collection	https://genome.ucsc.edu/	.	no effect	0	0	0	0	NTR	00.05 % [00.03 % - 00.08 %]	0	0	chr1	-	21923412	substitution	T>A	Intron 1 (40844)	NM_005529	HSPG2	donor	13743	DeepIntron	0	neg	SpliceAI=T|HSPG2|0.00|0.00|0.00|0.00|-34|-10|29|-10	0.00729
snp	train	NM_005529:g.21923414:T>C	SNP collection	https://genome.ucsc.edu/	.	no effect	0	0	0	0	NTR	00.05 % [00.03 % - 00.08 %]	0	0	chr1	-	21923414	substitution	T>C	Intron 1 (40844)	NM_005529	HSPG2	donor	13741	DeepIntron	0	neg	SpliceAI=G|HSPG2|0.00|0.00|0.00|0.00|-36|-12|27|-6	0.007433
snp	val	NM_005529:g.21923470:T>G	SNP collection	https://genome.ucsc.edu/	.	no effect	0	0	0	0	NTR	00.05 % [00.03 % - 00.08 %]	0	0	chr1	-	21923470	substitution	T>G	Intron 1 (40844)	NM_005529	HSPG2	donor	13685	DeepIntron	0	neg	SpliceAI=C|HSPG2|0.00|0.00|0.00|0.00|-1|21|0|21	0.008601
snp	train	NM_005529:g.21923536:G>C	SNP collection	https://genome.ucsc.edu/	.	no effect	0	0	0	0	NTR	00.05 % [00.03 % - 00.08 %]	0	0	chr1	-	21923536	substitution	G>C	Intron 1 (40844)	NM_005529	HSPG2	donor	13619	DeepIntron	0	neg	SpliceAI=G|HSPG2|0.00|0.00|0.00|0.00|47|-1|-45|45	0.007042
snp	val	NM_005529:g.21923536:G>T	SNP collection	https://genome.ucsc.edu/	.	no effect	0	0	0	0	NTR	00.05 % [00.03 % - 00.08 %]	0	0	chr1	-	21923536	substitution	G>T	Intron 1 (40844)	NM_005529	HSPG2	donor	13619	DeepIntron	0	neg	SpliceAI=A|HSPG2|0.00|0.00|0.00|0.00|47|-1|10|45	0.007145
snp	train	NM_005529:g.21923779:A>T	SNP collection	https://genome.ucsc.edu/	.	no effect	0	0	0	0	NTR	00.05 % [00.03 % - 00.08 %]	0	0	chr1	-	21923779	substitution	A>T	Intron 1 (40844)	NM_005529	HSPG2	donor	13376	DeepIntron	0.01	neg	SpliceAI=A|HSPG2|0.00|0.00|0.01|0.00|-17|-2|48|-45	0.008976
snp	val	NM_005529:g.21924550:T>C	SNP collection	https://genome.ucsc.edu/	.	no effect	0	0	0	0	NTR	00.05 % [00.03 % - 00.08 %]	0	0	chr1	-	21924550	substitution	T>C	Intron 1 (40844)	NM_005529	HSPG2	donor	12605	DeepIntron	0	neg	SpliceAI=G|HSPG2|0.00|0.00|0.00|0.00|0|-12|9|-12	0.008733
snp	train	NM_005529:g.21924622:A>G	SNP collection	https://genome.ucsc.edu/	.	no effect	0	0	0	0	NTR	00.05 % [00.03 % - 00.08 %]	0	0	chr1	-	21924622	substitution	A>G	Intron 1 (40844)	NM_005529	HSPG2	donor	12533	DeepIntron	0	neg	SpliceAI=C|HSPG2|0.00|0.00|0.00|0.00|49|-29|-28|34	0.007011
snp	train	NM_005529:g.21925112:C>G	SNP collection	https://genome.ucsc.edu/	.	no effect	0	0	0	0	NTR	00.05 % [00.03 % - 00.08 %]	0	0	chr1	-	21925112	substitution	C>G	Intron 1 (40844)	NM_005529	HSPG2	donor	12043	DeepIntron	0	neg	SpliceAI=C|HSPG2|0.00|0.00|0.00|0.00|31|-3|3|6	0.007784
snp	train	NM_005529:g.21925208:C>T	SNP collection	https://genome.ucsc.edu/	.	no effect	0	0	0	0	NTR	00.05 % [00.03 % - 00.08 %]	0	0	chr1	-	21925208	substitution	C>T	Intron 1 (40844)	NM_005529	HSPG2	donor	11947	DeepIntron	0	neg	SpliceAI=A|HSPG2|0.00|0.00|0.00|0.00|-38|46|2|-18	0.006969
snp	train	NM_005529:g.21925289:C>T	SNP collection	https://genome.ucsc.edu/	.	no effect	0	0	0	0	NTR	00.05 % [00.03 % - 00.08 %]	0	0	chr1	-	21925289	substitution	C>T	Intron 1 (40844)	NM_005529	HSPG2	donor	11866	DeepIntron	0	neg	SpliceAI=A|HSPG2|0.00|0.00|0.00|0.00|-43|27|19|24	0.007042
snp	train	NM_005529:g.21925308:A>G	SNP collection	https://genome.ucsc.edu/	.	no effect	0	0	0	0	NTR	00.05 % [00.03 % - 00.08 %]	0	0	chr1	-	21925308	substitution	A>G	Intron 1 (40844)	NM_005529	HSPG2	donor	11847	DeepIntron	0	neg	SpliceAI=C|HSPG2|0.00|0.00|0.00|0.00|8|-2|5|-2	0.007108
snp	val	NM_005529:g.21925398:G>A	SNP collection	https://genome.ucsc.edu/	.	no effect	0	0	0	0	NTR	00.05 % [00.03 % - 00.08 %]	0	0	chr1	-	21925398	substitution	G>A	Intron 1 (40844)	NM_005529	HSPG2	donor	11757	DeepIntron	0	neg	SpliceAI=T|HSPG2|0.00|0.00|0.00|0.00|-12|-8|-6|1	0.007107
snp	train	NM_005529:g.21925769:T>C	SNP collection	https://genome.ucsc.edu/	.	no effect	0	0	0	0	NTR	00.05 % [00.03 % - 00.08 %]	0.002	0	chr1	-	21925769	substitution	T>C	Intron 1 (40844)	NM_005529	HSPG2	donor	11386	DeepIntron	0	neg	SpliceAI=G|HSPG2|0.00|0.00|0.00|0.00|-4|-23|-2|33	0.007424
snp	val	NM_005529:g.21925922:G>A	SNP collection	https://genome.ucsc.edu/	.	no effect	0	0	0	0	NTR	00.05 % [00.03 % - 00.08 %]	0	0	chr1	-	21925922	substitution	G>A	Intron 1 (40844)	NM_005529	HSPG2	donor	11233	DeepIntron	0	neg	SpliceAI=T|HSPG2|0.00|0.00|0.00|0.00|-2|44|-2|-16	0.006993
snp	train	NM_005529:g.21926036:C>A	SNP collection	https://genome.ucsc.edu/	.	no effect	0	0	0	0	NTR	00.05 % [00.03 % - 00.08 %]	0	0	chr1	-	21926036	substitution	C>A	Intron 1 (40844)	NM_005529	HSPG2	donor	11119	DeepIntron	0	neg	SpliceAI=T|HSPG2|0.00|0.00|0.00|0.00|42|-44|-7|-3	0.007069
snp	val	NM_005529:g.21926297:T>C	SNP collection	https://genome.ucsc.edu/	.	no effect	0	0	0	0	NTR	00.05 % [00.03 % - 00.08 %]	0	0	chr1	-	21926297	substitution	T>C	Intron 1 (40844)	NM_005529	HSPG2	donor	10858	DeepIntron	0	neg	SpliceAI=G|HSPG2|0.00|0.00|0.00|0.00|43|-11|-9|44	0.007026
snp	val	NM_005529:g.21926569:G>C	SNP collection	https://genome.ucsc.edu/	.	no effect	0	0	0	0	NTR	00.05 % [00.03 % - 00.08 %]	0	0	chr1	-	21926569	substitution	G>C	Intron 1 (40844)	NM_005529	HSPG2	donor	10586	DeepIntron	0	neg	SpliceAI=G|HSPG2|0.00|0.00|0.00|0.00|16|0|-34|0	0.006969
snp	train	NM_005529:g.21926569:G>T	SNP collection	https://genome.ucsc.edu/	.	no effect	0	0	0	0	NTR	00.05 % [00.03 % - 00.08 %]	0	0	chr1	-	21926569	substitution	G>T	Intron 1 (40844)	NM_005529	HSPG2	donor	10586	DeepIntron	0	neg	SpliceAI=A|HSPG2|0.00|0.00|0.00|0.00|-35|19|-34|0	0.007101
snp	train	NM_005529:g.21926643:G>T	SNP collection	https://genome.ucsc.edu/	.	no effect	0	0	0	0	NTR	00.05 % [00.03 % - 00.08 %]	0	0	chr1	-	21926643	substitution	G>T	Intron 1 (40844)	NM_005529	HSPG2	donor	10512	DeepIntron	0	neg	SpliceAI=A|HSPG2|0.00|0.00|0.00|0.00|15|-16|8|1	0.007113
snp	val	NM_005529:g.21927595:G>A	SNP collection	https://genome.ucsc.edu/	.	no effect	0	0	0	0	NTR	00.05 % [00.03 % - 00.08 %]	0	0	chr1	-	21927595	substitution	G>A	Intron 1 (40844)	NM_005529	HSPG2	donor	9560	DeepIntron	0	neg	SpliceAI=T|HSPG2|0.00|0.00|0.00|0.00|43|-1|-42|10	0.007051
snp	val	NM_005529:g.21927941:G>A	SNP collection	https://genome.ucsc.edu/	.	no effect	0	0	0	0	NTR	00.05 % [00.03 % - 00.08 %]	0	0	chr1	-	21927941	substitution	G>A	Intron 1 (40844)	NM_005529	HSPG2	donor	9214	DeepIntron	0	neg	SpliceAI=T|HSPG2|0.00|0.00|0.00|0.00|28|-41|-40|-41	0.007176
snp	train	NM_005529:g.21928065:T>C	SNP collection	https://genome.ucsc.edu/	.	no effect	0	0	0	0	NTR	00.05 % [00.03 % - 00.08 %]	0	0	chr1	-	21928065	substitution	T>C	Intron 1 (40844)	NM_005529	HSPG2	donor	9090	DeepIntron	0	neg	SpliceAI=G|HSPG2|0.00|0.00|0.00|0.00|35|-15|-50|2	0.007244
snp	val	NM_005529:g.21928155:A>C	SNP collection	https://genome.ucsc.edu/	.	no effect	0	0	0	0	NTR	00.05 % [00.03 % - 00.08 %]	0	0	chr1	-	21928155	substitution	A>C	Intron 1 (40844)	NM_005529	HSPG2	donor	9000	DeepIntron	0	neg	SpliceAI=G|HSPG2|0.00|0.00|0.00|0.00|-31|-2|-25|-29	0.008506
snp	val	NM_005529:g.21928389:A>C	SNP collection	https://genome.ucsc.edu/	.	no effect	0	0	0	0	NTR	00.05 % [00.03 % - 00.08 %]	0	0	chr1	-	21928389	substitution	A>C	Intron 1 (40844)	NM_005529	HSPG2	donor	8766	DeepIntron	0	neg	SpliceAI=G|HSPG2|0.00|0.00|0.00|0.00|10|42|-31|42	0.007074
snp	train	NM_005529:g.21929006:G>A	SNP collection	https://genome.ucsc.edu/	.	no effect	0	0	0	0	NTR	00.05 % [00.03 % - 00.08 %]	0	0	chr1	-	21929006	substitution	G>A	Intron 1 (40844)	NM_005529	HSPG2	donor	8149	DeepIntron	0	neg	SpliceAI=T|HSPG2|0.00|0.00|0.00|0.00|42|19|3|-15	0.008605
snp	val	NM_005529:g.21929006:G>T	SNP collection	https://genome.ucsc.edu/	.	no effect	0	0	0	0	NTR	00.05 % [00.03 % - 00.08 %]	0	0	chr1	-	21929006	substitution	G>T	Intron 1 (40844)	NM_005529	HSPG2	donor	8149	DeepIntron	0	neg	SpliceAI=A|HSPG2|0.00|0.00|0.00|0.00|19|2|-15|3	0.008433
snp	train	NM_005529:g.21929191:A>G	SNP collection	https://genome.ucsc.edu/	.	no effect	0	0	0	0	NTR	00.05 % [00.03 % - 00.08 %]	0	0	chr1	-	21929191	substitution	A>G	Intron 1 (40844)	NM_005529	HSPG2	donor	7964	DeepIntron	0	neg	SpliceAI=C|HSPG2|0.00|0.00|0.00|0.00|9|-35|4|-6	0.006955
snp	val	NM_005529:g.21929261:G>A	SNP collection	https://genome.ucsc.edu/	.	no effect	0	0	0	0	NTR	00.05 % [00.03 % - 00.08 %]	0	0	chr1	-	21929261	substitution	G>A	Intron 1 (40844)	NM_005529	HSPG2	donor	7894	DeepIntron	0	neg	SpliceAI=T|HSPG2|0.00|0.00|0.00|0.00|-2|2|7|9	0.008445
snp	val	NM_005529:g.21929439:C>G	SNP collection	https://genome.ucsc.edu/	.	no effect	0	0	0	0	NTR	00.05 % [00.03 % - 00.08 %]	0	0	chr1	-	21929439	substitution	C>G	Intron 1 (40844)	NM_005529	HSPG2	donor	7716	DeepIntron	0	neg	SpliceAI=C|HSPG2|0.00|0.00|0.00|0.00|-1|10|-39|10	0.007027
snp	train	NM_005529:g.21929439:C>T	SNP collection	https://genome.ucsc.edu/	.	no effect	0	0	0	0	NTR	00.05 % [00.03 % - 00.08 %]	0	0	chr1	-	21929439	substitution	C>T	Intron 1 (40844)	NM_005529	HSPG2	donor	7716	DeepIntron	0	neg	SpliceAI=A|HSPG2|0.00|0.00|0.00|0.00|10|-39|2|-39	0.006887
snp	val	NM_005529:g.21929633:T>G	SNP collection	https://genome.ucsc.edu/	.	no effect	0	0	0	0	NTR	00.05 % [00.03 % - 00.08 %]	0	0	chr1	-	21929633	substitution	T>G	Intron 1 (40844)	NM_005529	HSPG2	donor	7522	DeepIntron	0	neg	SpliceAI=C|HSPG2|0.00|0.00|0.00|0.00|22|-3|-1|24	0.00708
snp	train	NM_005529:g.21929910:G>T	SNP collection	https://genome.ucsc.edu/	.	no effect	0	0	0	0	NTR	00.05 % [00.03 % - 00.08 %]	0	0	chr1	-	21929910	substitution	G>T	Intron 1 (40844)	NM_005529	HSPG2	donor	7245	DeepIntron	0	neg	SpliceAI=A|HSPG2|0.00|0.00|0.00|0.00|-9|-43|12|-43	0.006963
snp	train	NM_005529:g.21930232:C>G	SNP collection	https://genome.ucsc.edu/	.	no effect	0	0	0	0	NTR	00.05 % [00.03 % - 00.08 %]	0	0	chr1	-	21930232	substitution	C>G	Intron 1 (40844)	NM_005529	HSPG2	donor	6923	DeepIntron	0	neg	SpliceAI=C|HSPG2|0.00|0.00|0.00|0.00|-19|30|21|9	0.006885
snp	val	NM_005529:g.21930232:C>T	SNP collection	https://genome.ucsc.edu/	.	no effect	0	0	0	0	NTR	00.05 % [00.03 % - 00.08 %]	0	0	chr1	-	21930232	substitution	C>T	Intron 1 (40844)	NM_005529	HSPG2	donor	6923	DeepIntron	0	neg	SpliceAI=A|HSPG2|0.00|0.00|0.00|0.00|-5|30|21|17	0.00695
snp	train	NM_005529:g.21930321:C>T	SNP collection	https://genome.ucsc.edu/	.	no effect	0	0	0	0	NTR	00.05 % [00.03 % - 00.08 %]	0	0	chr1	-	21930321	substitution	C>T	Intron 1 (40844)	NM_005529	HSPG2	donor	6834	DeepIntron	0	neg	SpliceAI=A|HSPG2|0.00|0.00|0.00|0.00|-8|-3|2|-3	0.01041
snp	train	NM_005529:g.21930499:A>G	SNP collection	https://genome.ucsc.edu/	.	no effect	0	0	0	0	NTR	00.05 % [00.03 % - 00.08 %]	0	0	chr1	-	21930499	substitution	A>G	Intron 1 (40844)	NM_005529	HSPG2	donor	6656	DeepIntron	0	neg	SpliceAI=C|HSPG2|0.00|0.00|0.00|0.00|-23|-2|-23|-44	0.007074
snp	val	NM_005529:g.21930709:C>A	SNP collection	https://genome.ucsc.edu/	.	no effect	0	0	0	0	NTR	00.05 % [00.03 % - 00.08 %]	0	0	chr1	-	21930709	substitution	C>A	Intron 1 (40844)	NM_005529	HSPG2	donor	6446	DeepIntron	0	neg	SpliceAI=T|HSPG2|0.00|0.00|0.00|0.00|37|-13|3|-12	0.007183
snp	train	NM_005529:g.21931246:G>A	SNP collection	https://genome.ucsc.edu/	.	no effect	0	0	0	0	NTR	00.05 % [00.03 % - 00.08 %]	0	0	chr1	-	21931246	substitution	G>A	Intron 1 (40844)	NM_005529	HSPG2	donor	5909	DeepIntron	0	neg	SpliceAI=T|HSPG2|0.00|0.00|0.00|0.00|-26|1|-26|12	0.007013
snp	train	NM_005529:g.21931287:G>A	SNP collection	https://genome.ucsc.edu/	.	no effect	0	0	0	0	NTR	00.05 % [00.03 % - 00.08 %]	0	0	chr1	-	21931287	substitution	G>A	Intron 1 (40844)	NM_005529	HSPG2	donor	5868	DeepIntron	0.02	neg	SpliceAI=T|HSPG2|0.00|0.00|0.00|0.02|-2|23|-2|23	0.008662
snp	val	NM_005529:g.21931607:T>C	SNP collection	https://genome.ucsc.edu/	.	no effect	0	0	0	0	NTR	00.05 % [00.03 % - 00.08 %]	0	0	chr1	-	21931607	substitution	T>C	Intron 1 (40844)	NM_005529	HSPG2	donor	5548	DeepIntron	0	neg	SpliceAI=G|HSPG2|0.00|0.00|0.00|0.00|47|-13|-45|-13	0.008477
snp	train	NM_005529:g.21931881:C>T	SNP collection	https://genome.ucsc.edu/	.	no effect	0	0	0	0	NTR	00.05 % [00.03 % - 00.08 %]	0	0	chr1	-	21931881	substitution	C>T	Intron 1 (40844)	NM_005529	HSPG2	donor	5274	DeepIntron	0	neg	SpliceAI=A|HSPG2|0.00|0.00|0.00|0.00|-23|20|11|-14	0.006968
snp	val	NM_005529:g.21932106:C>A	SNP collection	https://genome.ucsc.edu/	.	no effect	0	0	0	0	NTR	00.05 % [00.03 % - 00.08 %]	0	0	chr1	-	21932106	substitution	C>A	Intron 1 (40844)	NM_005529	HSPG2	donor	5049	DeepIntron	0	neg	SpliceAI=T|HSPG2|0.00|0.00|0.00|0.00|-22|-4|-40|32	0.008434
snp	train	NM_005529:g.21932106:C>G	SNP collection	https://genome.ucsc.edu/	.	no effect	0	0	0	0	NTR	00.05 % [00.03 % - 00.08 %]	0	0	chr1	-	21932106	substitution	C>G	Intron 1 (40844)	NM_005529	HSPG2	donor	5049	DeepIntron	0	neg	SpliceAI=C|HSPG2|0.00|0.00|0.00|0.00|-42|-4|27|-42	0.008576
snp	val	NM_005529:g.21932557:T>C	SNP collection	https://genome.ucsc.edu/	.	no effect	0	0	0	0	NTR	00.05 % [00.03 % - 00.08 %]	0	0	chr1	-	21932557	substitution	T>C	Intron 1 (40844)	NM_005529	HSPG2	donor	4598	DeepIntron	0	neg	SpliceAI=G|HSPG2|0.00|0.00|0.00|0.00|4|-14|4|29	0.007276
snp	train	NM_005529:g.21932653:C>T	SNP collection	https://genome.ucsc.edu/	.	no effect	0	0	0	0	NTR	00.05 % [00.03 % - 00.08 %]	0	0	chr1	-	21932653	substitution	C>T	Intron 1 (40844)	NM_005529	HSPG2	donor	4502	DeepIntron	0	neg	SpliceAI=A|HSPG2|0.00|0.00|0.00|0.00|-13|-49|11|-16	0.007059
snp	train	NM_005529:g.21932873:A>G	SNP collection	https://genome.ucsc.edu/	.	no effect	0	0	0	0	NTR	00.05 % [00.03 % - 00.08 %]	0	0	chr1	-	21932873	substitution	A>G	Intron 1 (40844)	NM_005529	HSPG2	donor	4282	DeepIntron	0	neg	SpliceAI=C|HSPG2|0.00|0.00|0.00|0.00|-45|-2|48|-1	0.006982
snp	train	NM_005529:g.21933544:G>A	SNP collection	https://genome.ucsc.edu/	.	no effect	0	0	0	0	NTR	00.05 % [00.03 % - 00.08 %]	0	0	chr1	-	21933544	substitution	G>A	Intron 1 (40844)	NM_005529	HSPG2	donor	3611	DeepIntron	0.02	neg	SpliceAI=T|HSPG2|0.00|0.00|0.02|0.00|37|1|-27|1	0.00704
snp	train	NM_005529:g.21933767:C>T	SNP collection	https://genome.ucsc.edu/	.	no effect	0	0	0	0	NTR	00.05 % [00.03 % - 00.08 %]	0	0	chr1	-	21933767	substitution	C>T	Intron 1 (40844)	NM_005529	HSPG2	donor	3388	DeepIntron	0	neg	SpliceAI=A|HSPG2|0.00|0.00|0.00|0.00|-39|-26|-39|-26	0.006986
snp	train	NM_005529:g.21933815:G>A	SNP collection	https://genome.ucsc.edu/	.	no effect	0	0	0	0	NTR	00.05 % [00.03 % - 00.08 %]	0	0	chr1	-	21933815	substitution	G>A	Intron 1 (40844)	NM_005529	HSPG2	donor	3340	DeepIntron	0	neg	SpliceAI=T|HSPG2|0.00|0.00|0.00|0.00|-2|-10|28|1	0.007209
snp	train	NM_005529:g.21934130:A>G	SNP collection	https://genome.ucsc.edu/	.	no effect	0	0	0	0	NTR	00.05 % [00.03 % - 00.08 %]	0	0	chr1	-	21934130	substitution	A>G	Intron 1 (40844)	NM_005529	HSPG2	donor	3025	DeepIntron	0	neg	SpliceAI=C|HSPG2|0.00|0.00|0.00|0.00|-1|-7|1|-16	0.008665
snp	train	NM_005529:g.21934351:A>T	SNP collection	https://genome.ucsc.edu/	.	no effect	0	0	0	0	NTR	00.05 % [00.03 % - 00.08 %]	0	0	chr1	-	21934351	substitution	A>T	Intron 1 (40844)	NM_005529	HSPG2	donor	2804	DeepIntron	0	neg	SpliceAI=A|HSPG2|0.00|0.00|0.00|0.00|-21|16|33|4	0.006871
snp	train	NM_005529:g.21934406:T>C	SNP collection	https://genome.ucsc.edu/	.	no effect	0	0	0	0	NTR	00.05 % [00.03 % - 00.08 %]	0	0	chr1	-	21934406	substitution	T>C	Intron 1 (40844)	NM_005529	HSPG2	donor	2749	DeepIntron	0	neg	SpliceAI=G|HSPG2|0.00|0.00|0.00|0.00|14|-12|14|16	0.006962
snp	train	NM_005529:g.21934846:G>A	SNP collection	https://genome.ucsc.edu/	.	no effect	0	0	0	0	NTR	00.05 % [00.03 % - 00.08 %]	0	0	chr1	-	21934846	substitution	G>A	Intron 1 (40844)	NM_005529	HSPG2	donor	2309	DeepIntron	0	neg	SpliceAI=T|HSPG2|0.00|0.00|0.00|0.00|-19|42|-2|-18	0.007188
snp	val	NM_005529:g.21934846:G>C	SNP collection	https://genome.ucsc.edu/	.	no effect	0	0	0	0	NTR	00.05 % [00.03 % - 00.08 %]	0	0	chr1	-	21934846	substitution	G>C	Intron 1 (40844)	NM_005529	HSPG2	donor	2309	DeepIntron	0	neg	SpliceAI=G|HSPG2|0.00|0.00|0.00|0.00|-3|42|29|-18	0.009008
snp	val	NM_005529:g.21935051:G>T	SNP collection	https://genome.ucsc.edu/	.	no effect	0	0	0	0	NTR	00.05 % [00.03 % - 00.08 %]	0	0	chr1	-	21935051	substitution	G>T	Intron 1 (40844)	NM_005529	HSPG2	donor	2104	DeepIntron	0	neg	SpliceAI=A|HSPG2|0.00|0.00|0.00|0.00|18|0|15|41	0.008485
snp	val	NM_005529:g.21935147:G>A	SNP collection	https://genome.ucsc.edu/	.	no effect	0	0	0	0	NTR	00.05 % [00.03 % - 00.08 %]	0	0	chr1	-	21935147	substitution	G>A	Intron 1 (40844)	NM_005529	HSPG2	donor	2008	DeepIntron	0	neg	SpliceAI=T|HSPG2|0.00|0.00|0.00|0.00|-2|-43|7|-9	0.008434
snp	val	NM_005529:g.21935425:T>G	SNP collection	https://genome.ucsc.edu/	.	no effect	0	0	0	0	NTR	00.05 % [00.03 % - 00.08 %]	0	0	chr1	-	21935425	substitution	T>G	Intron 1 (40844)	NM_005529	HSPG2	donor	1730	DeepIntron	0	neg	SpliceAI=C|HSPG2|0.00|0.00|0.00|0.00|13|6|24|6	0.007536
snp	val	NM_005529:g.21935426:G>T	SNP collection	https://genome.ucsc.edu/	.	no effect	0	0	0	0	NTR	00.05 % [00.03 % - 00.08 %]	0	0	chr1	-	21935426	substitution	G>T	Intron 1 (40844)	NM_005529	HSPG2	donor	1729	DeepIntron	0	neg	SpliceAI=A|HSPG2|0.00|0.00|0.00|0.00|12|5|-23|5	0.007113
snp	train	NM_005529:g.21935666:G>A	SNP collection	https://genome.ucsc.edu/	.	no effect	0	0	0	0	Alter by create New Exon	06.13 % [04.67 % - 08.02 %]	0.002	0	chr1	-	21935666	substitution	G>A	Intron 1 (40844)	NM_005529	HSPG2	donor	1489	DeepIntron	0.02	neg	SpliceAI=T|HSPG2|0.00|0.00|0.02|0.00|32|-48|-1|-17	0.011376
snp	train	NM_005529:g.21935666:G>C	SNP collection	https://genome.ucsc.edu/	.	no effect	0	0	0	0	Alter by create New Exon	06.13 % [04.67 % - 08.02 %]	0	0	chr1	-	21935666	substitution	G>C	Intron 1 (40844)	NM_005529	HSPG2	donor	1489	DeepIntron	0	neg	SpliceAI=G|HSPG2|0.00|0.00|0.00|0.00|32|-1|-6|5	0.007475
snp	val	NM_005529:g.21935732:C>T	SNP collection	https://genome.ucsc.edu/	.	no effect	0	0	0	0	NTR	00.05 % [00.03 % - 00.08 %]	0	0	chr1	-	21935732	substitution	C>T	Intron 1 (40844)	NM_005529	HSPG2	donor	1423	DeepIntron	0	neg	SpliceAI=A|HSPG2|0.00|0.00|0.00|0.00|-13|16|2|16	0.006963
snp	val	NM_005529:g.21935848:A>T	SNP collection	https://genome.ucsc.edu/	.	no effect	0	0	0	0	NTR	00.05 % [00.03 % - 00.08 %]	0	0	chr1	-	21935848	substitution	A>T	Intron 1 (40844)	NM_005529	HSPG2	donor	1307	DeepIntron	0	neg	SpliceAI=A|HSPG2|0.00|0.00|0.00|0.00|-16|6|14|-38	0.008462
snp	val	NM_005529:g.21936011:C>T	SNP collection	https://genome.ucsc.edu/	.	no effect	0	0	0	0	NTR	00.05 % [00.03 % - 00.08 %]	0	0	chr1	-	21936011	substitution	C>T	Intron 1 (40844)	NM_005529	HSPG2	donor	1144	DeepIntron	0	neg	SpliceAI=A|HSPG2|0.00|0.00|0.00|0.00|11|15|2|-38	0.006921
snp	train	NM_005529:g.21936761:G>C	SNP collection	https://genome.ucsc.edu/	.	no effect	0	0	0	0	NTR	00.05 % [00.03 % - 00.08 %]	0	0	chr1	-	21936761	substitution	G>C	Intron 1 (40844)	NM_005529	HSPG2	donor	394	DeepIntron	0	neg	SpliceAI=G|HSPG2|0.00|0.00|0.00|0.00|35|-1|-25|35	0.008472
snp	val	NM_005529:g.21937058:C>G	SNP collection	https://genome.ucsc.edu/	.	no effect	0	0	0	0	NTR	00.41 % [00.21 % - 00.80 %]	0.002	0	chr1	-	21937058	substitution	C>G	Intron 1 (40844)	NM_005529	HSPG2	donor	97	Intron	0	neg	SpliceAI=C|HSPG2|0.00|0.00|0.00|0.00|49|-4|-28|0	0.007061
snp	val	NM_005529:g.21937058:C>T	SNP collection	https://genome.ucsc.edu/	.	no effect	0	0	0	0	NTR	00.41 % [00.21 % - 00.80 %]	0	0	chr1	-	21937058	substitution	C>T	Intron 1 (40844)	NM_005529	HSPG2	donor	97	Intron	0	neg	SpliceAI=A|HSPG2|0.00|0.00|0.00|0.00|-48|-4|-3|-4	0.00696
snp	train	NM_016124:g.25274443:C>T	SNP collection	https://genome.ucsc.edu/	.	no effect	0	0	0	0	NTR	00.05 % [00.03 % - 00.08 %]	0	0	chr1	+	25274443	substitution	C>T	Intron 1 (11877)	NM_016124	RHD	donor	1748	DeepIntron	0	neg	SpliceAI=T|RHD|0.00|0.00|0.00|0.00|-27|30|23|1	0.007396
snp	train	NM_016124:g.25275003:C>G	SNP collection	https://genome.ucsc.edu/	.	no effect	0	0	0	0	NTR	00.05 % [00.03 % - 00.08 %]	0	0	chr1	+	25275003	substitution	C>G	Intron 1 (11877)	NM_016124	RHD	donor	2308	DeepIntron	0	neg	SpliceAI=G|RHD|0.00|0.00|0.00|0.00|-44|3|9|-6	0.007022
snp	train	NM_016124:g.25275006:G>A	SNP collection	https://genome.ucsc.edu/	.	no effect	0	0	0	0	NTR	00.05 % [00.03 % - 00.08 %]	0	0	chr1	+	25275006	substitution	G>A	Intron 1 (11877)	NM_016124	RHD	donor	2311	DeepIntron	0	neg	SpliceAI=A|RHD|0.00|0.00|0.00|0.00|-47|0|6|-9	0.007143
snp	train	NM_016124:g.25275014:T>C	SNP collection	https://genome.ucsc.edu/	.	no effect	0	0	0	0	NTR	00.05 % [00.03 % - 00.08 %]	0	0	chr1	+	25275014	substitution	T>C	Intron 1 (11877)	NM_016124	RHD	donor	2319	DeepIntron	0	neg	SpliceAI=C|RHD|0.00|0.00|0.00|0.00|-18|-16|44|-2	0.007028
snp	train	NM_016124:g.25275357:G>A	SNP collection	https://genome.ucsc.edu/	.	no effect	0	0	0	0	NTR	00.05 % [00.03 % - 00.08 %]	0	0	chr1	+	25275357	substitution	G>A	Intron 1 (11877)	NM_016124	RHD	donor	2662	DeepIntron	0	neg	SpliceAI=A|RHD|0.00|0.00|0.00|0.00|2|4|2|20	0.008721
snp	train	NM_016124:g.25275511:T>G	SNP collection	https://genome.ucsc.edu/	.	no effect	0	0	0	0	NTR	00.05 % [00.03 % - 00.08 %]	0	0	chr1	+	25275511	substitution	T>G	Intron 1 (11877)	NM_016124	RHD	donor	2816	DeepIntron	0	neg	SpliceAI=G|RHD|0.00|0.00|0.00|0.00|36|10|47|-4	0.006897
snp	val	NM_016124:g.25275837:G>T	SNP collection	https://genome.ucsc.edu/	.	no effect	0	0	0	0	NTR	00.05 % [00.03 % - 00.08 %]	0	0	chr1	+	25275837	substitution	G>T	Intron 1 (11877)	NM_016124	RHD	donor	3142	DeepIntron	0	neg	SpliceAI=T|RHD|0.00|0.00|0.00|0.00|27|-18|-24|29	0.008758
snp	val	NM_016124:g.25276218:A>G	SNP collection	https://genome.ucsc.edu/	.	no effect	0	0	0	0	NTR	00.05 % [00.03 % - 00.08 %]	0	0	chr1	+	25276218	substitution	A>G	Intron 1 (11877)	NM_016124	RHD	donor	3523	DeepIntron	0	neg	SpliceAI=G|RHD|0.00|0.00|0.00|0.00|-5|9|-35|3	0.006986
snp	train	NM_016124:g.25276591:A>G	SNP collection	https://genome.ucsc.edu/	.	no effect	0	0	0	0	NTR	00.05 % [00.03 % - 00.08 %]	0	0	chr1	+	25276591	substitution	A>G	Intron 1 (11877)	NM_016124	RHD	donor	3896	DeepIntron	0	neg	SpliceAI=G|RHD|0.00|0.00|0.00|0.00|-17|4|26|4	0.007196
snp	train	NM_016124:g.25276940:G>T	SNP collection	https://genome.ucsc.edu/	.	no effect	0	0	0	0	NTR	00.05 % [00.03 % - 00.08 %]	0	0	chr1	+	25276940	substitution	G>T	Intron 1 (11877)	NM_016124	RHD	donor	4245	DeepIntron	0	neg	SpliceAI=T|RHD|0.00|0.00|0.00|0.00|8|-4|-15|-3	0.007307
snp	train	NM_016124:g.25277062:G>A	SNP collection	https://genome.ucsc.edu/	.	no effect	0	0	0	0	NTR	00.05 % [00.03 % - 00.08 %]	0	0	chr1	+	25277062	substitution	G>A	Intron 1 (11877)	NM_016124	RHD	donor	4367	DeepIntron	0	neg	SpliceAI=A|RHD|0.00|0.00|0.00|0.00|13|-23|-11|-5	0.008485
snp	val	NM_016124:g.25277470:T>G	SNP collection	https://genome.ucsc.edu/	.	no effect	0	0	0	0	NTR	00.05 % [00.03 % - 00.08 %]	0	0	chr1	+	25277470	substitution	T>G	Intron 1 (11877)	NM_016124	RHD	donor	4775	DeepIntron	0	neg	SpliceAI=G|RHD|0.00|0.00|0.00|0.00|-25|-22|22|1	0.007715
snp	train	NM_016124:g.25277577:C>T	SNP collection	https://genome.ucsc.edu/	.	no effect	0	0	0	0	NTR	00.05 % [00.03 % - 00.08 %]	0	0	chr1	+	25277577	substitution	C>T	Intron 1 (11877)	NM_016124	RHD	donor	4882	DeepIntron	0	neg	SpliceAI=T|RHD|0.00|0.00|0.00|0.00|22|-32|-42|30	0.009049
snp	train	NM_016124:g.25277587:T>A	SNP collection	https://genome.ucsc.edu/	.	no effect	0	0	0	0	NTR	00.05 % [00.03 % - 00.08 %]	0	0	chr1	+	25277587	substitution	T>A	Intron 1 (11877)	NM_016124	RHD	donor	4892	DeepIntron	0	neg	SpliceAI=A|RHD|0.00|0.00|0.00|0.00|-40|12|20|6	0.007042
snp	train	NM_016124:g.25277614:G>C	SNP collection	https://genome.ucsc.edu/	.	no effect	0	0	0	0	NTR	00.05 % [00.03 % - 00.08 %]	0	0	chr1	+	25277614	substitution	G>C	Intron 1 (11877)	NM_016124	RHD	donor	4919	DeepIntron	0	neg	SpliceAI=C|RHD|0.00|0.00|0.00|0.00|-15|-7|9|-7	0.007424
snp	train	NM_016124:g.25277932:C>G	SNP collection	https://genome.ucsc.edu/	.	no effect	0	0	0	0	NTR	00.05 % [00.03 % - 00.08 %]	0	0	chr1	+	25277932	substitution	C>G	Intron 1 (11877)	NM_016124	RHD	donor	5237	DeepIntron	0	neg	SpliceAI=G|RHD|0.00|0.00|0.00|0.00|-22|45|-23|-44	0.00721
snp	train	NM_016124:g.25277951:G>C	SNP collection	https://genome.ucsc.edu/	.	no effect	0	0	0	0	NTR	00.05 % [00.03 % - 00.08 %]	0	0	chr1	+	25277951	substitution	G>C	Intron 1 (11877)	NM_016124	RHD	donor	5256	DeepIntron	0	neg	SpliceAI=C|RHD|0.00|0.00|0.00|0.00|-41|29|-42|0	0.007158
snp	val	NM_016124:g.25278580:G>A	SNP collection	https://genome.ucsc.edu/	.	no effect	0	0	0	0	NTR	00.05 % [00.03 % - 00.08 %]	0	0	chr1	+	25278580	substitution	G>A	Intron 1 (11877)	NM_016124	RHD	donor	5885	DeepIntron	0	neg	SpliceAI=A|RHD|0.00|0.00|0.00|0.00|-3|41|-44|-1	0.006209
snp	train	NM_016124:g.25279085:C>T	SNP collection	https://genome.ucsc.edu/	.	no effect	0	0	0	0	NTR	00.09 % [00.06 % - 00.13 %]	0	0	chr1	+	25279085	substitution	C>T	Intron 1 (11877)	NM_016124	RHD	acceptor	-5488	DeepIntron	0	neg	SpliceAI=T|RHD|0.00|0.00|0.00|0.00|-42|-25|-34|42	0.006096
snp	val	NM_016124:g.25279483:C>G	SNP collection	https://genome.ucsc.edu/	.	no effect	0	0	0	0	NTR	00.09 % [00.06 % - 00.13 %]	0	0	chr1	+	25279483	substitution	C>G	Intron 1 (11877)	NM_016124	RHD	acceptor	-5090	DeepIntron	0.03	neg	SpliceAI=G|RHD|0.00|0.00|0.00|0.03|8|4|8|4	0.00682
snp	train	NM_016124:g.25279673:G>A	SNP collection	https://genome.ucsc.edu/	.	no effect	0	0	0	0	NTR	00.09 % [00.06 % - 00.13 %]	0	0	chr1	+	25279673	substitution	G>A	Intron 1 (11877)	NM_016124	RHD	acceptor	-4900	DeepIntron	0.01	neg	SpliceAI=A|RHD|0.00|0.00|0.00|0.01|39|-41|42|30	0.006086
snp	val	NM_016124:g.25279952:G>T	SNP collection	https://genome.ucsc.edu/	.	no effect	0	0	0	0	NTR	00.09 % [00.06 % - 00.13 %]	0	0	chr1	+	25279952	substitution	G>T	Intron 1 (11877)	NM_016124	RHD	acceptor	-4621	DeepIntron	0	neg	SpliceAI=T|RHD|0.00|0.00|0.00|0.00|5|-46|-42|-1	0.006091
snp	val	NM_016124:g.25280261:C>G	SNP collection	https://genome.ucsc.edu/	.	no effect	0	0	0	0	Alter by create New Exon	06.13 % [04.67 % - 08.02 %]	0.002	0	chr1	+	25280261	substitution	C>G	Intron 1 (11877)	NM_016124	RHD	acceptor	-4312	DeepIntron	0	neg	SpliceAI=G|RHD|0.00|0.00|0.00|0.00|15|26|-1|48	0.017645
snp	val	NM_016124:g.25280318:T>A	SNP collection	https://genome.ucsc.edu/	.	no effect	0	0	0	0	NTR	00.09 % [00.06 % - 00.13 %]	0	0	chr1	+	25280318	substitution	T>A	Intron 1 (11877)	NM_016124	RHD	acceptor	-4255	DeepIntron	0	neg	SpliceAI=A|RHD|0.00|0.00|0.00|0.00|2|9|-3|46	0.008326
snp	val	NM_016124:g.25280495:G>A	SNP collection	https://genome.ucsc.edu/	.	no effect	0	0	0	0	NTR	00.09 % [00.06 % - 00.13 %]	0	0	chr1	+	25280495	substitution	G>A	Intron 1 (11877)	NM_016124	RHD	acceptor	-4078	DeepIntron	0	neg	SpliceAI=A|RHD|0.00|0.00|0.00|0.00|2|-27|-47|21	0.007759
snp	train	NM_016124:g.25280648:A>G	SNP collection	https://genome.ucsc.edu/	.	no effect	0	0	0	0	NTR	00.09 % [00.06 % - 00.13 %]	0	0	chr1	+	25280648	substitution	A>G	Intron 1 (11877)	NM_016124	RHD	acceptor	-3925	DeepIntron	0	neg	SpliceAI=G|RHD|0.00|0.00|0.00|0.00|-14|6|-23|-14	0.007124
snp	train	NM_016124:g.25280825:G>A	SNP collection	https://genome.ucsc.edu/	.	no effect	0	0	0	0	NTR	00.09 % [00.06 % - 00.13 %]	0	0	chr1	+	25280825	substitution	G>A	Intron 1 (11877)	NM_016124	RHD	acceptor	-3748	DeepIntron	0	neg	SpliceAI=A|RHD|0.00|0.00|0.00|0.00|2|-29|-43|-29	0.007551
snp	val	NM_016124:g.25281010:A>C	SNP collection	https://genome.ucsc.edu/	.	no effect	0	0	0	0	NTR	00.09 % [00.06 % - 00.13 %]	0	0	chr1	+	25281010	substitution	A>C	Intron 1 (11877)	NM_016124	RHD	acceptor	-3563	DeepIntron	0	neg	SpliceAI=C|RHD|0.00|0.00|0.00|0.00|-46|2|43|21	0.006134
snp	train	NM_016124:g.25281213:G>A	SNP collection	https://genome.ucsc.edu/	.	no effect	0	0	0	0	NTR	00.09 % [00.06 % - 00.13 %]	0	0	chr1	+	25281213	substitution	G>A	Intron 1 (11877)	NM_016124	RHD	acceptor	-3360	DeepIntron	0	neg	SpliceAI=A|RHD|0.00|0.00|0.00|0.00|27|48|26|-1	0.009651
snp	train	NM_016124:g.25281280:T>G	SNP collection	https://genome.ucsc.edu/	.	no effect	0	0	0	0	NTR	00.09 % [00.06 % - 00.13 %]	0	0	chr1	+	25281280	substitution	T>G	Intron 1 (11877)	NM_016124	RHD	acceptor	-3293	DeepIntron	0	neg	SpliceAI=G|RHD|0.00|0.00|0.00|0.00|-19|11|10|-41	0.008701
snp	train	NM_016124:g.25281657:C>T	SNP collection	https://genome.ucsc.edu/	.	no effect	0	0	0	0	NTR	00.09 % [00.06 % - 00.13 %]	0	0	chr1	+	25281657	substitution	C>T	Intron 1 (11877)	NM_016124	RHD	acceptor	-2916	DeepIntron	0	neg	SpliceAI=T|RHD|0.00|0.00|0.00|0.00|13|-46|15|-48	0.006214
snp	train	NM_016124:g.25281714:T>C	SNP collection	https://genome.ucsc.edu/	.	no effect	0	0	0	0	NTR	00.09 % [00.06 % - 00.13 %]	0	0	chr1	+	25281714	substitution	T>C	Intron 1 (11877)	NM_016124	RHD	acceptor	-2859	DeepIntron	0	neg	SpliceAI=C|RHD|0.00|0.00|0.00|0.00|-44|7|1|-2	0.010146
snp	train	NM_016124:g.25281833:G>T	SNP collection	https://genome.ucsc.edu/	.	no effect	0	0	0	0	NTR	00.09 % [00.06 % - 00.13 %]	0	0	chr1	+	25281833	substitution	G>T	Intron 1 (11877)	NM_016124	RHD	acceptor	-2740	DeepIntron	0	neg	SpliceAI=T|RHD|0.00|0.00|0.00|0.00|-3|41|10|47	0.009748
snp	val	NM_016124:g.25282004:C>A	SNP collection	https://genome.ucsc.edu/	.	no effect	0	0	0	0	NTR	00.09 % [00.06 % - 00.13 %]	0	0	chr1	+	25282004	substitution	C>A	Intron 1 (11877)	NM_016124	RHD	acceptor	-2569	DeepIntron	0	neg	SpliceAI=A|RHD|0.00|0.00|0.00|0.00|-15|-48|8|12	0.00617
snp	train	NM_016124:g.25282058:T>C	SNP collection	https://genome.ucsc.edu/	.	no effect	0	0	0	0	NTR	00.09 % [00.06 % - 00.13 %]	0	0	chr1	+	25282058	substitution	T>C	Intron 1 (11877)	NM_016124	RHD	acceptor	-2515	DeepIntron	0.01	neg	SpliceAI=C|RHD|0.00|0.00|0.00|0.01|0|32|36|-46	0.006099
snp	train	NM_016124:g.25282654:A>G	SNP collection	https://genome.ucsc.edu/	.	no effect	0	0	0	0	NTR	00.09 % [00.06 % - 00.13 %]	0	0	chr1	+	25282654	substitution	A>G	Intron 1 (11877)	NM_016124	RHD	acceptor	-1919	DeepIntron	0	neg	SpliceAI=G|RHD|0.00|0.00|0.00|0.00|40|-10|-1|39	0.012117
snp	val	NM_016124:g.25282752:C>T	SNP collection	https://genome.ucsc.edu/	.	no effect	0	0	0	0	Alter by create New Exon	06.13 % [04.67 % - 08.02 %]	0.008	0	chr1	+	25282752	substitution	C>T	Intron 1 (11877)	NM_016124	RHD	acceptor	-1821	DeepIntron	0	neg	SpliceAI=T|RHD|0.00|0.00|0.00|0.00|-5|48|-2|33	0.02754
snp	train	NM_016124:g.25282960:C>T	SNP collection	https://genome.ucsc.edu/	.	no effect	0	0	0	0	NTR	00.09 % [00.06 % - 00.13 %]	0	0	chr1	+	25282960	substitution	C>T	Intron 1 (11877)	NM_016124	RHD	acceptor	-1613	DeepIntron	0	neg	SpliceAI=T|RHD|0.00|0.00|0.00|0.00|14|-48|-9|-42	0.006093
snp	train	NM_016124:g.25283268:T>C	SNP collection	https://genome.ucsc.edu/	.	no effect	0	0	0	0	NTR	00.09 % [00.06 % - 00.13 %]	0	0	chr1	+	25283268	substitution	T>C	Intron 1 (11877)	NM_016124	RHD	acceptor	-1305	DeepIntron	0	neg	SpliceAI=C|RHD|0.00|0.00|0.00|0.00|-18|40|31|-38	0.006188
snp	val	NM_016124:g.25283399:C>T	SNP collection	https://genome.ucsc.edu/	.	no effect	0	0	0	0	NTR	00.09 % [00.06 % - 00.13 %]	0.002	0	chr1	+	25283399	substitution	C>T	Intron 1 (11877)	NM_016124	RHD	acceptor	-1174	DeepIntron	0	neg	SpliceAI=T|RHD|0.00|0.00|0.00|0.00|-2|-13|-2|35	0.010264
snp	val	NM_016124:g.25283400:A>G	SNP collection	https://genome.ucsc.edu/	.	no effect	0	0	0	0	NTR	00.09 % [00.06 % - 00.13 %]	0	0	chr1	+	25283400	substitution	A>G	Intron 1 (11877)	NM_016124	RHD	acceptor	-1173	DeepIntron	0	neg	SpliceAI=G|RHD|0.00|0.00|0.00|0.00|-14|2|-28|-6	0.00628
snp	train	NM_016124:g.25283532:T>A	SNP collection	https://genome.ucsc.edu/	.	no effect	0	0	0	0	NTR	00.09 % [00.06 % - 00.13 %]	0	0	chr1	+	25283532	substitution	T>A	Intron 1 (11877)	NM_016124	RHD	acceptor	-1041	DeepIntron	0	neg	SpliceAI=A|RHD|0.00|0.00|0.00|0.00|-29|21|38|-25	0.006115
snp	val	NM_016124:g.25283552:G>T	SNP collection	https://genome.ucsc.edu/	.	no effect	0	0	0	0	NTR	00.09 % [00.06 % - 00.13 %]	0	0	chr1	+	25283552	substitution	G>T	Intron 1 (11877)	NM_016124	RHD	acceptor	-1021	DeepIntron	0	neg	SpliceAI=T|RHD|0.00|0.00|0.00|0.00|7|1|18|-45	0.006281
snp	train	NM_016124:g.25283912:G>A	SNP collection	https://genome.ucsc.edu/	.	no effect	0	0	0	0	NTR	00.09 % [00.06 % - 00.13 %]	0	0	chr1	+	25283912	substitution	G>A	Intron 1 (11877)	NM_016124	RHD	acceptor	-661	DeepIntron	0.01	neg	SpliceAI=A|RHD|0.00|0.00|0.00|0.01|-4|-44|-46|-5	0.013633
snp	val	NM_016124:g.25283961:G>A	SNP collection	https://genome.ucsc.edu/	.	no effect	0	0	0	0	NTR	00.09 % [00.06 % - 00.13 %]	0	0	chr1	+	25283961	substitution	G>A	Intron 1 (11877)	NM_016124	RHD	acceptor	-612	DeepIntron	0.01	neg	SpliceAI=A|RHD|0.00|0.00|0.01|0.00|6|-22|6|21	0.006128
snp	train	NM_016124:g.25284197:A>G	SNP collection	https://genome.ucsc.edu/	.	no effect	0	0	0	0	NTR	00.09 % [00.06 % - 00.13 %]	0	0	chr1	+	25284197	substitution	A>G	Intron 1 (11877)	NM_016124	RHD	acceptor	-376	DeepIntron	0	neg	SpliceAI=G|RHD|0.00|0.00|0.00|0.00|-24|7|33|-18	0.006092
snp	val	NM_016124:g.25284450:C>G	SNP collection	https://genome.ucsc.edu/	.	no effect	0	0	0	0	NTR	00.56 % [00.03 % - 01.16 %]	0	0	chr1	+	25284450	substitution	C>G	Intron 1 (11877)	NM_016124	RHD	acceptor	-123	Intron	0	neg	SpliceAI=G|RHD|0.00|0.00|0.00|0.00|-39|8|45|-11	0.00618
snp	val	NM_016124:g.25284544:G>A	SNP collection	https://genome.ucsc.edu/	.	no effect	0	0	0	0	NTR	01.70 % [00.78 % - 03.67 %]	0.002	0	chr1	+	25284544	substitution	G>A	Intron 1 (11877)	NM_016124	RHD	acceptor	-29	IntronBP	0.01	neg	SpliceAI=A|RHD|0.01|0.00|0.00|0.00|26|38|-49|38	0.006202
snp	val	NM_016124:g.25284544:G>C	SNP collection	https://genome.ucsc.edu/	.	no effect	0	0	0	0	NTR	01.70 % [00.78 % - 03.67 %]	0	0	chr1	+	25284544	substitution	G>C	Intron 1 (11877)	NM_016124	RHD	acceptor	-29	IntronBP	0.02	neg	SpliceAI=C|RHD|0.01|0.02|0.00|0.00|29|26|26|-49	0.006183
snp	val	NM_016124:g.25284610:G>T	SNP collection	https://genome.ucsc.edu/	.	no effect	0	0	0	0	NTR	05.46 % [04.18 % - 07.11 %]	0.01	0	chr1	+	25284610	substitution	G>T	Exon 2 (187)	NM_016124	RHD	acceptor	38	ExonESR	0.01	neg	SpliceAI=T|RHD|0.01|0.00|0.00|0.00|-40|-37|18|40	0.00571
snp	train	NM_016124:g.25284894:A>G	SNP collection	https://genome.ucsc.edu/	.	no effect	0	0	0	0	NTR	00.41 % [00.21 % - 00.80 %]	0.002	0	chr1	+	25284894	substitution	A>G	Intron 2 (5881)	NM_016124	RHD	donor	135	Intron	0	neg	SpliceAI=G|RHD|0.00|0.00|0.00|0.00|-34|8|-11|7	0.008355
snp	val	NM_016124:g.25284980:A>G	SNP collection	https://genome.ucsc.edu/	.	no effect	0	0	0	0	NTR	00.05 % [00.03 % - 00.08 %]	0	0	chr1	+	25284980	substitution	A>G	Intron 2 (5881)	NM_016124	RHD	donor	221	DeepIntron	0	neg	SpliceAI=G|RHD|0.00|0.00|0.00|0.00|1|-23|37|36	0.008453
snp	val	NM_016124:g.25285099:G>C	SNP collection	https://genome.ucsc.edu/	.	no effect	0	0	0	0	NTR	00.05 % [00.03 % - 00.08 %]	0	0	chr1	+	25285099	substitution	G>C	Intron 2 (5881)	NM_016124	RHD	donor	340	DeepIntron	0	neg	SpliceAI=C|RHD|0.00|0.00|0.00|0.00|49|50|-26|-43	0.006972
snp	val	NM_016124:g.25285537:C>G	SNP collection	https://genome.ucsc.edu/	.	no effect	0	0	0	0	NTR	00.05 % [00.03 % - 00.08 %]	0	0	chr1	+	25285537	substitution	C>G	Intron 2 (5881)	NM_016124	RHD	donor	778	DeepIntron	0	neg	SpliceAI=G|RHD|0.00|0.00|0.00|0.00|1|24|39|8	0.008821
snp	train	NM_016124:g.25285542:A>C	SNP collection	https://genome.ucsc.edu/	.	no effect	0	0	0	0	NTR	00.05 % [00.03 % - 00.08 %]	0	0	chr1	+	25285542	substitution	A>C	Intron 2 (5881)	NM_016124	RHD	donor	783	DeepIntron	0	neg	SpliceAI=C|RHD|0.00|0.00|0.00|0.00|19|5|34|-50	0.007035
snp	train	NM_016124:g.25285622:G>T	SNP collection	https://genome.ucsc.edu/	.	no effect	0	0	0	0	NTR	00.05 % [00.03 % - 00.08 %]	0.004	0	chr1	+	25285622	substitution	G>T	Intron 2 (5881)	NM_016124	RHD	donor	863	DeepIntron	0	neg	SpliceAI=T|RHD|0.00|0.00|0.00|0.00|-2|-6|-46|37	0.009985
snp	train	NM_016124:g.25285782:T>C	SNP collection	https://genome.ucsc.edu/	.	no effect	0	0	0	0	NTR	00.05 % [00.03 % - 00.08 %]	0	0	chr1	+	25285782	substitution	T>C	Intron 2 (5881)	NM_016124	RHD	donor	1023	DeepIntron	0	neg	SpliceAI=C|RHD|0.00|0.00|0.00|0.00|-37|37|42|37	0.008476
snp	train	NM_016124:g.25285982:G>A	SNP collection	https://genome.ucsc.edu/	.	no effect	0	0	0	0	Alter by create New Exon	06.13 % [04.67 % - 08.02 %]	0.002	0	chr1	+	25285982	substitution	G>A	Intron 2 (5881)	NM_016124	RHD	donor	1223	DeepIntron	0	neg	SpliceAI=A|RHD|0.00|0.00|0.00|0.00|2|6|1|-42	0.132829
snp	val	NM_016124:g.25286167:G>A	SNP collection	https://genome.ucsc.edu/	.	no effect	0	0	0	0	NTR	00.05 % [00.03 % - 00.08 %]	0	0	chr1	+	25286167	substitution	G>A	Intron 2 (5881)	NM_016124	RHD	donor	1408	DeepIntron	0	neg	SpliceAI=A|RHD|0.00|0.00|0.00|0.00|33|41|33|-31	0.007097
snp	val	NM_016124:g.25286515:A>G	SNP collection	https://genome.ucsc.edu/	.	no effect	0	0	0	0	NTR	00.05 % [00.03 % - 00.08 %]	0	0	chr1	+	25286515	substitution	A>G	Intron 2 (5881)	NM_016124	RHD	donor	1756	DeepIntron	0	neg	SpliceAI=G|RHD|0.00|0.00|0.00|0.00|-42|2|-42|3	0.007218
snp	val	NM_016124:g.25286520:T>C	SNP collection	https://genome.ucsc.edu/	.	no effect	0	0	0	0	NTR	00.05 % [00.03 % - 00.08 %]	0	0	chr1	+	25286520	substitution	T>C	Intron 2 (5881)	NM_016124	RHD	donor	1761	DeepIntron	0	neg	SpliceAI=C|RHD|0.00|0.00|0.00|0.00|-22|-47|8|-47	0.00709
snp	train	NM_016124:g.25286583:G>A	SNP collection	https://genome.ucsc.edu/	.	no effect	0	0	0	0	NTR	00.05 % [00.03 % - 00.08 %]	0	0	chr1	+	25286583	substitution	G>A	Intron 2 (5881)	NM_016124	RHD	donor	1824	DeepIntron	0	neg	SpliceAI=A|RHD|0.00|0.00|0.00|0.00|-12|28|-12|28	0.008486
snp	val	NM_016124:g.25286654:T>C	SNP collection	https://genome.ucsc.edu/	.	no effect	0	0	0	0	NTR	00.05 % [00.03 % - 00.08 %]	0	0	chr1	+	25286654	substitution	T>C	Intron 2 (5881)	NM_016124	RHD	donor	1895	DeepIntron	0	neg	SpliceAI=C|RHD|0.00|0.00|0.00|0.00|-13|13|11|-2	0.007244
snp	train	NM_016124:g.25286821:C>T	SNP collection	https://genome.ucsc.edu/	.	no effect	0	0	0	0	NTR	00.05 % [00.03 % - 00.08 %]	0	0	chr1	+	25286821	substitution	C>T	Intron 2 (5881)	NM_016124	RHD	donor	2062	DeepIntron	0	neg	SpliceAI=T|RHD|0.00|0.00|0.00|0.00|33|-8|-2|14	0.007175
snp	train	NM_016124:g.25286888:T>A	SNP collection	https://genome.ucsc.edu/	.	no effect	0	0	0	0	NTR	00.05 % [00.03 % - 00.08 %]	0	0	chr1	+	25286888	substitution	T>A	Intron 2 (5881)	NM_016124	RHD	donor	2129	DeepIntron	0	neg	SpliceAI=A|RHD|0.00|0.00|0.00|0.00|-42|-22|23|-23	0.006984
snp	val	NM_016124:g.25287041:C>T	SNP collection	https://genome.ucsc.edu/	.	no effect	0	0	0	0	NTR	00.05 % [00.03 % - 00.08 %]	0	0	chr1	+	25287041	substitution	C>T	Intron 2 (5881)	NM_016124	RHD	donor	2282	DeepIntron	0	neg	SpliceAI=T|RHD|0.00|0.00|0.00|0.00|-18|-7|41|36	0.00853
snp	val	NM_016124:g.25287120:A>T	SNP collection	https://genome.ucsc.edu/	.	no effect	0	0	0	0	NTR	00.05 % [00.03 % - 00.08 %]	0	0	chr1	+	25287120	substitution	A>T	Intron 2 (5881)	NM_016124	RHD	donor	2361	DeepIntron	0	neg	SpliceAI=T|RHD|0.00|0.00|0.00|0.00|-3|19|-37|-1	0.007247
snp	train	NM_016124:g.25287137:A>G	SNP collection	https://genome.ucsc.edu/	.	no effect	0	0	0	0	NTR	00.05 % [00.03 % - 00.08 %]	0	0	chr1	+	25287137	substitution	A>G	Intron 2 (5881)	NM_016124	RHD	donor	2378	DeepIntron	0	neg	SpliceAI=G|RHD|0.00|0.00|0.00|0.00|-20|2|-14|2	0.007062
snp	train	NM_016124:g.25287248:T>C	SNP collection	https://genome.ucsc.edu/	.	no effect	0	0	0	0	NTR	00.05 % [00.03 % - 00.08 %]	0	0	chr1	+	25287248	substitution	T>C	Intron 2 (5881)	NM_016124	RHD	donor	2489	DeepIntron	0	neg	SpliceAI=C|RHD|0.00|0.00|0.00|0.00|34|11|16|-22	0.007276
snp	val	NM_016124:g.25287810:C>T	SNP collection	https://genome.ucsc.edu/	.	no effect	0	0	0	0	NTR	00.09 % [00.06 % - 00.13 %]	0	0	chr1	+	25287810	substitution	C>T	Intron 2 (5881)	NM_016124	RHD	acceptor	-2831	DeepIntron	0	neg	SpliceAI=T|RHD|0.00|0.00|0.00|0.00|-17|14|38|-32	0.006146
snp	train	NM_016124:g.25287838:C>T	SNP collection	https://genome.ucsc.edu/	.	no effect	0	0	0	0	NTR	00.09 % [00.06 % - 00.13 %]	0	0	chr1	+	25287838	substitution	C>T	Intron 2 (5881)	NM_016124	RHD	acceptor	-2803	DeepIntron	0	neg	SpliceAI=T|RHD|0.00|0.00|0.00|0.00|10|28|-16|10	0.006096
snp	val	NM_016124:g.25287868:G>A	SNP collection	https://genome.ucsc.edu/	.	no effect	0	0	0	0	NTR	00.09 % [00.06 % - 00.13 %]	0	0	chr1	+	25287868	substitution	G>A	Intron 2 (5881)	NM_016124	RHD	acceptor	-2773	DeepIntron	0	neg	SpliceAI=A|RHD|0.00|0.00|0.00|0.00|-9|-2|-3|-20	0.006048
snp	train	NM_016124:g.25287871:T>C	SNP collection	https://genome.ucsc.edu/	.	no effect	0	0	0	0	NTR	00.09 % [00.06 % - 00.13 %]	0	0	chr1	+	25287871	substitution	T>C	Intron 2 (5881)	NM_016124	RHD	acceptor	-2770	DeepIntron	0	neg	SpliceAI=C|RHD|0.00|0.00|0.00|0.00|-47|-5|-49|-23	0.006076
snp	val	NM_016124:g.25287872:G>C	SNP collection	https://genome.ucsc.edu/	.	no effect	0	0	0	0	NTR	00.09 % [00.06 % - 00.13 %]	0	0	chr1	+	25287872	substitution	G>C	Intron 2 (5881)	NM_016124	RHD	acceptor	-2769	DeepIntron	0	neg	SpliceAI=C|RHD|0.00|0.00|0.00|0.00|3|-6|-24|-7	0.006058
snp	val	NM_016124:g.25287884:T>G	SNP collection	https://genome.ucsc.edu/	.	no effect	0	0	0	0	NTR	00.09 % [00.06 % - 00.13 %]	0	0	chr1	+	25287884	substitution	T>G	Intron 2 (5881)	NM_016124	RHD	acceptor	-2757	DeepIntron	0	neg	SpliceAI=G|RHD|0.00|0.00|0.00|0.00|-18|24|40|-36	0.006078
snp	train	NM_016124:g.25287897:A>G	SNP collection	https://genome.ucsc.edu/	.	no effect	0	0	0	0	NTR	00.09 % [00.06 % - 00.13 %]	0	0	chr1	+	25287897	substitution	A>G	Intron 2 (5881)	NM_016124	RHD	acceptor	-2744	DeepIntron	0	neg	SpliceAI=G|RHD|0.00|0.00|0.00|0.00|-31|2|27|-3	0.006136
snp	train	NM_016124:g.25287909:C>G	SNP collection	https://genome.ucsc.edu/	.	no effect	0	0	0	0	NTR	00.09 % [00.06 % - 00.13 %]	0	0	chr1	+	25287909	substitution	C>G	Intron 2 (5881)	NM_016124	RHD	acceptor	-2732	DeepIntron	0	neg	SpliceAI=G|RHD|0.00|0.00|0.00|0.00|-43|-1|-44|15	0.006102
snp	train	NM_016124:g.25288080:T>G	SNP collection	https://genome.ucsc.edu/	.	no effect	0	0	0	0	NTR	00.09 % [00.06 % - 00.13 %]	0	0	chr1	+	25288080	substitution	T>G	Intron 2 (5881)	NM_016124	RHD	acceptor	-2561	DeepIntron	0	neg	SpliceAI=G|RHD|0.00|0.00|0.00|0.00|1|-17|0|38	0.006115
snp	train	NM_016124:g.25288211:C>T	SNP collection	https://genome.ucsc.edu/	.	no effect	0	0	0	0	NTR	00.09 % [00.06 % - 00.13 %]	0	0	chr1	+	25288211	substitution	C>T	Intron 2 (5881)	NM_016124	RHD	acceptor	-2430	DeepIntron	0	neg	SpliceAI=T|RHD|0.00|0.00|0.00|0.00|18|-8|-2|-8	0.006011
snp	train	NM_016124:g.25288223:G>A	SNP collection	https://genome.ucsc.edu/	.	no effect	0	0	0	0	NTR	00.09 % [00.06 % - 00.13 %]	0	0	chr1	+	25288223	substitution	G>A	Intron 2 (5881)	NM_016124	RHD	acceptor	-2418	DeepIntron	0	neg	SpliceAI=A|RHD|0.00|0.00|0.00|0.00|-20|-42|-23|30	0.006127
snp	val	NM_016124:g.25288224:C>G	SNP collection	https://genome.ucsc.edu/	.	no effect	0	0	0	0	NTR	00.09 % [00.06 % - 00.13 %]	0	0	chr1	+	25288224	substitution	C>G	Intron 2 (5881)	NM_016124	RHD	acceptor	-2417	DeepIntron	0	neg	SpliceAI=G|RHD|0.00|0.00|0.00|0.00|-1|-21|-1|29	0.012343
snp	train	NM_016124:g.25288662:A>G	SNP collection	https://genome.ucsc.edu/	.	no effect	0	0	0	0	NTR	00.09 % [00.06 % - 00.13 %]	0	0	chr1	+	25288662	substitution	A>G	Intron 2 (5881)	NM_016124	RHD	acceptor	-1979	DeepIntron	0	neg	SpliceAI=G|RHD|0.00|0.00|0.00|0.00|1|9|-5|-13	0.006082
snp	train	NM_016124:g.25288886:C>T	SNP collection	https://genome.ucsc.edu/	.	no effect	0	0	0	0	NTR	00.09 % [00.06 % - 00.13 %]	0	0	chr1	+	25288886	substitution	C>T	Intron 2 (5881)	NM_016124	RHD	acceptor	-1755	DeepIntron	0	neg	SpliceAI=T|RHD|0.00|0.00|0.00|0.00|49|43|-50|13	0.006334
snp	val	NM_016124:g.25289135:A>T	SNP collection	https://genome.ucsc.edu/	.	no effect	0	0	0	0	NTR	00.09 % [00.06 % - 00.13 %]	0	0	chr1	+	25289135	substitution	A>T	Intron 2 (5881)	NM_016124	RHD	acceptor	-1506	DeepIntron	0	neg	SpliceAI=T|RHD|0.00|0.00|0.00|0.00|31|2|31|-29	0.006079
snp	train	NM_016124:g.25289194:G>T	SNP collection	https://genome.ucsc.edu/	.	no effect	0	0	0	0	NTR	00.09 % [00.06 % - 00.13 %]	0	0	chr1	+	25289194	substitution	G>T	Intron 2 (5881)	NM_016124	RHD	acceptor	-1447	DeepIntron	0	neg	SpliceAI=T|RHD|0.00|0.00|0.00|0.00|28|46|-28|-48	0.006058
snp	val	NM_016124:g.25289233:T>C	SNP collection	https://genome.ucsc.edu/	.	no effect	0	0	0	0	NTR	00.09 % [00.06 % - 00.13 %]	0	0	chr1	+	25289233	substitution	T>C	Intron 2 (5881)	NM_016124	RHD	acceptor	-1408	DeepIntron	0	neg	SpliceAI=C|RHD|0.00|0.00|0.00|0.00|-11|7|-11|7	0.006031
snp	train	NM_016124:g.25289267:C>T	SNP collection	https://genome.ucsc.edu/	.	no effect	0	0	0	0	NTR	00.09 % [00.06 % - 00.13 %]	0	0	chr1	+	25289267	substitution	C>T	Intron 2 (5881)	NM_016124	RHD	acceptor	-1374	DeepIntron	0	neg	SpliceAI=T|RHD|0.00|0.00|0.00|0.00|30|-27|22|-27	0.006076
snp	train	NM_016124:g.25289305:A>G	SNP collection	https://genome.ucsc.edu/	.	no effect	0	0	0	0	NTR	00.09 % [00.06 % - 00.13 %]	0	0	chr1	+	25289305	substitution	A>G	Intron 2 (5881)	NM_016124	RHD	acceptor	-1336	DeepIntron	0	neg	SpliceAI=G|RHD|0.00|0.00|0.00|0.00|-8|3|49|3	0.006058
snp	train	NM_016124:g.25289576:C>T	SNP collection	https://genome.ucsc.edu/	.	no effect	0	0	0	0	NTR	00.09 % [00.06 % - 00.13 %]	0	0	chr1	+	25289576	substitution	C>T	Intron 2 (5881)	NM_016124	RHD	acceptor	-1065	DeepIntron	0	neg	SpliceAI=T|RHD|0.00|0.00|0.00|0.00|18|1|18|1	0.006063
snp	train	NM_016124:g.25290301:A>G	SNP collection	https://genome.ucsc.edu/	.	no effect	0	0	0	0	NTR	00.09 % [00.06 % - 00.13 %]	0	0	chr1	+	25290301	substitution	A>G	Intron 2 (5881)	NM_016124	RHD	acceptor	-340	DeepIntron	0	neg	SpliceAI=G|RHD|0.00|0.00|0.00|0.00|41|5|50|-4	0.006106
snp	val	NM_016124:g.25290558:T>A	SNP collection	https://genome.ucsc.edu/	.	no effect	0	0	0	0	NTR	00.56 % [00.03 % - 01.16 %]	0	0	chr1	+	25290558	substitution	T>A	Intron 2 (5881)	NM_016124	RHD	acceptor	-83	Intron	0	neg	SpliceAI=A|RHD|0.00|0.00|0.00|0.00|-33|38|-15|-31	0.006072
snp	val	NM_016124:g.25290603:T>C	SNP collection	https://genome.ucsc.edu/	.	no effect	0	0	0	0	NTR	01.70 % [00.78 % - 03.67 %]	0	0	chr1	+	25290603	substitution	T>C	Intron 2 (5881)	NM_016124	RHD	acceptor	-38	IntronBP	0.02	neg	SpliceAI=C|RHD|0.01|0.02|0.00|0.00|38|10|-45|10	0.006062
snp	train	NM_016124:g.25290715:C>T	SNP collection	https://genome.ucsc.edu/	.	no effect	0	0	0	0	Alter ESR	23.65 % [19.87 % - 27.91 %]	0.204	1	chr1	+	25290715	substitution	C>T	Exon 3 (151)	NM_016124	RHD	acceptor	75	ExonESR	0	neg	SpliceAI=T|RHD|0.00|0.00|0.00|0.00|5|-30|-2|28	0.005577
snp	val	NM_016124:g.25290760:A>C	SNP collection	https://genome.ucsc.edu/	.	no effect	0	0	0	0	Alter ESR	26.12 % [22.17 % - 30.49 %]	0.05	0	chr1	+	25290760	substitution	A>C	Exon 3 (151)	NM_016124	RHD	donor	-32	ExonESR	0	neg	SpliceAI=C|RHD|0.00|0.00|0.00|0.00|-3|31|-17|31	0.005541
snp	val	NM_016124:g.25290800:T>C	SNP collection	https://genome.ucsc.edu/	.	no effect	0	0	0	0	NTR	00.41 % [00.21 % - 00.80 %]	0.002	0	chr1	+	25290800	substitution	T>C	Intron 3 (10154)	NM_016124	RHD	donor	9	Intron	0	neg	SpliceAI=C|RHD|0.00|0.00|0.00|0.00|-9|-33|-9|-23	0.007013
snp	val	NM_016124:g.25290832:G>A	SNP collection	https://genome.ucsc.edu/	.	no effect	0	0	0	0	NTR	00.41 % [00.21 % - 00.80 %]	0.002	0	chr1	+	25290832	substitution	G>A	Intron 3 (10154)	NM_016124	RHD	donor	41	Intron	0.01	neg	SpliceAI=A|RHD|0.00|0.00|0.00|0.01|-41|47|16|-41	0.007112
snp	val	NM_016124:g.25290860:A>G	SNP collection	https://genome.ucsc.edu/	.	no effect	0	0	0	0	NTR	00.41 % [00.21 % - 00.80 %]	0	0	chr1	+	25290860	substitution	A>G	Intron 3 (10154)	NM_016124	RHD	donor	69	Intron	0	neg	SpliceAI=G|RHD|0.00|0.00|0.00|0.00|47|2|-12|2	0.007015
snp	val	NM_016124:g.25290908:T>C	SNP collection	https://genome.ucsc.edu/	.	no effect	0	0	0	0	NTR	00.41 % [00.21 % - 00.80 %]	0	0	chr1	+	25290908	substitution	T>C	Intron 3 (10154)	NM_016124	RHD	donor	117	Intron	0	neg	SpliceAI=C|RHD|0.00|0.00|0.00|0.00|-12|5|-46|-2	0.006974
snp	val	NM_016124:g.25290915:G>A	SNP collection	https://genome.ucsc.edu/	.	no effect	0	0	0	0	NTR	00.41 % [00.21 % - 00.80 %]	0	0	chr1	+	25290915	substitution	G>A	Intron 3 (10154)	NM_016124	RHD	donor	124	Intron	0	neg	SpliceAI=A|RHD|0.00|0.00|0.00|0.00|-19|49|-19|-43	0.006889
snp	val	NM_016124:g.25290944:G>A	SNP collection	https://genome.ucsc.edu/	.	no effect	0	0	0	0	NTR	00.05 % [00.03 % - 00.08 %]	0	0	chr1	+	25290944	substitution	G>A	Intron 3 (10154)	NM_016124	RHD	donor	153	DeepIntron	0	neg	SpliceAI=A|RHD|0.00|0.00|0.00|0.00|6|-48|-29|40	0.008476
snp	train	NM_016124:g.25290956:C>T	SNP collection	https://genome.ucsc.edu/	.	no effect	0	0	0	0	NTR	00.05 % [00.03 % - 00.08 %]	0	0	chr1	+	25290956	substitution	C>T	Intron 3 (10154)	NM_016124	RHD	donor	165	DeepIntron	0	neg	SpliceAI=T|RHD|0.00|0.00|0.00|0.00|-6|-49|-2|28	0.007006
snp	val	NM_016124:g.25291023:C>T	SNP collection	https://genome.ucsc.edu/	.	no effect	0	0	0	0	NTR	00.05 % [00.03 % - 00.08 %]	0	0	chr1	+	25291023	substitution	C>T	Intron 3 (10154)	NM_016124	RHD	donor	232	DeepIntron	0	neg	SpliceAI=T|RHD|0.00|0.00|0.00|0.00|-15|7|-39|31	0.007112
snp	val	NM_016124:g.25291095:G>A	SNP collection	https://genome.ucsc.edu/	.	no effect	0	0	0	0	NTR	00.05 % [00.03 % - 00.08 %]	0	0	chr1	+	25291095	substitution	G>A	Intron 3 (10154)	NM_016124	RHD	donor	304	DeepIntron	0	neg	SpliceAI=A|RHD|0.00|0.00|0.00|0.00|41|40|-41|40	0.008389
snp	train	NM_016124:g.25291149:C>T	SNP collection	https://genome.ucsc.edu/	.	no effect	0	0	0	0	NTR	00.05 % [00.03 % - 00.08 %]	0	0	chr1	+	25291149	substitution	C>T	Intron 3 (10154)	NM_016124	RHD	donor	358	DeepIntron	0	neg	SpliceAI=T|RHD|0.00|0.00|0.00|0.00|19|3|43|-14	0.008371
snp	train	NM_016124:g.25292037:T>A	SNP collection	https://genome.ucsc.edu/	.	no effect	0	0	0	0	NTR	00.05 % [00.03 % - 00.08 %]	0	0	chr1	+	25292037	substitution	T>A	Intron 3 (10154)	NM_016124	RHD	donor	1246	DeepIntron	0	neg	SpliceAI=A|RHD|0.00|0.00|0.00|0.00|-8|-22|10|-22	0.007059
snp	train	NM_016124:g.25292280:C>T	SNP collection	https://genome.ucsc.edu/	.	no effect	0	0	0	0	NTR	00.05 % [00.03 % - 00.08 %]	0	0	chr1	+	25292280	substitution	C>T	Intron 3 (10154)	NM_016124	RHD	donor	1489	DeepIntron	0	neg	SpliceAI=T|RHD|0.00|0.00|0.00|0.00|45|-32|-2|38	0.007112
snp	train	NM_016124:g.25292575:T>C	SNP collection	https://genome.ucsc.edu/	.	no effect	0	0	0	0	NTR	00.05 % [00.03 % - 00.08 %]	0	0	chr1	+	25292575	substitution	T>C	Intron 3 (10154)	NM_016124	RHD	donor	1784	DeepIntron	0	neg	SpliceAI=C|RHD|0.00|0.00|0.00|0.00|-37|-30|6|-24	0.007131
snp	val	NM_016124:g.25292649:G>A	SNP collection	https://genome.ucsc.edu/	.	no effect	0	0	0	0	NTR	00.05 % [00.03 % - 00.08 %]	0	0	chr1	+	25292649	substitution	G>A	Intron 3 (10154)	NM_016124	RHD	donor	1858	DeepIntron	0	neg	SpliceAI=A|RHD|0.00|0.00|0.00|0.00|2|-3|-4|-21	0.019477
snp	train	NM_016124:g.25292660:G>T	SNP collection	https://genome.ucsc.edu/	.	no effect	0	0	0	0	NTR	00.05 % [00.03 % - 00.08 %]	0	0	chr1	+	25292660	substitution	G>T	Intron 3 (10154)	NM_016124	RHD	donor	1869	DeepIntron	0	neg	SpliceAI=T|RHD|0.00|0.00|0.00|0.00|-14|5|46|-32	0.007036
snp	train	NM_016124:g.25292953:G>A	SNP collection	https://genome.ucsc.edu/	.	no effect	0	0	0	0	NTR	00.05 % [00.03 % - 00.08 %]	0	0	chr1	+	25292953	substitution	G>A	Intron 3 (10154)	NM_016124	RHD	donor	2162	DeepIntron	0	neg	SpliceAI=A|RHD|0.00|0.00|0.00|0.00|-22|36|4|36	0.008408
snp	val	NM_016124:g.25293078:G>A	SNP collection	https://genome.ucsc.edu/	.	no effect	0	0	0	0	NTR	00.05 % [00.03 % - 00.08 %]	0	0	chr1	+	25293078	substitution	G>A	Intron 3 (10154)	NM_016124	RHD	donor	2287	DeepIntron	0	neg	SpliceAI=A|RHD|0.00|0.00|0.00|0.00|4|9|4|50	0.007092
snp	train	NM_016124:g.25293078:G>T	SNP collection	https://genome.ucsc.edu/	.	no effect	0	0	0	0	NTR	00.05 % [00.03 % - 00.08 %]	0	0	chr1	+	25293078	substitution	G>T	Intron 3 (10154)	NM_016124	RHD	donor	2287	DeepIntron	0	neg	SpliceAI=T|RHD|0.00|0.00|0.00|0.00|4|48|4|-4	0.008533
snp	train	NM_016124:g.25293098:C>A	SNP collection	https://genome.ucsc.edu/	.	no effect	0	0	0	0	NTR	00.05 % [00.03 % - 00.08 %]	0	0	chr1	+	25293098	substitution	C>A	Intron 3 (10154)	NM_016124	RHD	donor	2307	DeepIntron	0	neg	SpliceAI=A|RHD|0.00|0.00|0.00|0.00|7|-16|-5|-16	0.008521
snp	train	NM_016124:g.25293186:G>T	SNP collection	https://genome.ucsc.edu/	.	no effect	0	0	0	0	Alter by create New Exon	06.13 % [04.67 % - 08.02 %]	0.008	0	chr1	+	25293186	substitution	G>T	Intron 3 (10154)	NM_016124	RHD	donor	2395	DeepIntron	0	neg	SpliceAI=T|RHD|0.00|0.00|0.00|0.00|-2|25|-2|-50	0.014018
snp	val	NM_016124:g.25293907:T>C	SNP collection	https://genome.ucsc.edu/	.	no effect	0	0	0	0	NTR	00.05 % [00.03 % - 00.08 %]	0	0	chr1	+	25293907	substitution	T>C	Intron 3 (10154)	NM_016124	RHD	donor	3116	DeepIntron	0	neg	SpliceAI=C|RHD|0.00|0.00|0.00|0.00|-48|19|1|-31	0.008467
snp	val	NM_016124:g.25294606:G>A	SNP collection	https://genome.ucsc.edu/	.	no effect	0	0	0	0	NTR	00.05 % [00.03 % - 00.08 %]	0	0	chr1	+	25294606	substitution	G>A	Intron 3 (10154)	NM_016124	RHD	donor	3815	DeepIntron	0	neg	SpliceAI=A|RHD|0.00|0.00|0.00|0.00|-22|-45|49|-45	0.007165
snp	train	NM_016124:g.25295395:A>G	SNP collection	https://genome.ucsc.edu/	.	no effect	0	0	0	0	NTR	00.05 % [00.03 % - 00.08 %]	0	0	chr1	+	25295395	substitution	A>G	Intron 3 (10154)	NM_016124	RHD	donor	4604	DeepIntron	0.01	neg	SpliceAI=G|RHD|0.00|0.00|0.00|0.01|1|46|0|-4	0.010541
snp	val	NM_016124:g.25295403:G>A	SNP collection	https://genome.ucsc.edu/	.	no effect	0	0	0	0	NTR	00.05 % [00.03 % - 00.08 %]	0	0	chr1	+	25295403	substitution	G>A	Intron 3 (10154)	NM_016124	RHD	donor	4612	DeepIntron	0	neg	SpliceAI=A|RHD|0.00|0.00|0.00|0.00|38|-36|38|-12	0.008467
snp	train	NM_016124:g.25295489:C>T	SNP collection	https://genome.ucsc.edu/	.	no effect	0	0	0	0	NTR	00.05 % [00.03 % - 00.08 %]	0	0	chr1	+	25295489	substitution	C>T	Intron 3 (10154)	NM_016124	RHD	donor	4698	DeepIntron	0	neg	SpliceAI=T|RHD|0.00|0.00|0.00|0.00|-6|-48|-7|30	0.008557
snp	train	NM_016124:g.25295708:G>A	SNP collection	https://genome.ucsc.edu/	.	no effect	0	0	0	0	NTR	00.05 % [00.03 % - 00.08 %]	0	0	chr1	+	25295708	substitution	G>A	Intron 3 (10154)	NM_016124	RHD	donor	4917	DeepIntron	0	neg	SpliceAI=A|RHD|0.00|0.00|0.00|0.00|-29|15|13|35	0.007169
snp	val	NM_016124:g.25295709:G>A	SNP collection	https://genome.ucsc.edu/	.	no effect	0	0	0	0	NTR	00.05 % [00.03 % - 00.08 %]	0	0	chr1	+	25295709	substitution	G>A	Intron 3 (10154)	NM_016124	RHD	donor	4918	DeepIntron	0	neg	SpliceAI=A|RHD|0.00|0.00|0.00|0.00|-30|-2|50|-47	0.007099
snp	val	NM_016124:g.25295731:A>G	SNP collection	https://genome.ucsc.edu/	.	no effect	0	0	0	0	NTR	00.05 % [00.03 % - 00.08 %]	0	0	chr1	+	25295731	substitution	A>G	Intron 3 (10154)	NM_016124	RHD	donor	4940	DeepIntron	0	neg	SpliceAI=G|RHD|0.00|0.00|0.00|0.00|0|-24|-10|38	0.006919
snp	train	NM_016124:g.25295739:G>A	SNP collection	https://genome.ucsc.edu/	.	no effect	0	0	0	0	NTR	00.05 % [00.03 % - 00.08 %]	0	0	chr1	+	25295739	substitution	G>A	Intron 3 (10154)	NM_016124	RHD	donor	4948	DeepIntron	0	neg	SpliceAI=A|RHD|0.00|0.00|0.00|0.00|2|1|32|30	0.006884
snp	train	NM_016124:g.25295753:A>G	SNP collection	https://genome.ucsc.edu/	.	no effect	0	0	0	0	NTR	00.05 % [00.03 % - 00.08 %]	0	0	chr1	+	25295753	substitution	A>G	Intron 3 (10154)	NM_016124	RHD	donor	4962	DeepIntron	0	neg	SpliceAI=G|RHD|0.00|0.00|0.00|0.00|-30|2|18|2	0.007116
snp	train	NM_016124:g.25295797:T>A	SNP collection	https://genome.ucsc.edu/	.	no effect	0	0	0	0	NTR	00.05 % [00.03 % - 00.08 %]	0	0	chr1	+	25295797	substitution	T>A	Intron 3 (10154)	NM_016124	RHD	donor	5006	DeepIntron	0	neg	SpliceAI=A|RHD|0.00|0.00|0.00|0.00|2|41|13|-26	0.006198
snp	val	NM_016124:g.25295797:T>G	SNP collection	https://genome.ucsc.edu/	.	no effect	0	0	0	0	NTR	00.05 % [00.03 % - 00.08 %]	0	0	chr1	+	25295797	substitution	T>G	Intron 3 (10154)	NM_016124	RHD	donor	5006	DeepIntron	0	neg	SpliceAI=G|RHD|0.00|0.00|0.00|0.00|-5|6|-28|13	0.006262
snp	val	NM_016124:g.25295800:G>A	SNP collection	https://genome.ucsc.edu/	.	no effect	0	0	0	0	NTR	00.05 % [00.03 % - 00.08 %]	0	0	chr1	+	25295800	substitution	G>A	Intron 3 (10154)	NM_016124	RHD	donor	5009	DeepIntron	0	neg	SpliceAI=A|RHD|0.00|0.00|0.00|0.00|28|38|28|-31	0.006195
snp	val	NM_016124:g.25296264:A>T	SNP collection	https://genome.ucsc.edu/	.	no effect	0	0	0	0	NTR	00.09 % [00.06 % - 00.13 %]	0	0	chr1	+	25296264	substitution	A>T	Intron 3 (10154)	NM_016124	RHD	acceptor	-4682	DeepIntron	0.01	neg	SpliceAI=T|RHD|0.00|0.01|0.00|0.00|-2|4|-2|4	0.008504
snp	val	NM_016124:g.25296764:A>C	SNP collection	https://genome.ucsc.edu/	.	no effect	0	0	0	0	NTR	00.09 % [00.06 % - 00.13 %]	0	0	chr1	+	25296764	substitution	A>C	Intron 3 (10154)	NM_016124	RHD	acceptor	-4182	DeepIntron	0	neg	SpliceAI=C|RHD|0.00|0.00|0.00|0.00|-41|12|47|6	0.006008
snp	train	NM_016124:g.25297129:A>G	SNP collection	https://genome.ucsc.edu/	.	no effect	0	0	0	0	NTR	00.09 % [00.06 % - 00.13 %]	0	0	chr1	+	25297129	substitution	A>G	Intron 3 (10154)	NM_016124	RHD	acceptor	-3817	DeepIntron	0	neg	SpliceAI=G|RHD|0.00|0.00|0.00|0.00|42|15|-1|3	0.006076
snp	val	NM_016124:g.25297476:A>G	SNP collection	https://genome.ucsc.edu/	.	no effect	0	0	0	0	NTR	00.09 % [00.06 % - 00.13 %]	0	0	chr1	+	25297476	substitution	A>G	Intron 3 (10154)	NM_016124	RHD	acceptor	-3470	DeepIntron	0	neg	SpliceAI=G|RHD|0.00|0.00|0.00|0.00|26|-18|20|-10	0.006117
snp	train	NM_016124:g.25297761:G>C	SNP collection	https://genome.ucsc.edu/	.	no effect	0	0	0	0	NTR	00.09 % [00.06 % - 00.13 %]	0	0	chr1	+	25297761	substitution	G>C	Intron 3 (10154)	NM_016124	RHD	acceptor	-3185	DeepIntron	0	neg	SpliceAI=C|RHD|0.00|0.00|0.00|0.00|-40|-27|35|-5	0.00619
snp	train	NM_016124:g.25297974:C>T	SNP collection	https://genome.ucsc.edu/	.	no effect	0	0	0	0	NTR	00.09 % [00.06 % - 00.13 %]	0	0	chr1	+	25297974	substitution	C>T	Intron 3 (10154)	NM_016124	RHD	acceptor	-2972	DeepIntron	0	neg	SpliceAI=T|RHD|0.00|0.00|0.00|0.00|27|5|-39|17	0.006006
snp	train	NM_016124:g.25298399:G>A	SNP collection	https://genome.ucsc.edu/	.	no effect	0	0	0	0	NTR	00.09 % [00.06 % - 00.13 %]	0	0	chr1	+	25298399	substitution	G>A	Intron 3 (10154)	NM_016124	RHD	acceptor	-2547	DeepIntron	0	neg	SpliceAI=A|RHD|0.00|0.00|0.00|0.00|-25|-11|43|-18	0.006114
snp	val	NM_016124:g.25298410:G>C	SNP collection	https://genome.ucsc.edu/	.	no effect	0	0	0	0	NTR	00.09 % [00.06 % - 00.13 %]	0	0	chr1	+	25298410	substitution	G>C	Intron 3 (10154)	NM_016124	RHD	acceptor	-2536	DeepIntron	0	neg	SpliceAI=C|RHD|0.00|0.00|0.00|0.00|47|-36|3|1	0.006264
snp	val	NM_016124:g.25298827:G>A	SNP collection	https://genome.ucsc.edu/	.	no effect	0	0	0	0	NTR	00.09 % [00.06 % - 00.13 %]	0	0	chr1	+	25298827	substitution	G>A	Intron 3 (10154)	NM_016124	RHD	acceptor	-2119	DeepIntron	0.27	pos	SpliceAI=A|RHD|0.00|0.00|0.00|0.27|47|-1|-28|-1	0.006121
snp	train	NM_016124:g.25298980:T>C	SNP collection	https://genome.ucsc.edu/	.	no effect	0	0	0	0	NTR	00.09 % [00.06 % - 00.13 %]	0	0	chr1	+	25298980	substitution	T>C	Intron 3 (10154)	NM_016124	RHD	acceptor	-1966	DeepIntron	0	neg	SpliceAI=C|RHD|0.00|0.00|0.00|0.00|-27|19|36|-20	0.006112
snp	train	NM_016124:g.25299244:C>T	SNP collection	https://genome.ucsc.edu/	.	no effect	0	0	0	0	NTR	00.09 % [00.06 % - 00.13 %]	0	0	chr1	+	25299244	substitution	C>T	Intron 3 (10154)	NM_016124	RHD	acceptor	-1702	DeepIntron	0	neg	SpliceAI=T|RHD|0.00|0.00|0.00|0.00|25|-7|-44|4	0.006222
snp	val	NM_016124:g.25299489:A>C	SNP collection	https://genome.ucsc.edu/	.	no effect	0	0	0	0	NTR	00.09 % [00.06 % - 00.13 %]	0	0	chr1	+	25299489	substitution	A>C	Intron 3 (10154)	NM_016124	RHD	acceptor	-1457	DeepIntron	0	neg	SpliceAI=C|RHD|0.00|0.00|0.00|0.00|-26|2|47|2	0.006297
snp	train	NM_016124:g.25299654:C>T	SNP collection	https://genome.ucsc.edu/	.	no effect	0	0	0	0	NTR	00.09 % [00.06 % - 00.13 %]	0	0	chr1	+	25299654	substitution	C>T	Intron 3 (10154)	NM_016124	RHD	acceptor	-1292	DeepIntron	0	neg	SpliceAI=T|RHD|0.00|0.00|0.00|0.00|6|-35|-19|-14	0.006026
snp	val	NM_016124:g.25300532:A>G	SNP collection	https://genome.ucsc.edu/	.	no effect	0	0	0	0	NTR	00.09 % [00.06 % - 00.13 %]	0	0	chr1	+	25300532	substitution	A>G	Intron 3 (10154)	NM_016124	RHD	acceptor	-414	DeepIntron	0	neg	SpliceAI=G|RHD|0.00|0.00|0.00|0.00|-48|-3|19|-4	0.006167
snp	train	NM_016124:g.25300575:C>A	SNP collection	https://genome.ucsc.edu/	.	no effect	0	0	0	0	NTR	00.09 % [00.06 % - 00.13 %]	0	0	chr1	+	25300575	substitution	C>A	Intron 3 (10154)	NM_016124	RHD	acceptor	-371	DeepIntron	0	neg	SpliceAI=A|RHD|0.00|0.00|0.00|0.00|2|-48|-42|21	0.006052
snp	val	NM_016124:g.25300575:C>G	SNP collection	https://genome.ucsc.edu/	.	no effect	0	0	0	0	NTR	00.09 % [00.06 % - 00.13 %]	0	0	chr1	+	25300575	substitution	C>G	Intron 3 (10154)	NM_016124	RHD	acceptor	-371	DeepIntron	0	neg	SpliceAI=G|RHD|0.00|0.00|0.00|0.00|-13|-46|-24|3	0.006114
snp	train	NM_016124:g.25300832:A>G	SNP collection	https://genome.ucsc.edu/	.	no effect	0	0	0	0	NTR	00.56 % [00.03 % - 01.16 %]	0	0	chr1	+	25300832	substitution	A>G	Intron 3 (10154)	NM_016124	RHD	acceptor	-114	Intron	0	neg	SpliceAI=G|RHD|0.00|0.00|0.00|0.00|48|11|-23|9	0.006079
snp	train	NM_016124:g.25300883:T>C	SNP collection	https://genome.ucsc.edu/	.	no effect	0	0	0	0	NTR	00.56 % [00.03 % - 01.16 %]	0	0	chr1	+	25300883	substitution	T>C	Intron 3 (10154)	NM_016124	RHD	acceptor	-63	Intron	0	neg	SpliceAI=C|RHD|0.00|0.00|0.00|0.00|-3|22|-21|-28	0.006076
snp	val	NM_016124:g.25301061:C>G	SNP collection	https://genome.ucsc.edu/	.	no effect	0	0	0	0	NTR	04.89 % [03.67 % - 06.48 %]	0.018	0	chr1	+	25301061	substitution	C>G	Exon 4 (148)	NM_016124	RHD	donor	-33	ExonESR	0	neg	SpliceAI=G|RHD|0.00|0.00|0.00|0.00|32|3|43|32	0.005538
snp	val	NM_016124:g.25301277:G>A	SNP collection	https://genome.ucsc.edu/	.	no effect	0	0	0	0	NTR	00.05 % [00.03 % - 00.08 %]	0	0	chr1	+	25301277	substitution	G>A	Intron 4 (426)	NM_016124	RHD	donor	184	DeepIntron	0	neg	SpliceAI=A|RHD|0.00|0.00|0.00|0.00|3|-9|6|21	0.006214
snp	train	NM_016124:g.25301582:G>A	SNP collection	https://genome.ucsc.edu/	.	no effect	0	0	0	0	Alter ESR	23.65 % [19.87 % - 27.91 %]	0.084	0	chr1	+	25301582	substitution	G>A	Exon 5 (167)	NM_016124	RHD	acceptor	63	ExonESR	0	neg	SpliceAI=A|RHD|0.00|0.00|0.00|0.00|40|-7|3|14	0.005708
snp	train	NM_016124:g.25301771:C>T	SNP collection	https://genome.ucsc.edu/	.	no effect	0	0	0	0	NTR	00.41 % [00.21 % - 00.80 %]	0	0	chr1	+	25301771	substitution	C>T	Intron 5 (1635)	NM_016124	RHD	donor	85	Intron	0	neg	SpliceAI=T|RHD|0.00|0.00|0.00|0.00|13|-6|-6|50	0.008484
snp	val	NM_016124:g.25301905:T>G	SNP collection	https://genome.ucsc.edu/	.	no effect	0	0	0	0	NTR	00.05 % [00.03 % - 00.08 %]	0	0	chr1	+	25301905	substitution	T>G	Intron 5 (1635)	NM_016124	RHD	donor	219	DeepIntron	0	neg	SpliceAI=G|RHD|0.00|0.00|0.00|0.00|42|35|-3|-2	0.007119
snp	val	NM_016124:g.25302081:G>A	SNP collection	https://genome.ucsc.edu/	.	no effect	0	0	0	0	NTR	00.05 % [00.03 % - 00.08 %]	0	0	chr1	+	25302081	substitution	G>A	Intron 5 (1635)	NM_016124	RHD	donor	395	DeepIntron	0	neg	SpliceAI=A|RHD|0.00|0.00|0.00|0.00|22|-22|-2|7	0.006992
snp	train	NM_016124:g.25302241:A>C	SNP collection	https://genome.ucsc.edu/	.	no effect	0	0	0	0	NTR	00.05 % [00.03 % - 00.08 %]	0	0	chr1	+	25302241	substitution	A>C	Intron 5 (1635)	NM_016124	RHD	donor	555	DeepIntron	0	neg	SpliceAI=C|RHD|0.00|0.00|0.00|0.00|-2|-31|18|-31	0.007104
snp	train	NM_016124:g.25302249:C>T	SNP collection	https://genome.ucsc.edu/	.	no effect	0	0	0	0	NTR	00.05 % [00.03 % - 00.08 %]	0	0	chr1	+	25302249	substitution	C>T	Intron 5 (1635)	NM_016124	RHD	donor	563	DeepIntron	0	neg	SpliceAI=T|RHD|0.00|0.00|0.00|0.00|-39|10|-39|4	0.008378
snp	train	NM_016124:g.25302323:A>C	SNP collection	https://genome.ucsc.edu/	.	no effect	0	0	0	0	NTR	00.05 % [00.03 % - 00.08 %]	0	0	chr1	+	25302323	substitution	A>C	Intron 5 (1635)	NM_016124	RHD	donor	637	DeepIntron	0	neg	SpliceAI=C|RHD|0.00|0.00|0.00|0.00|3|-46|-2|-41	0.008418
snp	val	NM_016124:g.25302546:G>A	SNP collection	https://genome.ucsc.edu/	.	no effect	0	0	0	0	NTR	00.09 % [00.06 % - 00.13 %]	0	0	chr1	+	25302546	substitution	G>A	Intron 5 (1635)	NM_016124	RHD	acceptor	-776	DeepIntron	0	neg	SpliceAI=A|RHD|0.00|0.00|0.00|0.00|3|1|-32|13	0.006259
snp	val	NM_016124:g.25303007:C>T	SNP collection	https://genome.ucsc.edu/	.	no effect	0	0	0	0	NTR	00.09 % [00.06 % - 00.13 %]	0	0	chr1	+	25303007	substitution	C>T	Intron 5 (1635)	NM_016124	RHD	acceptor	-315	DeepIntron	0	neg	SpliceAI=T|RHD|0.00|0.00|0.00|0.00|5|10|10|-35	0.006165
snp	train	NM_016124:g.25303131:G>T	SNP collection	https://genome.ucsc.edu/	.	no effect	0	0	0	0	NTR	00.09 % [00.06 % - 00.13 %]	0	0	chr1	+	25303131	substitution	G>T	Intron 5 (1635)	NM_016124	RHD	acceptor	-191	DeepIntron	0	neg	SpliceAI=T|RHD|0.00|0.00|0.00|0.00|-28|-34|-28|-1	0.009743
snp	train	NM_016124:g.25303191:A>G	SNP collection	https://genome.ucsc.edu/	.	no effect	0	0	0	0	NTR	00.56 % [00.03 % - 01.16 %]	0	0	chr1	+	25303191	substitution	A>G	Intron 5 (1635)	NM_016124	RHD	acceptor	-131	Intron	0	neg	SpliceAI=G|RHD|0.00|0.00|0.00|0.00|25|-26|0|39	0.009892
snp	train	NM_016124:g.25304351:C>T	SNP collection	https://genome.ucsc.edu/	.	no effect	0	0	0	0	NTR	00.05 % [00.03 % - 00.08 %]	0	0	chr1	+	25304351	substitution	C>T	Intron 6 (3136)	NM_016124	RHD	donor	892	DeepIntron	0	neg	SpliceAI=T|RHD|0.00|0.00|0.00|0.00|11|-29|-2|34	0.007005
snp	val	NM_016124:g.25304459:A>G	SNP collection	https://genome.ucsc.edu/	.	no effect	0	0	0	0	NTR	00.05 % [00.03 % - 00.08 %]	0	0	chr1	+	25304459	substitution	A>G	Intron 6 (3136)	NM_016124	RHD	donor	1000	DeepIntron	0	neg	SpliceAI=G|RHD|0.00|0.00|0.00|0.00|-6|26|-20|-3	0.007155
snp	train	NM_016124:g.25304945:A>T	SNP collection	https://genome.ucsc.edu/	.	no effect	0	0	0	0	NTR	00.05 % [00.03 % - 00.08 %]	0	0	chr1	+	25304945	substitution	A>T	Intron 6 (3136)	NM_016124	RHD	donor	1486	DeepIntron	0	neg	SpliceAI=T|RHD|0.00|0.00|0.00|0.00|5|-15|-2|-1	0.007132
snp	val	NM_016124:g.25305164:G>T	SNP collection	https://genome.ucsc.edu/	.	no effect	0	0	0	0	NTR	00.09 % [00.06 % - 00.13 %]	0.002	0	chr1	+	25305164	substitution	G>T	Intron 6 (3136)	NM_016124	RHD	acceptor	-1432	DeepIntron	0	neg	SpliceAI=T|RHD|0.00|0.00|0.00|0.00|21|47|-2|-24	0.009716
snp	train	NM_016124:g.25305898:A>G	SNP collection	https://genome.ucsc.edu/	.	no effect	0	0	0	0	NTR	00.09 % [00.06 % - 00.13 %]	0	0	chr1	+	25305898	substitution	A>G	Intron 6 (3136)	NM_016124	RHD	acceptor	-698	DeepIntron	0	neg	SpliceAI=G|RHD|0.00|0.00|0.00|0.00|-18|22|39|-48	0.006241
snp	train	NM_016124:g.25306163:C>T	SNP collection	https://genome.ucsc.edu/	.	no effect	0	0	0	0	NTR	00.09 % [00.06 % - 00.13 %]	0	0	chr1	+	25306163	substitution	C>T	Intron 6 (3136)	NM_016124	RHD	acceptor	-433	DeepIntron	0	neg	SpliceAI=T|RHD|0.00|0.00|0.00|0.00|18|-24|-2|21	0.009511
snp	val	NM_016124:g.25306263:A>G	SNP collection	https://genome.ucsc.edu/	.	no effect	0	0	0	0	NTR	00.09 % [00.06 % - 00.13 %]	0	0	chr1	+	25306263	substitution	A>G	Intron 6 (3136)	NM_016124	RHD	acceptor	-333	DeepIntron	0.01	neg	SpliceAI=G|RHD|0.01|0.00|0.00|0.00|-17|46|-19|-3	0.006089
snp	train	NM_016124:g.25306873:C>T	SNP collection	https://genome.ucsc.edu/	.	no effect	0	0	0	0	NTR	00.41 % [00.21 % - 00.80 %]	0	0	chr1	+	25306873	substitution	C>T	Intron 7 (10270)	NM_016124	RHD	donor	144	Intron	0	neg	SpliceAI=T|RHD|0.00|0.00|0.00|0.00|16|49|-26|33	0.008836
snp	train	NM_016124:g.25307040:G>C	SNP collection	https://genome.ucsc.edu/	.	no effect	0	0	0	0	NTR	00.05 % [00.03 % - 00.08 %]	0	0	chr1	+	25307040	substitution	G>C	Intron 7 (10270)	NM_016124	RHD	donor	311	DeepIntron	0	neg	SpliceAI=C|RHD|0.00|0.00|0.00|0.00|-41|1|40|0	0.007212
snp	train	NM_016124:g.25307040:G>T	SNP collection	https://genome.ucsc.edu/	.	no effect	0	0	0	0	NTR	00.05 % [00.03 % - 00.08 %]	0.076	0	chr1	+	25307040	substitution	G>T	Intron 7 (10270)	NM_016124	RHD	donor	311	DeepIntron	0	neg	SpliceAI=T|RHD|0.00|0.00|0.00|0.00|-41|1|-41|0	0.007132
snp	train	NM_016124:g.25307167:A>G	SNP collection	https://genome.ucsc.edu/	.	no effect	0	0	0	0	NTR	00.05 % [00.03 % - 00.08 %]	0	0	chr1	+	25307167	substitution	A>G	Intron 7 (10270)	NM_016124	RHD	donor	438	DeepIntron	0.01	neg	SpliceAI=G|RHD|0.00|0.01|0.00|0.00|50|-1|-37|2	0.009107
snp	val	NM_016124:g.25307216:G>A	SNP collection	https://genome.ucsc.edu/	.	no effect	0	0	0	0	NTR	00.05 % [00.03 % - 00.08 %]	0	0	chr1	+	25307216	substitution	G>A	Intron 7 (10270)	NM_016124	RHD	donor	487	DeepIntron	0	neg	SpliceAI=A|RHD|0.00|0.00|0.00|0.00|28|-50|-21|29	0.006888
snp	val	NM_016124:g.25307652:T>C	SNP collection	https://genome.ucsc.edu/	.	no effect	0	0	0	0	NTR	00.05 % [00.03 % - 00.08 %]	0	0	chr1	+	25307652	substitution	T>C	Intron 7 (10270)	NM_016124	RHD	donor	923	DeepIntron	0.03	neg	SpliceAI=C|RHD|0.00|0.03|0.00|0.00|-45|-5|35|-6	0.007172
snp	train	NM_016124:g.25307713:C>T	SNP collection	https://genome.ucsc.edu/	.	no effect	0	0	0	0	NTR	00.05 % [00.03 % - 00.08 %]	0	0	chr1	+	25307713	substitution	C>T	Intron 7 (10270)	NM_016124	RHD	donor	984	DeepIntron	0	neg	SpliceAI=T|RHD|0.00|0.00|0.00|0.00|10|-25|10|-26	0.008598
snp	val	NM_016124:g.25307714:G>A	SNP collection	https://genome.ucsc.edu/	.	no effect	0	0	0	0	NTR	00.05 % [00.03 % - 00.08 %]	0	0	chr1	+	25307714	substitution	G>A	Intron 7 (10270)	NM_016124	RHD	donor	985	DeepIntron	0	neg	SpliceAI=A|RHD|0.00|0.00|0.00|0.00|9|-26|9|-27	0.008625
snp	train	NM_016124:g.25307714:G>C	SNP collection	https://genome.ucsc.edu/	.	no effect	0	0	0	0	NTR	00.05 % [00.03 % - 00.08 %]	0	0	chr1	+	25307714	substitution	G>C	Intron 7 (10270)	NM_016124	RHD	donor	985	DeepIntron	0	neg	SpliceAI=C|RHD|0.00|0.00|0.00|0.00|9|-26|9|-27	0.008493
snp	train	NM_016124:g.25307995:G>A	SNP collection	https://genome.ucsc.edu/	.	no effect	0	0	0	0	NTR	00.05 % [00.03 % - 00.08 %]	0	0	chr1	+	25307995	substitution	G>A	Intron 7 (10270)	NM_016124	RHD	donor	1266	DeepIntron	0	neg	SpliceAI=A|RHD|0.00|0.00|0.00|0.00|-37|21|27|-1	0.007186
snp	train	NM_016124:g.25307995:G>C	SNP collection	https://genome.ucsc.edu/	.	no effect	0	0	0	0	NTR	00.05 % [00.03 % - 00.08 %]	0	0	chr1	+	25307995	substitution	G>C	Intron 7 (10270)	NM_016124	RHD	donor	1266	DeepIntron	0	neg	SpliceAI=C|RHD|0.00|0.00|0.00|0.00|-37|21|27|-1	0.007296
snp	train	NM_016124:g.25307995:G>T	SNP collection	https://genome.ucsc.edu/	.	no effect	0	0	0	0	NTR	00.05 % [00.03 % - 00.08 %]	0.002	0	chr1	+	25307995	substitution	G>T	Intron 7 (10270)	NM_016124	RHD	donor	1266	DeepIntron	0	neg	SpliceAI=T|RHD|0.00|0.00|0.00|0.00|-37|-1|-6|-1	0.007344
snp	train	NM_016124:g.25308306:T>C	SNP collection	https://genome.ucsc.edu/	.	no effect	0	0	0	0	NTR	00.05 % [00.03 % - 00.08 %]	0	0	chr1	+	25308306	substitution	T>C	Intron 7 (10270)	NM_016124	RHD	donor	1577	DeepIntron	0	neg	SpliceAI=C|RHD|0.00|0.00|0.00|0.00|-28|24|9|-12	0.006958
snp	train	NM_016124:g.25308317:T>C	SNP collection	https://genome.ucsc.edu/	.	no effect	0	0	0	0	NTR	00.05 % [00.03 % - 00.08 %]	0	0	chr1	+	25308317	substitution	T>C	Intron 7 (10270)	NM_016124	RHD	donor	1588	DeepIntron	0	neg	SpliceAI=C|RHD|0.00|0.00|0.00|0.00|-39|-2|44|-2	0.007058
snp	train	NM_016124:g.25308325:G>A	SNP collection	https://genome.ucsc.edu/	.	no effect	0	0	0	0	NTR	00.05 % [00.03 % - 00.08 %]	0	0	chr1	+	25308325	substitution	G>A	Intron 7 (10270)	NM_016124	RHD	donor	1596	DeepIntron	0	neg	SpliceAI=A|RHD|0.00|0.00|0.00|0.00|-10|-31|-10|-1	0.008506
snp	val	NM_016124:g.25308326:C>T	SNP collection	https://genome.ucsc.edu/	.	no effect	0	0	0	0	NTR	00.05 % [00.03 % - 00.08 %]	0.006	0	chr1	+	25308326	substitution	C>T	Intron 7 (10270)	NM_016124	RHD	donor	1597	DeepIntron	0.01	neg	SpliceAI=T|RHD|0.00|0.00|0.01|0.00|-48|27|-2|35	0.040878
snp	train	NM_016124:g.25308403:C>T	SNP collection	https://genome.ucsc.edu/	.	no effect	0	0	0	0	NTR	00.05 % [00.03 % - 00.08 %]	0	0	chr1	+	25308403	substitution	C>T	Intron 7 (10270)	NM_016124	RHD	donor	1674	DeepIntron	0	neg	SpliceAI=T|RHD|0.00|0.00|0.00|0.00|13|27|-42|31	0.008548
snp	val	NM_016124:g.25308407:C>A	SNP collection	https://genome.ucsc.edu/	.	no effect	0	0	0	0	NTR	00.05 % [00.03 % - 00.08 %]	0	0	chr1	+	25308407	substitution	C>A	Intron 7 (10270)	NM_016124	RHD	donor	1678	DeepIntron	0	neg	SpliceAI=A|RHD|0.00|0.00|0.00|0.00|23|0|23|0	0.007076
snp	val	NM_016124:g.25308845:G>C	SNP collection	https://genome.ucsc.edu/	.	no effect	0	0	0	0	NTR	00.05 % [00.03 % - 00.08 %]	0.004	0	chr1	+	25308845	substitution	G>C	Intron 7 (10270)	NM_016124	RHD	donor	2116	DeepIntron	0	neg	SpliceAI=C|RHD|0.00|0.00|0.00|0.00|31|1|2|31	0.008168
snp	train	NM_016124:g.25309192:G>C	SNP collection	https://genome.ucsc.edu/	.	no effect	0	0	0	0	NTR	00.05 % [00.03 % - 00.08 %]	0	0	chr1	+	25309192	substitution	G>C	Intron 7 (10270)	NM_016124	RHD	donor	2463	DeepIntron	0	neg	SpliceAI=C|RHD|0.00|0.00|0.00|0.00|14|-28|-41|48	0.006887
snp	val	NM_016124:g.25309912:A>G	SNP collection	https://genome.ucsc.edu/	.	no effect	0	0	0	0	NTR	00.05 % [00.03 % - 00.08 %]	0	0	chr1	+	25309912	substitution	A>G	Intron 7 (10270)	NM_016124	RHD	donor	3183	DeepIntron	0	neg	SpliceAI=G|RHD|0.00|0.00|0.00|0.00|-10|30|30|4	0.007031
snp	val	NM_016124:g.25310078:C>T	SNP collection	https://genome.ucsc.edu/	.	no effect	0	0	0	0	NTR	00.05 % [00.03 % - 00.08 %]	0	0	chr1	+	25310078	substitution	C>T	Intron 7 (10270)	NM_016124	RHD	donor	3349	DeepIntron	0	neg	SpliceAI=T|RHD|0.00|0.00|0.00|0.00|39|1|39|0	0.006947
snp	train	NM_016124:g.25310254:T>G	SNP collection	https://genome.ucsc.edu/	.	no effect	0	0	0	0	NTR	00.05 % [00.03 % - 00.08 %]	0	0	chr1	+	25310254	substitution	T>G	Intron 7 (10270)	NM_016124	RHD	donor	3525	DeepIntron	0	neg	SpliceAI=G|RHD|0.00|0.00|0.00|0.00|10|6|-5|6	0.007374
snp	train	NM_016124:g.25310788:A>G	SNP collection	https://genome.ucsc.edu/	.	no effect	0	0	0	0	NTR	00.05 % [00.03 % - 00.08 %]	0	0	chr1	+	25310788	substitution	A>G	Intron 7 (10270)	NM_016124	RHD	donor	4059	DeepIntron	0	neg	SpliceAI=G|RHD|0.00|0.00|0.00|0.00|-46|40|-1|2	0.007646
snp	train	NM_016124:g.25310928:G>A	SNP collection	https://genome.ucsc.edu/	.	no effect	0	0	0	0	NTR	00.05 % [00.03 % - 00.08 %]	0	0	chr1	+	25310928	substitution	G>A	Intron 7 (10270)	NM_016124	RHD	donor	4199	DeepIntron	0	neg	SpliceAI=A|RHD|0.00|0.00|0.00|0.00|-47|17|-14|-1	0.007193
snp	train	NM_016124:g.25311045:G>A	SNP collection	https://genome.ucsc.edu/	.	no effect	0	0	0	0	NTR	00.05 % [00.03 % - 00.08 %]	0	0	chr1	+	25311045	substitution	G>A	Intron 7 (10270)	NM_016124	RHD	donor	4316	DeepIntron	0	neg	SpliceAI=A|RHD|0.00|0.00|0.00|0.00|-14|1|-14|-20	0.006959
snp	val	NM_016124:g.25311370:C>T	SNP collection	https://genome.ucsc.edu/	.	no effect	0	0	0	0	NTR	00.05 % [00.03 % - 00.08 %]	0	0	chr1	+	25311370	substitution	C>T	Intron 7 (10270)	NM_016124	RHD	donor	4641	DeepIntron	0	neg	SpliceAI=T|RHD|0.00|0.00|0.00|0.00|10|42|-6|-18	0.007157
snp	val	NM_016124:g.25311424:C>G	SNP collection	https://genome.ucsc.edu/	.	no effect	0	0	0	0	NTR	00.05 % [00.03 % - 00.08 %]	0.034	0	chr1	+	25311424	substitution	C>G	Intron 7 (10270)	NM_016124	RHD	donor	4695	DeepIntron	0	neg	SpliceAI=G|RHD|0.00|0.00|0.00|0.00|9|-12|-1|42	0.066725
snp	val	NM_016124:g.25311450:G>A	SNP collection	https://genome.ucsc.edu/	.	no effect	0	0	0	0	NTR	00.05 % [00.03 % - 00.08 %]	0	0	chr1	+	25311450	substitution	G>A	Intron 7 (10270)	NM_016124	RHD	donor	4721	DeepIntron	0	neg	SpliceAI=A|RHD|0.00|0.00|0.00|0.00|2|47|16|-38	0.006994
snp	val	NM_016124:g.25311520:G>A	SNP collection	https://genome.ucsc.edu/	.	no effect	0	0	0	0	NTR	00.05 % [00.03 % - 00.08 %]	0	0	chr1	+	25311520	substitution	G>A	Intron 7 (10270)	NM_016124	RHD	donor	4791	DeepIntron	0	neg	SpliceAI=A|RHD|0.00|0.00|0.00|0.00|11|-23|9|36	0.006952
snp	val	NM_016124:g.25311722:T>A	SNP collection	https://genome.ucsc.edu/	.	no effect	0	0	0	0	NTR	00.05 % [00.03 % - 00.08 %]	0	0	chr1	+	25311722	substitution	T>A	Intron 7 (10270)	NM_016124	RHD	donor	4993	DeepIntron	0	neg	SpliceAI=A|RHD|0.00|0.00|0.00|0.00|23|-16|23|-43	0.007105
snp	val	NM_016124:g.25311722:T>G	SNP collection	https://genome.ucsc.edu/	.	no effect	0	0	0	0	NTR	00.05 % [00.03 % - 00.08 %]	0	0	chr1	+	25311722	substitution	T>G	Intron 7 (10270)	NM_016124	RHD	donor	4993	DeepIntron	0	neg	SpliceAI=G|RHD|0.00|0.00|0.00|0.00|-27|23|16|-43	0.007096
snp	val	NM_016124:g.25311723:G>T	SNP collection	https://genome.ucsc.edu/	.	no effect	0	0	0	0	NTR	00.05 % [00.03 % - 00.08 %]	0	0	chr1	+	25311723	substitution	G>T	Intron 7 (10270)	NM_016124	RHD	donor	4994	DeepIntron	0	neg	SpliceAI=T|RHD|0.00|0.00|0.00|0.00|22|-28|15|-7	0.00724
snp	val	NM_016124:g.25311774:G>A	SNP collection	https://genome.ucsc.edu/	.	no effect	0	0	0	0	NTR	00.05 % [00.03 % - 00.08 %]	0	0	chr1	+	25311774	substitution	G>A	Intron 7 (10270)	NM_016124	RHD	donor	5045	DeepIntron	0	neg	SpliceAI=A|RHD|0.00|0.00|0.00|0.00|-29|1|24|0	0.007175
snp	train	NM_016124:g.25311993:T>C	SNP collection	https://genome.ucsc.edu/	.	no effect	0	0	0	0	NTR	00.09 % [00.06 % - 00.13 %]	0	0	chr1	+	25311993	substitution	T>C	Intron 7 (10270)	NM_016124	RHD	acceptor	-5007	DeepIntron	0	neg	SpliceAI=C|RHD|0.00|0.00|0.00|0.00|41|25|40|-2	0.006605
snp	train	NM_016124:g.25312088:C>G	SNP collection	https://genome.ucsc.edu/	.	no effect	0	0	0	0	NTR	00.09 % [00.06 % - 00.13 %]	0	0	chr1	+	25312088	substitution	C>G	Intron 7 (10270)	NM_016124	RHD	acceptor	-4912	DeepIntron	0	neg	SpliceAI=G|RHD|0.00|0.00|0.00|0.00|1|3|42|3	0.006108
snp	val	NM_016124:g.25313241:A>T	SNP collection	https://genome.ucsc.edu/	.	no effect	0	0	0	0	NTR	00.09 % [00.06 % - 00.13 %]	0	0	chr1	+	25313241	substitution	A>T	Intron 7 (10270)	NM_016124	RHD	acceptor	-3759	DeepIntron	0	neg	SpliceAI=T|RHD|0.00|0.00|0.00|0.00|8|-19|8|-3	0.006041
snp	val	NM_016124:g.25313928:G>C	SNP collection	https://genome.ucsc.edu/	.	no effect	0	0	0	0	NTR	00.09 % [00.06 % - 00.13 %]	0	0	chr1	+	25313928	substitution	G>C	Intron 7 (10270)	NM_016124	RHD	acceptor	-3072	DeepIntron	0	neg	SpliceAI=C|RHD|0.00|0.00|0.00|0.00|-30|1|41|-1	0.007352
snp	train	NM_016124:g.25314166:A>G	SNP collection	https://genome.ucsc.edu/	.	no effect	0	0	0	0	NTR	00.09 % [00.06 % - 00.13 %]	0	0	chr1	+	25314166	substitution	A>G	Intron 7 (10270)	NM_016124	RHD	acceptor	-2834	DeepIntron	0	neg	SpliceAI=G|RHD|0.00|0.00|0.00|0.00|1|11|34|-18	0.006012
snp	train	NM_016124:g.25314269:T>C	SNP collection	https://genome.ucsc.edu/	.	no effect	0	0	0	0	NTR	00.09 % [00.06 % - 00.13 %]	0	0	chr1	+	25314269	substitution	T>C	Intron 7 (10270)	NM_016124	RHD	acceptor	-2731	DeepIntron	0	neg	SpliceAI=C|RHD|0.00|0.00|0.00|0.00|0|-5|0|-24	0.006072
snp	train	NM_016124:g.25314473:C>T	SNP collection	https://genome.ucsc.edu/	.	no effect	0	0	0	0	NTR	00.09 % [00.06 % - 00.13 %]	0	0	chr1	+	25314473	substitution	C>T	Intron 7 (10270)	NM_016124	RHD	acceptor	-2527	DeepIntron	0	neg	SpliceAI=T|RHD|0.00|0.00|0.00|0.00|46|15|46|5	0.006081
snp	val	NM_016124:g.25314786:G>C	SNP collection	https://genome.ucsc.edu/	.	no effect	0	0	0	0	NTR	00.09 % [00.06 % - 00.13 %]	0	0	chr1	+	25314786	substitution	G>C	Intron 7 (10270)	NM_016124	RHD	acceptor	-2214	DeepIntron	0	neg	SpliceAI=C|RHD|0.00|0.00|0.00|0.00|3|-5|16|-5	0.012118
snp	val	NM_016124:g.25315047:A>G	SNP collection	https://genome.ucsc.edu/	.	no effect	0	0	0	0	NTR	00.09 % [00.06 % - 00.13 %]	0	0	chr1	+	25315047	substitution	A>G	Intron 7 (10270)	NM_016124	RHD	acceptor	-1953	DeepIntron	0	neg	SpliceAI=G|RHD|0.00|0.00|0.00|0.00|-16|8|-1|-26	0.006161
snp	train	NM_016124:g.25315102:G>A	SNP collection	https://genome.ucsc.edu/	.	no effect	0	0	0	0	NTR	00.09 % [00.06 % - 00.13 %]	0	0	chr1	+	25315102	substitution	G>A	Intron 7 (10270)	NM_016124	RHD	acceptor	-1898	DeepIntron	0	neg	SpliceAI=A|RHD|0.00|0.00|0.00|0.00|-17|7|29|-49	0.006292
snp	val	NM_016124:g.25315527:C>T	SNP collection	https://genome.ucsc.edu/	.	no effect	0	0	0	0	NTR	00.09 % [00.06 % - 00.13 %]	0	0	chr1	+	25315527	substitution	C>T	Intron 7 (10270)	NM_016124	RHD	acceptor	-1473	DeepIntron	0	neg	SpliceAI=T|RHD|0.00|0.00|0.00|0.00|-3|-9|15|-9	0.006068
snp	train	NM_016124:g.25315641:C>T	SNP collection	https://genome.ucsc.edu/	.	no effect	0	0	0	0	NTR	00.09 % [00.06 % - 00.13 %]	0.006	0	chr1	+	25315641	substitution	C>T	Intron 7 (10270)	NM_016124	RHD	acceptor	-1359	DeepIntron	0.02	neg	SpliceAI=T|RHD|0.00|0.00|0.02|0.00|-2|39|-2|-50	0.016007
snp	train	NM_016124:g.25316058:A>G	SNP collection	https://genome.ucsc.edu/	.	no effect	0	0	0	0	NTR	00.09 % [00.06 % - 00.13 %]	0.016	0	chr1	+	25316058	substitution	A>G	Intron 7 (10270)	NM_016124	RHD	acceptor	-942	DeepIntron	0	neg	SpliceAI=G|RHD|0.00|0.00|0.00|0.00|48|6|47|-4	0.00608
snp	val	NM_016124:g.25316269:A>G	SNP collection	https://genome.ucsc.edu/	.	no effect	0	0	0	0	NTR	00.09 % [00.06 % - 00.13 %]	0	0	chr1	+	25316269	substitution	A>G	Intron 7 (10270)	NM_016124	RHD	acceptor	-731	DeepIntron	0	neg	SpliceAI=G|RHD|0.00|0.00|0.00|0.00|30|22|-42|-19	0.006062
snp	train	NM_016124:g.25316450:T>A	SNP collection	https://genome.ucsc.edu/	.	no effect	0	0	0	0	NTR	00.09 % [00.06 % - 00.13 %]	0	0	chr1	+	25316450	substitution	T>A	Intron 7 (10270)	NM_016124	RHD	acceptor	-550	DeepIntron	0	neg	SpliceAI=A|RHD|0.00|0.00|0.00|0.00|29|20|28|-44	0.006083
snp	train	NM_016124:g.25316488:C>T	SNP collection	https://genome.ucsc.edu/	.	no effect	0	0	0	0	NTR	00.09 % [00.06 % - 00.13 %]	0	0	chr1	+	25316488	substitution	C>T	Intron 7 (10270)	NM_016124	RHD	acceptor	-512	DeepIntron	0	neg	SpliceAI=T|RHD|0.00|0.00|0.00|0.00|13|-9|-50|-10	0.006928
snp	val	NM_016124:g.25316542:A>G	SNP collection	https://genome.ucsc.edu/	.	no effect	0	0	0	0	NTR	00.09 % [00.06 % - 00.13 %]	0	0	chr1	+	25316542	substitution	A>G	Intron 7 (10270)	NM_016124	RHD	acceptor	-458	DeepIntron	0	neg	SpliceAI=G|RHD|0.00|0.00|0.00|0.00|35|47|40|47	0.00604
snp	train	NM_016124:g.25316635:A>G	SNP collection	https://genome.ucsc.edu/	.	no effect	0	0	0	0	NTR	00.09 % [00.06 % - 00.13 %]	0	0	chr1	+	25316635	substitution	A>G	Intron 7 (10270)	NM_016124	RHD	acceptor	-365	DeepIntron	0	neg	SpliceAI=G|RHD|0.00|0.00|0.00|0.00|-46|3|-46|-42	0.00613
snp	val	NM_016124:g.25317824:A>T	SNP collection	https://genome.ucsc.edu/	.	no effect	0	0	0	0	NTR	00.05 % [00.03 % - 00.08 %]	0	0	chr1	+	25317824	substitution	A>T	Intron 8 (4809)	NM_016124	RHD	donor	745	DeepIntron	0	neg	SpliceAI=T|RHD|0.00|0.00|0.00|0.00|-3|-7|-2|-9	0.008515
snp	train	NM_016124:g.25318070:T>C	SNP collection	https://genome.ucsc.edu/	.	no effect	0	0	0	0	NTR	00.05 % [00.03 % - 00.08 %]	0	0	chr1	+	25318070	substitution	T>C	Intron 8 (4809)	NM_016124	RHD	donor	991	DeepIntron	0	neg	SpliceAI=C|RHD|0.00|0.00|0.00|0.00|-41|5|-42|5	0.00736
snp	val	NM_016124:g.25318110:A>G	SNP collection	https://genome.ucsc.edu/	.	no effect	0	0	0	0	NTR	00.05 % [00.03 % - 00.08 %]	0	0	chr1	+	25318110	substitution	A>G	Intron 8 (4809)	NM_016124	RHD	donor	1031	DeepIntron	0	neg	SpliceAI=G|RHD|0.00|0.00|0.00|0.00|-1|-32|-1|30	0.01012
snp	train	NM_016124:g.25318151:A>G	SNP collection	https://genome.ucsc.edu/	.	no effect	0	0	0	0	NTR	00.05 % [00.03 % - 00.08 %]	0	0	chr1	+	25318151	substitution	A>G	Intron 8 (4809)	NM_016124	RHD	donor	1072	DeepIntron	0	neg	SpliceAI=G|RHD|0.00|0.00|0.00|0.00|20|26|20|-11	0.006961
snp	train	NM_016124:g.25318163:A>C	SNP collection	https://genome.ucsc.edu/	.	no effect	0	0	0	0	NTR	00.05 % [00.03 % - 00.08 %]	0	0	chr1	+	25318163	substitution	A>C	Intron 8 (4809)	NM_016124	RHD	donor	1084	DeepIntron	0	neg	SpliceAI=C|RHD|0.00|0.00|0.00|0.00|1|18|-23|1	0.006962
snp	val	NM_016124:g.25318163:A>G	SNP collection	https://genome.ucsc.edu/	.	no effect	0	0	0	0	NTR	00.05 % [00.03 % - 00.08 %]	0	0	chr1	+	25318163	substitution	A>G	Intron 8 (4809)	NM_016124	RHD	donor	1084	DeepIntron	0	neg	SpliceAI=G|RHD|0.00|0.00|0.00|0.00|1|14|8|-23	0.007297
snp	train	NM_016124:g.25319292:T>C	SNP collection	https://genome.ucsc.edu/	.	no effect	0	0	0	0	NTR	00.05 % [00.03 % - 00.08 %]	0	0	chr1	+	25319292	substitution	T>C	Intron 8 (4809)	NM_016124	RHD	donor	2213	DeepIntron	0	neg	SpliceAI=C|RHD|0.00|0.00|0.00|0.00|-35|27|-38|-21	0.007195
snp	train	NM_016124:g.25320143:C>A	SNP collection	https://genome.ucsc.edu/	.	no effect	0	0	0	0	NTR	00.09 % [00.06 % - 00.13 %]	0	0	chr1	+	25320143	substitution	C>A	Intron 8 (4809)	NM_016124	RHD	acceptor	-1746	DeepIntron	0	neg	SpliceAI=A|RHD|0.00|0.00|0.00|0.00|33|-9|-9|-10	0.006169
snp	train	NM_016124:g.25320236:T>A	SNP collection	https://genome.ucsc.edu/	.	no effect	0	0	0	0	NTR	00.09 % [00.06 % - 00.13 %]	0	0	chr1	+	25320236	substitution	T>A	Intron 8 (4809)	NM_016124	RHD	acceptor	-1653	DeepIntron	0	neg	SpliceAI=A|RHD|0.00|0.00|0.00|0.00|38|3|37|3	0.006077
snp	train	NM_016124:g.25320257:A>C	SNP collection	https://genome.ucsc.edu/	.	no effect	0	0	0	0	NTR	00.09 % [00.06 % - 00.13 %]	0	0	chr1	+	25320257	substitution	A>C	Intron 8 (4809)	NM_016124	RHD	acceptor	-1632	DeepIntron	0	neg	SpliceAI=C|RHD|0.00|0.00|0.00|0.00|17|-7|33|41	0.006023
snp	train	NM_016124:g.25320257:A>T	SNP collection	https://genome.ucsc.edu/	.	no effect	0	0	0	0	NTR	00.09 % [00.06 % - 00.13 %]	0	0	chr1	+	25320257	substitution	A>T	Intron 8 (4809)	NM_016124	RHD	acceptor	-1632	DeepIntron	0	neg	SpliceAI=T|RHD|0.00|0.00|0.00|0.00|-1|41|-2|41	0.005992
snp	val	NM_016124:g.25320442:T>G	SNP collection	https://genome.ucsc.edu/	.	no effect	0	0	0	0	NTR	00.09 % [00.06 % - 00.13 %]	0	0	chr1	+	25320442	substitution	T>G	Intron 8 (4809)	NM_016124	RHD	acceptor	-1447	DeepIntron	0	neg	SpliceAI=G|RHD|0.00|0.00|0.00|0.00|-45|8|-25|27	0.006028
snp	val	NM_016124:g.25320721:T>C	SNP collection	https://genome.ucsc.edu/	.	no effect	0	0	0	0	NTR	00.09 % [00.06 % - 00.13 %]	0	0	chr1	+	25320721	substitution	T>C	Intron 8 (4809)	NM_016124	RHD	acceptor	-1168	DeepIntron	0	neg	SpliceAI=C|RHD|0.00|0.00|0.00|0.00|-19|22|39|-2	0.006105
snp	train	NM_016124:g.25321033:G>C	SNP collection	https://genome.ucsc.edu/	.	no effect	0	0	0	0	NTR	00.09 % [00.06 % - 00.13 %]	0	0	chr1	+	25321033	substitution	G>C	Intron 8 (4809)	NM_016124	RHD	acceptor	-856	DeepIntron	0	neg	SpliceAI=C|RHD|0.00|0.00|0.00|0.00|34|-17|21|-5	0.00619
snp	val	NM_016124:g.25321253:G>C	SNP collection	https://genome.ucsc.edu/	.	no effect	0	0	0	0	NTR	00.09 % [00.06 % - 00.13 %]	0	0	chr1	+	25321253	substitution	G>C	Intron 8 (4809)	NM_016124	RHD	acceptor	-636	DeepIntron	0	neg	SpliceAI=C|RHD|0.00|0.00|0.00|0.00|35|1|-27|1	0.00611
snp	train	NM_016124:g.25321265:C>A	SNP collection	https://genome.ucsc.edu/	.	no effect	0	0	0	0	NTR	00.09 % [00.06 % - 00.13 %]	0	0	chr1	+	25321265	substitution	C>A	Intron 8 (4809)	NM_016124	RHD	acceptor	-624	DeepIntron	0	neg	SpliceAI=A|RHD|0.00|0.00|0.00|0.00|-11|23|45|-32	0.006188
snp	train	NM_016124:g.25321661:C>T	SNP collection	https://genome.ucsc.edu/	.	no effect	0	0	0	0	NTR	00.09 % [00.06 % - 00.13 %]	0	0	chr1	+	25321661	substitution	C>T	Intron 8 (4809)	NM_016124	RHD	acceptor	-228	DeepIntron	0	neg	SpliceAI=T|RHD|0.00|0.00|0.00|0.00|-7|50|-7|11	0.006047
snp	train	NM_016124:g.25321858:T>A	SNP collection	https://genome.ucsc.edu/	.	no effect	0	0	0	0	NTR	01.70 % [00.78 % - 03.67 %]	0.002	0	chr1	+	25321858	substitution	T>A	Intron 8 (4809)	NM_016124	RHD	acceptor	-31	IntronBP	0.02	neg	SpliceAI=A|RHD|0.02|0.00|0.00|0.00|31|19|2|31	0.006127
snp	train	NM_016124:g.25321858:T>C	SNP collection	https://genome.ucsc.edu/	.	no effect	0	0	0	0	NTR	01.70 % [00.78 % - 03.67 %]	0.002	0	chr1	+	25321858	substitution	T>C	Intron 8 (4809)	NM_016124	RHD	acceptor	-31	IntronBP	0	neg	SpliceAI=C|RHD|0.00|0.00|0.00|0.00|-22|31|-4|31	0.006192
snp	train	NM_016124:g.25322116:T>A	SNP collection	https://genome.ucsc.edu/	.	no effect	0	0	0	0	NTR	00.05 % [00.03 % - 00.08 %]	0	0	chr1	+	25322116	substitution	T>A	Intron 9 (6935)	NM_016124	RHD	donor	154	DeepIntron	0	neg	SpliceAI=A|RHD|0.00|0.00|0.00|0.00|-26|44|9|-43	0.008394
snp	train	NM_016124:g.25322291:C>G	SNP collection	https://genome.ucsc.edu/	.	no effect	0	0	0	0	NTR	00.05 % [00.03 % - 00.08 %]	0	0	chr1	+	25322291	substitution	C>G	Intron 9 (6935)	NM_016124	RHD	donor	329	DeepIntron	0.02	neg	SpliceAI=G|RHD|0.02|0.00|0.00|0.00|-43|14|-43|1	0.007088
snp	train	NM_016124:g.25322394:T>C	SNP collection	https://genome.ucsc.edu/	.	no effect	0	0	0	0	NTR	00.05 % [00.03 % - 00.08 %]	0	0	chr1	+	25322394	substitution	T>C	Intron 9 (6935)	NM_016124	RHD	donor	432	DeepIntron	0.02	neg	SpliceAI=C|RHD|0.02|0.00|0.00|0.00|-44|4|47|1	0.006997
snp	train	NM_016124:g.25322788:C>T	SNP collection	https://genome.ucsc.edu/	.	no effect	0	0	0	0	NTR	00.05 % [00.03 % - 00.08 %]	0	0	chr1	+	25322788	substitution	C>T	Intron 9 (6935)	NM_016124	RHD	donor	826	DeepIntron	0	neg	SpliceAI=T|RHD|0.00|0.00|0.00|0.00|33|-15|-2|35	0.008352
snp	train	NM_016124:g.25323618:G>C	SNP collection	https://genome.ucsc.edu/	.	no effect	0	0	0	0	NTR	00.05 % [00.03 % - 00.08 %]	0	0	chr1	+	25323618	substitution	G>C	Intron 9 (6935)	NM_016124	RHD	donor	1656	DeepIntron	0	neg	SpliceAI=C|RHD|0.00|0.00|0.00|0.00|28|4|-16|-1	0.006959
snp	train	NM_016124:g.25323713:G>C	SNP collection	https://genome.ucsc.edu/	.	no effect	0	0	0	0	NTR	00.05 % [00.03 % - 00.08 %]	0	0	chr1	+	25323713	substitution	G>C	Intron 9 (6935)	NM_016124	RHD	donor	1751	DeepIntron	0	neg	SpliceAI=C|RHD|0.00|0.00|0.00|0.00|-41|-4|10|0	0.007242
snp	val	NM_016124:g.25323713:G>T	SNP collection	https://genome.ucsc.edu/	.	no effect	0	0	0	0	NTR	00.05 % [00.03 % - 00.08 %]	0	0	chr1	+	25323713	substitution	G>T	Intron 9 (6935)	NM_016124	RHD	donor	1751	DeepIntron	0	neg	SpliceAI=T|RHD|0.00|0.00|0.00|0.00|12|46|-23|-22	0.007237
snp	train	NM_016124:g.25324141:G>C	SNP collection	https://genome.ucsc.edu/	.	no effect	0	0	0	0	NTR	00.05 % [00.03 % - 00.08 %]	0.002	0	chr1	+	25324141	substitution	G>C	Intron 9 (6935)	NM_016124	RHD	donor	2179	DeepIntron	0.01	neg	SpliceAI=C|RHD|0.00|0.01|0.00|0.00|6|1|5|0	0.009414
snp	val	NM_016124:g.25329017:A>G	SNP collection	https://genome.ucsc.edu/	.	no effect	0	0	0	0	NTR	05.46 % [04.18 % - 07.11 %]	0.002	0	chr1	+	25329017	substitution	A>G	Exon 10 (1548)	NM_016124	RHD	acceptor	120	ExonESR	0	neg	SpliceAI=G|RHD|0.00|0.00|0.00|0.00|-13|25|14|-23	0.005652
snp	train	NM_016124:g.25329641:A>G	SNP collection	https://genome.ucsc.edu/	.	no effect	0	0	0	0	NTR	01.17 % [00.71 % - 01.92 %]	0	0	chr1	+	25329641	substitution	A>G	Exon 10 (1548)	NM_016124	RHD	acceptor	744	Exon	0	neg	SpliceAI=G|RHD|0.00|0.00|0.00|0.00|-23|41|16|-35	0.006259
snp	train	NM_016124:g.25329730:T>C	SNP collection	https://genome.ucsc.edu/	.	no effect	0	0	0	0	NTR	01.17 % [00.71 % - 01.92 %]	0	0	chr1	+	25329730	substitution	T>C	Exon 10 (1548)	NM_016124	RHD	acceptor	833	Exon	0	neg	SpliceAI=C|RHD|0.00|0.00|0.00|0.00|-31|43|18|19	0.005623
snp	train	NM_016124:g.25329789:A>G	SNP collection	https://genome.ucsc.edu/	.	no effect	0	0	0	0	NTR	01.17 % [00.71 % - 01.92 %]	0	0	chr1	+	25329789	substitution	A>G	Exon 10 (1548)	NM_016124	RHD	acceptor	892	Exon	0	neg	SpliceAI=G|RHD|0.00|0.00|0.00|0.00|6|50|-41|7	0.005606
snp	train	NM_016124:g.25329839:A>T	SNP collection	https://genome.ucsc.edu/	.	no effect	0	0	0	0	NTR	01.17 % [00.71 % - 01.92 %]	0	0	chr1	+	25329839	substitution	A>T	Exon 10 (1548)	NM_016124	RHD	acceptor	942	Exon	0.08	neg	SpliceAI=T|RHD|0.00|0.08|0.00|0.00|38|4|-2|-43	0.006523
snp	train	NM_032872:g.27342257:A>C	SNP collection	https://genome.ucsc.edu/	.	no effect	0	0	0	0	NTR	00.41 % [00.21 % - 00.80 %]	0	0	chr1	+	27342257	substitution	A>C	Intron 1 (3146)	NM_032872	SYTL1	donor	107	Intron	0	neg	SpliceAI=C|SYTL1|0.00|0.00|0.00|0.00|-6|2|-17|-46	0.006949
snp	val	NM_032872:g.27342257:A>G	SNP collection	https://genome.ucsc.edu/	.	no effect	0	0	0	0	NTR	00.41 % [00.21 % - 00.80 %]	0	0	chr1	+	27342257	substitution	A>G	Intron 1 (3146)	NM_032872	SYTL1	donor	107	Intron	0	neg	SpliceAI=G|SYTL1|0.00|0.00|0.00|0.00|21|2|-46|-7	0.007037
snp	val	NM_032872:g.27343108:C>T	SNP collection	https://genome.ucsc.edu/	.	no effect	0	0	0	0	NTR	00.05 % [00.03 % - 00.08 %]	0.002	0	chr1	+	27343108	substitution	C>T	Intron 1 (3146)	NM_032872	SYTL1	donor	958	DeepIntron	0	neg	SpliceAI=T|SYTL1|0.00|0.00|0.00|0.00|12|-50|4|28	0.007193
snp	train	NM_032872:g.27343133:C>T	SNP collection	https://genome.ucsc.edu/	.	no effect	0	0	0	0	NTR	00.05 % [00.03 % - 00.08 %]	0	0	chr1	+	27343133	substitution	C>T	Intron 1 (3146)	NM_032872	SYTL1	donor	983	DeepIntron	0	neg	SpliceAI=T|SYTL1|0.00|0.00|0.00|0.00|-21|-13|0|41	0.008413
snp	train	NM_032872:g.27343983:G>A	SNP collection	https://genome.ucsc.edu/	.	no effect	0	0	0	0	NTR	00.09 % [00.06 % - 00.13 %]	0	0	chr1	+	27343983	substitution	G>A	Intron 1 (3146)	NM_032872	SYTL1	acceptor	-1314	DeepIntron	0.01	neg	SpliceAI=A|SYTL1|0.01|0.00|0.00|0.00|-6|1|49|-1	0.006069
snp	train	NM_032872:g.27344371:G>T	SNP collection	https://genome.ucsc.edu/	.	no effect	0	0	0	0	NTR	00.09 % [00.06 % - 00.13 %]	0	0	chr1	+	27344371	substitution	G>T	Intron 1 (3146)	NM_032872	SYTL1	acceptor	-926	DeepIntron	0	neg	SpliceAI=T|SYTL1|0.00|0.00|0.00|0.00|-32|21|11|-34	0.006234
snp	train	NM_032872:g.27344483:G>A	SNP collection	https://genome.ucsc.edu/	.	no effect	0	0	0	0	NTR	00.09 % [00.06 % - 00.13 %]	0.002	0	chr1	+	27344483	substitution	G>A	Intron 1 (3146)	NM_032872	SYTL1	acceptor	-814	DeepIntron	0	neg	SpliceAI=A|SYTL1|0.00|0.00|0.00|0.00|2|-6|-7|37	0.006048
snp	val	NM_032872:g.27345709:G>A	SNP collection	https://genome.ucsc.edu/	.	no effect	0	0	0	0	NTR	00.05 % [00.03 % - 00.08 %]	0.004	0	chr1	+	27345709	substitution	G>A	Intron 2 (1895)	NM_032872	SYTL1	donor	184	DeepIntron	0	neg	SpliceAI=A|SYTL1|0.00|0.00|0.00|0.00|20|-22|20|-21	0.007343
snp	val	NM_032872:g.27346428:C>A	SNP collection	https://genome.ucsc.edu/	.	no effect	0	0	0	0	NTR	00.05 % [00.03 % - 00.08 %]	0	0	chr1	+	27346428	substitution	C>A	Intron 2 (1895)	NM_032872	SYTL1	donor	903	DeepIntron	0	neg	SpliceAI=A|SYTL1|0.00|0.00|0.00|0.00|2|49|3|7	0.006278
snp	val	NM_032872:g.27347079:G>A	SNP collection	https://genome.ucsc.edu/	.	no effect	0	0	0	0	NTR	00.09 % [00.06 % - 00.13 %]	0	0	chr1	+	27347079	substitution	G>A	Intron 2 (1895)	NM_032872	SYTL1	acceptor	-342	DeepIntron	0	neg	SpliceAI=A|SYTL1|0.00|0.00|0.00|0.00|7|26|7|-28	0.006209
snp	train	NM_032872:g.27348732:T>A	SNP collection	https://genome.ucsc.edu/	.	no effect	0	0	0	0	NTR	00.09 % [00.06 % - 00.13 %]	0	0	chr1	+	27348732	substitution	T>A	Intron 5 (1103)	NM_032872	SYTL1	acceptor	-384	DeepIntron	0	neg	SpliceAI=A|SYTL1|0.00|0.00|0.00|0.00|2|16|-14|15	0.00613
snp	val	NM_032872:g.27349028:C>T	SNP collection	https://genome.ucsc.edu/	.	no effect	0	0	0	0	NTR	00.56 % [00.03 % - 01.16 %]	0	0	chr1	+	27349028	substitution	C>T	Intron 5 (1103)	NM_032872	SYTL1	acceptor	-88	Intron	0.06	neg	SpliceAI=T|SYTL1|0.06|0.00|0.00|0.00|15|-6|15|-48	0.006736
snp	train	NM_032872:g.27350434:G>A	SNP collection	https://genome.ucsc.edu/	.	no effect	0	0	0	0	Alter ESR	23.65 % [19.87 % - 27.91 %]	0.164	0	chr1	+	27350434	substitution	G>A	Exon 10 (97)	NM_032872	SYTL1	acceptor	46	ExonESR	0	neg	SpliceAI=A|SYTL1|0.00|0.00|0.00|0.00|-33|-11|30|-5	0.005593
snp	val	NM_032872:g.27351564:T>C	SNP collection	https://genome.ucsc.edu/	.	no effect	0	0	0	0	NTR	00.41 % [00.21 % - 00.80 %]	0	0	chr1	+	27351564	substitution	T>C	Intron 13 (1727)	NM_032872	SYTL1	donor	9	Intron	0	neg	SpliceAI=C|SYTL1|0.00|0.00|0.00|0.00|-33|37|-9|-17	0.007014
snp	val	NM_032872:g.27351617:C>G	SNP collection	https://genome.ucsc.edu/	.	no effect	0	0	0	0	NTR	00.41 % [00.21 % - 00.80 %]	0	0	chr1	+	27351617	substitution	C>G	Intron 13 (1727)	NM_032872	SYTL1	donor	62	Intron	0	neg	SpliceAI=G|SYTL1|0.00|0.00|0.00|0.00|35|3|11|0	0.006882
snp	train	NM_032872:g.27352796:T>A	SNP collection	https://genome.ucsc.edu/	.	no effect	0	0	0	0	NTR	00.09 % [00.06 % - 00.13 %]	0	0	chr1	+	27352796	substitution	T>A	Intron 13 (1727)	NM_032872	SYTL1	acceptor	-487	DeepIntron	0	neg	SpliceAI=A|SYTL1|0.00|0.00|0.00|0.00|35|11|-30|5	0.007631
snp	train	NM_032872:g.27353201:A>G	SNP collection	https://genome.ucsc.edu/	.	no effect	0	0	0	0	NTR	00.56 % [00.03 % - 01.16 %]	0	0	chr1	+	27353201	substitution	A>G	Intron 13 (1727)	NM_032872	SYTL1	acceptor	-82	Intron	0	neg	SpliceAI=G|SYTL1|0.00|0.00|0.00|0.00|37|-35|-36|-6	0.010764
snp	train	NM_032872:g.27353306:A>G	SNP collection	https://genome.ucsc.edu/	.	no effect	0	0	0	0	NTR	05.46 % [04.18 % - 07.11 %]	0.032	0	chr1	+	27353306	substitution	A>G	Exon 14 (206)	NM_032872	SYTL1	acceptor	24	ExonESR	0.09	neg	SpliceAI=G|SYTL1|0.00|0.09|0.00|0.00|7|-2|22|2	0.005664
snp	val	NM_032872:g.27353463:G>A	SNP collection	https://genome.ucsc.edu/	.	no effect	0	0	0	0	NTR	04.89 % [03.67 % - 06.48 %]	0.026	0	chr1	+	27353463	substitution	G>A	Exon 14 (206)	NM_032872	SYTL1	donor	-26	ExonESR	0	neg	SpliceAI=A|SYTL1|0.00|0.00|0.00|0.00|-5|-44|25|24	0.005555
snp	val	NM_032872:g.27353617:C>T	SNP collection	https://genome.ucsc.edu/	.	no effect	0	0	0	0	NTR	00.56 % [00.03 % - 01.16 %]	0.006	0	chr1	+	27353617	substitution	C>T	Intron 14 (224)	NM_032872	SYTL1	acceptor	-96	Intron	0	neg	SpliceAI=T|SYTL1|0.00|0.00|0.00|0.00|10|-32|-5|27	0.006631
snp	train	NM_032872:g.27353801:A>G	SNP collection	https://genome.ucsc.edu/	.	no effect	0	0	0	0	NTR	05.46 % [04.18 % - 07.11 %]	0.1	0	chr1	+	27353801	substitution	A>G	Exon 15 (220)	NM_032872	SYTL1	acceptor	89	ExonESR	0	neg	SpliceAI=G|SYTL1|0.00|0.00|0.00|0.00|-1|27|-1|3	0.008224
snp	train	NM_000016:g.75724352:C>G	SNP collection	https://genome.ucsc.edu/	.	no effect	0	0	0	0	NTR	01.17 % [00.71 % - 01.92 %]	0.132	0	chr1	+	75724352	substitution	C>G	Exon 1 (471)	NM_000016	ACADM	donor	-466	Exon	0	neg	SpliceAI=G|ACADM|0.00|0.00|0.00|0.00|1|47|1|10	0.006162
snp	train	NM_000016:g.75724426:T>C	SNP collection	https://genome.ucsc.edu/	.	no effect	0	0	0	0	NTR	01.17 % [00.71 % - 01.92 %]	0	0	chr1	+	75724426	substitution	T>C	Exon 1 (471)	NM_000016	ACADM	donor	-392	Exon	0	neg	SpliceAI=C|ACADM|0.00|0.00|0.00|0.00|42|26|20|-46	0.006122
snp	val	NM_000016:g.75724531:G>A	SNP collection	https://genome.ucsc.edu/	.	no effect	0	0	0	0	NTR	01.17 % [00.71 % - 01.92 %]	0	0	chr1	+	75724531	substitution	G>A	Exon 1 (471)	NM_000016	ACADM	donor	-287	Exon	0	neg	SpliceAI=A|ACADM|0.00|0.00|0.00|0.00|18|-4|17|-2	0.006128
snp	train	NM_000016:g.75724646:C>G	SNP collection	https://genome.ucsc.edu/	.	no effect	0	0	0	0	NTR	01.17 % [00.71 % - 01.92 %]	0	0	chr1	+	75724646	substitution	C>G	Exon 1 (471)	NM_000016	ACADM	donor	-172	Exon	0.01	neg	SpliceAI=G|ACADM|0.00|0.01|0.00|0.00|43|5|0|5	0.006133
snp	train	NM_000016:g.75724883:C>T	SNP collection	https://genome.ucsc.edu/	.	no effect	0	0	0	0	NTR	00.41 % [00.21 % - 00.80 %]	0.002	0	chr1	+	75724883	substitution	C>T	Intron 1 (3583)	NM_000016	ACADM	donor	66	Intron	0.01	neg	SpliceAI=T|ACADM|0.00|0.00|0.01|0.01|16|-8|-26|15	0.006873
snp	train	NM_000016:g.75724884:C>G	SNP collection	https://genome.ucsc.edu/	.	no effect	0	0	0	0	NTR	00.41 % [00.21 % - 00.80 %]	0.002	0	chr1	+	75724884	substitution	C>G	Intron 1 (3583)	NM_000016	ACADM	donor	67	Intron	0	neg	SpliceAI=G|ACADM|0.00|0.00|0.00|0.00|-6|28|-49|-27	0.006883
snp	val	NM_000016:g.75725005:C>A	SNP collection	https://genome.ucsc.edu/	.	no effect	0	0	0	0	NTR	00.05 % [00.03 % - 00.08 %]	0	0	chr1	+	75725005	substitution	C>A	Intron 1 (3583)	NM_000016	ACADM	donor	188	DeepIntron	0.01	neg	SpliceAI=A|ACADM|0.01|0.00|0.00|0.00|23|-5|-15|-5	0.008509
snp	train	NM_000016:g.75725022:C>G	SNP collection	https://genome.ucsc.edu/	.	no effect	0	0	0	0	Alter by create New Exon	06.13 % [04.67 % - 08.02 %]	0.076	1	chr1	+	75725022	substitution	C>G	Intron 1 (3583)	NM_000016	ACADM	donor	205	DeepIntron	0.03	neg	SpliceAI=G|ACADM|0.00|0.03|0.01|0.00|0|6|0|-32	0.007793
snp	val	NM_000016:g.75725243:A>G	SNP collection	https://genome.ucsc.edu/	.	no effect	0	0	0	0	NTR	00.05 % [00.03 % - 00.08 %]	0	0	chr1	+	75725243	substitution	A>G	Intron 1 (3583)	NM_000016	ACADM	donor	426	DeepIntron	0	neg	SpliceAI=G|ACADM|0.00|0.00|0.00|0.00|8|-27|43|-27	0.007034
snp	val	NM_000016:g.75725439:C>T	SNP collection	https://genome.ucsc.edu/	.	no effect	0	0	0	0	NTR	00.05 % [00.03 % - 00.08 %]	0	0	chr1	+	75725439	substitution	C>T	Intron 1 (3583)	NM_000016	ACADM	donor	622	DeepIntron	0	neg	SpliceAI=T|ACADM|0.00|0.00|0.00|0.00|12|-45|-23|-45	0.006862
snp	val	NM_000016:g.75726059:T>C	SNP collection	https://genome.ucsc.edu/	.	no effect	0	0	0	0	NTR	00.05 % [00.03 % - 00.08 %]	0	0	chr1	+	75726059	substitution	T>C	Intron 1 (3583)	NM_000016	ACADM	donor	1242	DeepIntron	0	neg	SpliceAI=C|ACADM|0.00|0.00|0.00|0.00|16|-47|2|-27	0.00976
snp	train	NM_000016:g.75726190:T>C	SNP collection	https://genome.ucsc.edu/	.	no effect	0	0	0	0	NTR	00.05 % [00.03 % - 00.08 %]	0	0	chr1	+	75726190	substitution	T>C	Intron 1 (3583)	NM_000016	ACADM	donor	1373	DeepIntron	0	neg	SpliceAI=C|ACADM|0.00|0.00|0.00|0.00|-30|5|46|-44	0.006996
snp	val	NM_000016:g.75726384:C>T	SNP collection	https://genome.ucsc.edu/	.	no effect	0	0	0	0	NTR	00.05 % [00.03 % - 00.08 %]	0	0	chr1	+	75726384	substitution	C>T	Intron 1 (3583)	NM_000016	ACADM	donor	1567	DeepIntron	0	neg	SpliceAI=T|ACADM|0.00|0.00|0.00|0.00|-43|21|46|21	0.006098
snp	val	NM_000016:g.75726823:G>A	SNP collection	https://genome.ucsc.edu/	.	no effect	0	0	0	0	Alter by create New Exon	06.13 % [04.67 % - 08.02 %]	0.028	0	chr1	+	75726823	substitution	G>A	Intron 1 (3583)	NM_000016	ACADM	acceptor	-1578	DeepIntron	0.31	pos	SpliceAI=A|ACADM|0.31|0.00|0.00|0.00|3|27|3|1	0.008152
snp	train	NM_000016:g.75726823:G>T	SNP collection	https://genome.ucsc.edu/	.	no effect	0	0	0	0	Alter by create New Exon	06.13 % [04.67 % - 08.02 %]	0.186	1	chr1	+	75726823	substitution	G>T	Intron 1 (3583)	NM_000016	ACADM	acceptor	-1578	DeepIntron	0.45	pos	SpliceAI=T|ACADM|0.45|0.03|0.00|0.00|3|27|3|-3	0.008304
snp	train	NM_000016:g.75726897:C>T	SNP collection	https://genome.ucsc.edu/	.	no effect	0	0	0	0	NTR	00.09 % [00.06 % - 00.13 %]	0	0	chr1	+	75726897	substitution	C>T	Intron 1 (3583)	NM_000016	ACADM	acceptor	-1504	DeepIntron	0.06	neg	SpliceAI=T|ACADM|0.00|0.02|0.00|0.06|10|-47|-34|50	0.006044
snp	val	NM_000016:g.75727080:C>G	SNP collection	https://genome.ucsc.edu/	.	no effect	0	0	0	0	NTR	00.09 % [00.06 % - 00.13 %]	0	0	chr1	+	75727080	substitution	C>G	Intron 1 (3583)	NM_000016	ACADM	acceptor	-1321	DeepIntron	0	neg	SpliceAI=G|ACADM|0.00|0.00|0.00|0.00|1|-23|0|19	0.006152
snp	train	NM_000016:g.75727080:C>T	SNP collection	https://genome.ucsc.edu/	.	no effect	0	0	0	0	NTR	00.09 % [00.06 % - 00.13 %]	0	0	chr1	+	75727080	substitution	C>T	Intron 1 (3583)	NM_000016	ACADM	acceptor	-1321	DeepIntron	0	neg	SpliceAI=T|ACADM|0.00|0.00|0.00|0.00|46|-23|-2|19	0.006036
snp	train	NM_000016:g.75727189:G>A	SNP collection	https://genome.ucsc.edu/	.	no effect	0	0	0	0	NTR	00.09 % [00.06 % - 00.13 %]	0.014	0	chr1	+	75727189	substitution	G>A	Intron 1 (3583)	NM_000016	ACADM	acceptor	-1212	DeepIntron	0	neg	SpliceAI=A|ACADM|0.00|0.00|0.00|0.00|-5|0|-26|0	0.013804
snp	train	NM_000016:g.75727547:A>G	SNP collection	https://genome.ucsc.edu/	.	no effect	0	0	0	0	NTR	00.09 % [00.06 % - 00.13 %]	0	0	chr1	+	75727547	substitution	A>G	Intron 1 (3583)	NM_000016	ACADM	acceptor	-854	DeepIntron	0	neg	SpliceAI=G|ACADM|0.00|0.00|0.00|0.00|1|-46|21|-12	0.007372
snp	val	NM_000016:g.75727809:A>C	SNP collection	https://genome.ucsc.edu/	.	no effect	0	0	0	0	NTR	00.09 % [00.06 % - 00.13 %]	0	0	chr1	+	75727809	substitution	A>C	Intron 1 (3583)	NM_000016	ACADM	acceptor	-592	DeepIntron	0	neg	SpliceAI=C|ACADM|0.00|0.00|0.00|0.00|-27|-41|8|30	0.006023
snp	val	NM_000016:g.75727809:A>T	SNP collection	https://genome.ucsc.edu/	.	no effect	0	0	0	0	NTR	00.09 % [00.06 % - 00.13 %]	0	0	chr1	+	75727809	substitution	A>T	Intron 1 (3583)	NM_000016	ACADM	acceptor	-592	DeepIntron	0	neg	SpliceAI=T|ACADM|0.00|0.00|0.00|0.00|25|-41|3|30	0.006011
snp	val	NM_000016:g.75728036:A>T	SNP collection	https://genome.ucsc.edu/	.	no effect	0	0	0	0	NTR	00.09 % [00.06 % - 00.13 %]	0.002	0	chr1	+	75728036	substitution	A>T	Intron 1 (3583)	NM_000016	ACADM	acceptor	-365	DeepIntron	0	neg	SpliceAI=T|ACADM|0.00|0.00|0.00|0.00|42|0|-20|-3	0.006044
snp	val	NM_000016:g.75728369:C>G	SNP collection	https://genome.ucsc.edu/	.	no effect	0	0	0	0	NTR	01.70 % [00.78 % - 03.67 %]	0	0	chr1	+	75728369	substitution	C>G	Intron 1 (3583)	NM_000016	ACADM	acceptor	-32	IntronBP	0.03	neg	SpliceAI=G|ACADM|0.03|0.00|0.00|0.00|32|20|41|32	0.006206
snp	val	NM_000016:g.75728369:C>T	SNP collection	https://genome.ucsc.edu/	.	no effect	0	0	0	0	NTR	01.70 % [00.78 % - 03.67 %]	0	0	chr1	+	75728369	substitution	C>T	Intron 1 (3583)	NM_000016	ACADM	acceptor	-32	IntronBP	0.01	neg	SpliceAI=T|ACADM|0.01|0.00|0.00|0.00|20|1|41|32	0.006152
snp	val	NM_000016:g.75728621:A>T	SNP collection	https://genome.ucsc.edu/	.	no effect	0	0	0	0	NTR	00.41 % [00.21 % - 00.80 %]	0	0	chr1	+	75728621	substitution	A>T	Intron 2 (4155)	NM_000016	ACADM	donor	133	Intron	0	neg	SpliceAI=T|ACADM|0.00|0.00|0.00|0.00|-3|-23|-3|-40	0.00705
snp	val	NM_000016:g.75728966:T>C	SNP collection	https://genome.ucsc.edu/	.	no effect	0	0	0	0	NTR	00.05 % [00.03 % - 00.08 %]	0	0	chr1	+	75728966	substitution	T>C	Intron 2 (4155)	NM_000016	ACADM	donor	478	DeepIntron	0	neg	SpliceAI=C|ACADM|0.00|0.00|0.00|0.00|-47|-1|-47|29	0.007245
snp	train	NM_000016:g.75729356:T>C	SNP collection	https://genome.ucsc.edu/	.	no effect	0	0	0	0	NTR	00.05 % [00.03 % - 00.08 %]	0	0	chr1	+	75729356	substitution	T>C	Intron 2 (4155)	NM_000016	ACADM	donor	868	DeepIntron	0	neg	SpliceAI=C|ACADM|0.00|0.00|0.00|0.00|-40|11|43|-36	0.007214
snp	train	NM_000016:g.75729356:T>G	SNP collection	https://genome.ucsc.edu/	.	no effect	0	0	0	0	NTR	00.05 % [00.03 % - 00.08 %]	0	0	chr1	+	75729356	substitution	T>G	Intron 2 (4155)	NM_000016	ACADM	donor	868	DeepIntron	0	neg	SpliceAI=G|ACADM|0.00|0.00|0.00|0.00|-40|11|-36|6	0.007071
snp	val	NM_000016:g.75729470:C>A	SNP collection	https://genome.ucsc.edu/	.	no effect	0	0	0	0	NTR	00.05 % [00.03 % - 00.08 %]	0.002	0	chr1	+	75729470	substitution	C>A	Intron 2 (4155)	NM_000016	ACADM	donor	982	DeepIntron	0	neg	SpliceAI=A|ACADM|0.00|0.00|0.00|0.00|2|14|-24|14	0.008544
snp	train	NM_000016:g.75729470:C>T	SNP collection	https://genome.ucsc.edu/	.	no effect	0	0	0	0	NTR	00.05 % [00.03 % - 00.08 %]	0	0	chr1	+	75729470	substitution	C>T	Intron 2 (4155)	NM_000016	ACADM	donor	982	DeepIntron	0	neg	SpliceAI=T|ACADM|0.00|0.00|0.00|0.00|14|50|-18|14	0.0095
snp	val	NM_000016:g.75729506:C>T	SNP collection	https://genome.ucsc.edu/	.	no effect	0	0	0	0	NTR	00.05 % [00.03 % - 00.08 %]	0	0	chr1	+	75729506	substitution	C>T	Intron 2 (4155)	NM_000016	ACADM	donor	1018	DeepIntron	0	neg	SpliceAI=T|ACADM|0.00|0.00|0.00|0.00|43|23|-2|13	0.008745
snp	val	NM_000016:g.75729677:A>G	SNP collection	https://genome.ucsc.edu/	.	no effect	0	0	0	0	NTR	00.05 % [00.03 % - 00.08 %]	0	0	chr1	+	75729677	substitution	A>G	Intron 2 (4155)	NM_000016	ACADM	donor	1189	DeepIntron	0	neg	SpliceAI=G|ACADM|0.00|0.00|0.00|0.00|-41|2|-41|-3	0.007488
snp	train	NM_000016:g.75729737:A>G	SNP collection	https://genome.ucsc.edu/	.	no effect	0	0	0	0	NTR	00.05 % [00.03 % - 00.08 %]	0	0	chr1	+	75729737	substitution	A>G	Intron 2 (4155)	NM_000016	ACADM	donor	1249	DeepIntron	0	neg	SpliceAI=G|ACADM|0.00|0.00|0.00|0.00|-32|34|34|-8	0.00727
snp	train	NM_000016:g.75729737:A>T	SNP collection	https://genome.ucsc.edu/	.	no effect	0	0	0	0	NTR	00.05 % [00.03 % - 00.08 %]	0	0	chr1	+	75729737	substitution	A>T	Intron 2 (4155)	NM_000016	ACADM	donor	1249	DeepIntron	0	neg	SpliceAI=T|ACADM|0.00|0.00|0.00|0.00|-32|34|-33|34	0.008838
snp	train	NM_000016:g.75729794:T>G	SNP collection	https://genome.ucsc.edu/	.	no effect	0	0	0	0	NTR	00.05 % [00.03 % - 00.08 %]	0	0	chr1	+	75729794	substitution	T>G	Intron 2 (4155)	NM_000016	ACADM	donor	1306	DeepIntron	0	neg	SpliceAI=G|ACADM|0.00|0.00|0.00|0.00|9|35|30|-23	0.007167
snp	train	NM_000016:g.75729857:C>G	SNP collection	https://genome.ucsc.edu/	.	no effect	0	0	0	0	NTR	00.05 % [00.03 % - 00.08 %]	0	0	chr1	+	75729857	substitution	C>G	Intron 2 (4155)	NM_000016	ACADM	donor	1369	DeepIntron	0	neg	SpliceAI=G|ACADM|0.00|0.00|0.00|0.00|1|-28|-1|1	0.016989
snp	train	NM_000016:g.75730248:T>C	SNP collection	https://genome.ucsc.edu/	.	no effect	0	0	0	0	NTR	00.05 % [00.03 % - 00.08 %]	0	0	chr1	+	75730248	substitution	T>C	Intron 2 (4155)	NM_000016	ACADM	donor	1760	DeepIntron	0	neg	SpliceAI=C|ACADM|0.00|0.00|0.00|0.00|46|18|19|-18	0.007797
snp	train	NM_000016:g.75730628:C>A	SNP collection	https://genome.ucsc.edu/	.	no effect	0	0	0	0	NTR	00.09 % [00.06 % - 00.13 %]	0	0	chr1	+	75730628	substitution	C>A	Intron 2 (4155)	NM_000016	ACADM	acceptor	-2016	DeepIntron	0	neg	SpliceAI=A|ACADM|0.00|0.00|0.00|0.00|32|-40|28|18	0.006022
snp	train	NM_000016:g.75730628:C>G	SNP collection	https://genome.ucsc.edu/	.	no effect	0	0	0	0	NTR	00.09 % [00.06 % - 00.13 %]	0	0	chr1	+	75730628	substitution	C>G	Intron 2 (4155)	NM_000016	ACADM	acceptor	-2016	DeepIntron	0	neg	SpliceAI=G|ACADM|0.00|0.00|0.00|0.00|22|-40|0|18	0.00604
snp	train	NM_000016:g.75730817:G>A	SNP collection	https://genome.ucsc.edu/	.	no effect	0	0	0	0	NTR	00.09 % [00.06 % - 00.13 %]	0	0	chr1	+	75730817	substitution	G>A	Intron 2 (4155)	NM_000016	ACADM	acceptor	-1827	DeepIntron	0	neg	SpliceAI=A|ACADM|0.00|0.00|0.00|0.00|2|-20|-13|-20	0.006057
snp	val	NM_000016:g.75731227:C>T	SNP collection	https://genome.ucsc.edu/	.	no effect	0	0	0	0	NTR	00.09 % [00.06 % - 00.13 %]	0.008	0	chr1	+	75731227	substitution	C>T	Intron 2 (4155)	NM_000016	ACADM	acceptor	-1417	DeepIntron	0	neg	SpliceAI=T|ACADM|0.00|0.00|0.00|0.00|-18|24|-7|46	0.006046
snp	val	NM_000016:g.75731354:T>G	SNP collection	https://genome.ucsc.edu/	.	no effect	0	0	0	0	NTR	00.09 % [00.06 % - 00.13 %]	0.01	0	chr1	+	75731354	substitution	T>G	Intron 2 (4155)	NM_000016	ACADM	acceptor	-1290	DeepIntron	0.01	neg	SpliceAI=G|ACADM|0.00|0.00|0.01|0.00|0|40|0|30	0.013238
snp	train	NM_000016:g.75731497:A>G	SNP collection	https://genome.ucsc.edu/	.	no effect	0	0	0	0	NTR	00.09 % [00.06 % - 00.13 %]	0	0	chr1	+	75731497	substitution	A>G	Intron 2 (4155)	NM_000016	ACADM	acceptor	-1147	DeepIntron	0	neg	SpliceAI=G|ACADM|0.00|0.00|0.00|0.00|-14|9|33|9	0.006806
snp	train	NM_000016:g.75731577:A>G	SNP collection	https://genome.ucsc.edu/	.	no effect	0	0	0	0	NTR	00.09 % [00.06 % - 00.13 %]	0	0	chr1	+	75731577	substitution	A>G	Intron 2 (4155)	NM_000016	ACADM	acceptor	-1067	DeepIntron	0	neg	SpliceAI=G|ACADM|0.00|0.00|0.00|0.00|1|29|-1|-9	0.006155
snp	val	NM_000016:g.75731899:C>T	SNP collection	https://genome.ucsc.edu/	.	no effect	0	0	0	0	NTR	00.09 % [00.06 % - 00.13 %]	0	0	chr1	+	75731899	substitution	C>T	Intron 2 (4155)	NM_000016	ACADM	acceptor	-745	DeepIntron	0	neg	SpliceAI=T|ACADM|0.00|0.00|0.00|0.00|5|-41|-49|-12	0.006128
snp	train	NM_000016:g.75732348:A>G	SNP collection	https://genome.ucsc.edu/	.	no effect	0	0	0	0	NTR	00.09 % [00.06 % - 00.13 %]	0	0	chr1	+	75732348	substitution	A>G	Intron 2 (4155)	NM_000016	ACADM	acceptor	-296	DeepIntron	0	neg	SpliceAI=G|ACADM|0.00|0.00|0.00|0.00|1|50|-6|50	0.007666
snp	train	NM_000016:g.75732561:A>C	SNP collection	https://genome.ucsc.edu/	.	no effect	0	0	0	0	NTR	00.56 % [00.03 % - 01.16 %]	0	0	chr1	+	75732561	substitution	A>C	Intron 2 (4155)	NM_000016	ACADM	acceptor	-83	Intron	0	neg	SpliceAI=C|ACADM|0.00|0.00|0.00|0.00|34|31|-16|-3	0.006301
snp	val	NM_000016:g.75732751:T>C	SNP collection	https://genome.ucsc.edu/	.	no effect	0	0	0	0	NTR	00.41 % [00.21 % - 00.80 %]	0.012	0	chr1	+	75732751	substitution	T>C	Intron 3 (111)	NM_000016	ACADM	donor	10	Intron	0.18	neg	SpliceAI=C|ACADM|0.00|0.00|0.02|0.18|-6|-10|-15|-6	0.006574
snp	val	NM_000016:g.75732751:T>G	SNP collection	https://genome.ucsc.edu/	.	no effect	0	0	0	0	NTR	00.41 % [00.21 % - 00.80 %]	0.016	0	chr1	+	75732751	substitution	T>G	Intron 3 (111)	NM_000016	ACADM	donor	10	Intron	0.15	neg	SpliceAI=G|ACADM|0.00|0.00|0.07|0.15|-15|-38|-15|-6	0.006543
snp	val	NM_000016:g.75733100:G>A	SNP collection	https://genome.ucsc.edu/	.	no effect	0	0	0	0	NTR	00.05 % [00.03 % - 00.08 %]	0	0	chr1	+	75733100	substitution	G>A	Intron 4 (605)	NM_000016	ACADM	donor	178	DeepIntron	0.08	neg	SpliceAI=A|ACADM|0.00|0.06|0.00|0.08|2|-49|1|49	0.008959
snp	val	NM_000016:g.75733592:A>C	SNP collection	https://genome.ucsc.edu/	.	no effect	0	0	0	0	NTR	04.89 % [03.67 % - 06.48 %]	0.118	0	chr1	+	75733592	substitution	A>C	Exon 5 (101)	NM_000016	ACADM	donor	-37	ExonESR	0.14	neg	SpliceAI=C|ACADM|0.03|0.00|0.14|0.00|-24|2|36|-26	0.005593
snp	val	NM_000016:g.75733660:C>G	SNP collection	https://genome.ucsc.edu/	.	no effect	0	0	0	0	NTR	00.41 % [00.21 % - 00.80 %]	0	0	chr1	+	75733660	substitution	C>G	Intron 5 (1162)	NM_000016	ACADM	donor	32	Intron	0.02	neg	SpliceAI=G|ACADM|0.00|0.00|0.00|0.02|21|3|-18|-32	0.006939
snp	val	NM_000016:g.75733699:G>A	SNP collection	https://genome.ucsc.edu/	.	no effect	0	0	0	0	NTR	00.41 % [00.21 % - 00.80 %]	0	0	chr1	+	75733699	substitution	G>A	Intron 5 (1162)	NM_000016	ACADM	donor	71	Intron	0	neg	SpliceAI=A|ACADM|0.00|0.00|0.00|0.00|12|-18|-46|40	0.008433
snp	val	NM_000016:g.75734117:C>G	SNP collection	https://genome.ucsc.edu/	.	no effect	0	0	0	0	NTR	00.05 % [00.03 % - 00.08 %]	0	0	chr1	+	75734117	substitution	C>G	Intron 5 (1162)	NM_000016	ACADM	donor	489	DeepIntron	0	neg	SpliceAI=G|ACADM|0.00|0.00|0.00|0.00|-1|11|-5|11	0.010764
snp	val	NM_000016:g.75734124:T>C	SNP collection	https://genome.ucsc.edu/	.	no effect	0	0	0	0	NTR	00.05 % [00.03 % - 00.08 %]	0	0	chr1	+	75734124	substitution	T>C	Intron 5 (1162)	NM_000016	ACADM	donor	496	DeepIntron	0	neg	SpliceAI=C|ACADM|0.00|0.00|0.00|0.00|-19|25|4|24	0.007049
snp	val	NM_000016:g.75734132:C>T	SNP collection	https://genome.ucsc.edu/	.	no effect	0	0	0	0	NTR	00.05 % [00.03 % - 00.08 %]	0	0	chr1	+	75734132	substitution	C>T	Intron 5 (1162)	NM_000016	ACADM	donor	504	DeepIntron	0	neg	SpliceAI=T|ACADM|0.00|0.00|0.00|0.00|-2|-4|-2|-4	0.00906
snp	train	NM_000016:g.75734202:T>C	SNP collection	https://genome.ucsc.edu/	.	no effect	0	0	0	0	NTR	00.05 % [00.03 % - 00.08 %]	0	0	chr1	+	75734202	substitution	T>C	Intron 5 (1162)	NM_000016	ACADM	donor	574	DeepIntron	0	neg	SpliceAI=C|ACADM|0.00|0.00|0.00|0.00|-17|7|-45|-27	0.006164
snp	val	NM_000016:g.75734257:A>G	SNP collection	https://genome.ucsc.edu/	.	no effect	0	0	0	0	NTR	00.09 % [00.06 % - 00.13 %]	0	0	chr1	+	75734257	substitution	A>G	Intron 5 (1162)	NM_000016	ACADM	acceptor	-534	DeepIntron	0	neg	SpliceAI=G|ACADM|0.00|0.00|0.00|0.00|-48|2|33|1	0.006193
snp	val	NM_000016:g.75734294:A>G	SNP collection	https://genome.ucsc.edu/	.	no effect	0	0	0	0	NTR	00.09 % [00.06 % - 00.13 %]	0	0	chr1	+	75734294	substitution	A>G	Intron 5 (1162)	NM_000016	ACADM	acceptor	-497	DeepIntron	0	neg	SpliceAI=G|ACADM|0.00|0.00|0.00|0.00|1|13|-36|-4	0.009727
snp	val	NM_000016:g.75734309:G>C	SNP collection	https://genome.ucsc.edu/	.	no effect	0	0	0	0	NTR	00.09 % [00.06 % - 00.13 %]	0	0	chr1	+	75734309	substitution	G>C	Intron 5 (1162)	NM_000016	ACADM	acceptor	-482	DeepIntron	0	neg	SpliceAI=C|ACADM|0.00|0.00|0.00|0.00|50|-26|-19|16	0.006134
snp	train	NM_000016:g.75734484:A>G	SNP collection	https://genome.ucsc.edu/	.	no effect	0	0	0	0	NTR	00.09 % [00.06 % - 00.13 %]	0	0	chr1	+	75734484	substitution	A>G	Intron 5 (1162)	NM_000016	ACADM	acceptor	-307	DeepIntron	0	neg	SpliceAI=G|ACADM|0.00|0.00|0.00|0.00|1|8|-1|7	0.006102
snp	val	NM_000016:g.75734499:C>G	SNP collection	https://genome.ucsc.edu/	.	no effect	0	0	0	0	NTR	00.09 % [00.06 % - 00.13 %]	0	0	chr1	+	75734499	substitution	C>G	Intron 5 (1162)	NM_000016	ACADM	acceptor	-292	DeepIntron	0	neg	SpliceAI=G|ACADM|0.00|0.00|0.00|0.00|-7|-46|-45|-8	0.006161
snp	val	NM_000016:g.75734507:C>T	SNP collection	https://genome.ucsc.edu/	.	no effect	0	0	0	0	NTR	00.09 % [00.06 % - 00.13 %]	0	0	chr1	+	75734507	substitution	C>T	Intron 5 (1162)	NM_000016	ACADM	acceptor	-284	DeepIntron	0	neg	SpliceAI=T|ACADM|0.00|0.00|0.00|0.00|-15|1|-16|3	0.0061
snp	train	NM_000016:g.75735281:A>G	SNP collection	https://genome.ucsc.edu/	.	no effect	0	0	0	0	NTR	00.05 % [00.03 % - 00.08 %]	0	0	chr1	+	75735281	substitution	A>G	Intron 6 (5108)	NM_000016	ACADM	donor	410	DeepIntron	0.05	neg	SpliceAI=G|ACADM|0.00|0.00|0.05|0.00|19|-24|19|-24	0.00705
snp	train	NM_000016:g.75735393:A>G	SNP collection	https://genome.ucsc.edu/	.	no effect	0	0	0	0	NTR	00.05 % [00.03 % - 00.08 %]	0	0	chr1	+	75735393	substitution	A>G	Intron 6 (5108)	NM_000016	ACADM	donor	522	DeepIntron	0	neg	SpliceAI=G|ACADM|0.00|0.00|0.00|0.00|1|-21|-1|-4	0.008762
snp	train	NM_000016:g.75735572:G>A	SNP collection	https://genome.ucsc.edu/	.	no effect	0	0	0	0	NTR	00.05 % [00.03 % - 00.08 %]	0	0	chr1	+	75735572	substitution	G>A	Intron 6 (5108)	NM_000016	ACADM	donor	701	DeepIntron	0	neg	SpliceAI=A|ACADM|0.00|0.00|0.00|0.00|33|-29|-48|-34	0.007112
snp	val	NM_000016:g.75735642:T>C	SNP collection	https://genome.ucsc.edu/	.	no effect	0	0	0	0	NTR	00.05 % [00.03 % - 00.08 %]	0	0	chr1	+	75735642	substitution	T>C	Intron 6 (5108)	NM_000016	ACADM	donor	771	DeepIntron	0	neg	SpliceAI=C|ACADM|0.00|0.00|0.00|0.00|-20|17|46|-3	0.025182
snp	train	NM_000016:g.75735937:C>G	SNP collection	https://genome.ucsc.edu/	.	no effect	0	0	0	0	NTR	00.05 % [00.03 % - 00.08 %]	0	0	chr1	+	75735937	substitution	C>G	Intron 6 (5108)	NM_000016	ACADM	donor	1066	DeepIntron	0	neg	SpliceAI=G|ACADM|0.00|0.00|0.00|0.00|0|-24|-1|31	0.008576
snp	val	NM_000016:g.75735983:C>G	SNP collection	https://genome.ucsc.edu/	.	no effect	0	0	0	0	NTR	00.05 % [00.03 % - 00.08 %]	0	0	chr1	+	75735983	substitution	C>G	Intron 6 (5108)	NM_000016	ACADM	donor	1112	DeepIntron	0	neg	SpliceAI=G|ACADM|0.00|0.00|0.00|0.00|-1|-15|-1|-15	0.007059
snp	train	NM_000016:g.75736265:T>C	SNP collection	https://genome.ucsc.edu/	.	no effect	0	0	0	0	NTR	00.05 % [00.03 % - 00.08 %]	0	0	chr1	+	75736265	substitution	T>C	Intron 6 (5108)	NM_000016	ACADM	donor	1394	DeepIntron	0	neg	SpliceAI=C|ACADM|0.00|0.00|0.00|0.00|-29|12|11|-4	0.007216
snp	train	NM_000016:g.75736307:G>T	SNP collection	https://genome.ucsc.edu/	.	no effect	0	0	0	0	NTR	00.05 % [00.03 % - 00.08 %]	0	0	chr1	+	75736307	substitution	G>T	Intron 6 (5108)	NM_000016	ACADM	donor	1436	DeepIntron	0	neg	SpliceAI=T|ACADM|0.00|0.00|0.00|0.00|44|-30|-31|-29	0.008501
snp	val	NM_000016:g.75736453:T>G	SNP collection	https://genome.ucsc.edu/	.	no effect	0	0	0	0	NTR	00.05 % [00.03 % - 00.08 %]	0	0	chr1	+	75736453	substitution	T>G	Intron 6 (5108)	NM_000016	ACADM	donor	1582	DeepIntron	0.05	neg	SpliceAI=G|ACADM|0.00|0.00|0.05|0.00|-11|39|19|-27	0.007035
snp	val	NM_000016:g.75736584:A>C	SNP collection	https://genome.ucsc.edu/	.	no effect	0	0	0	0	NTR	00.05 % [00.03 % - 00.08 %]	0	0	chr1	+	75736584	substitution	A>C	Intron 6 (5108)	NM_000016	ACADM	donor	1713	DeepIntron	0	neg	SpliceAI=C|ACADM|0.00|0.00|0.00|0.00|-3|14|50|1	0.007124
snp	train	NM_000016:g.75736585:G>T	SNP collection	https://genome.ucsc.edu/	.	no effect	0	0	0	0	NTR	00.05 % [00.03 % - 00.08 %]	0	0	chr1	+	75736585	substitution	G>T	Intron 6 (5108)	NM_000016	ACADM	donor	1714	DeepIntron	0	neg	SpliceAI=T|ACADM|0.00|0.00|0.00|0.00|2|13|49|0	0.007111
snp	train	NM_000016:g.75736793:C>T	SNP collection	https://genome.ucsc.edu/	.	no effect	0	0	0	0	NTR	00.05 % [00.03 % - 00.08 %]	0	0	chr1	+	75736793	substitution	C>T	Intron 6 (5108)	NM_000016	ACADM	donor	1922	DeepIntron	0	neg	SpliceAI=T|ACADM|0.00|0.00|0.00|0.00|23|-6|-33|10	0.008837
snp	train	NM_000016:g.75736986:A>G	SNP collection	https://genome.ucsc.edu/	.	no effect	0	0	0	0	NTR	00.05 % [00.03 % - 00.08 %]	0.002	0	chr1	+	75736986	substitution	A>G	Intron 6 (5108)	NM_000016	ACADM	donor	2115	DeepIntron	0	neg	SpliceAI=G|ACADM|0.00|0.00|0.00|0.00|1|11|-7|24	0.007267
snp	train	NM_000016:g.75737137:A>G	SNP collection	https://genome.ucsc.edu/	.	no effect	0	0	0	0	NTR	00.05 % [00.03 % - 00.08 %]	0	0	chr1	+	75737137	substitution	A>G	Intron 6 (5108)	NM_000016	ACADM	donor	2266	DeepIntron	0	neg	SpliceAI=G|ACADM|0.00|0.00|0.00|0.00|1|-28|1|-45	0.007039
snp	val	NM_000016:g.75737326:A>G	SNP collection	https://genome.ucsc.edu/	.	no effect	0	0	0	0	NTR	00.05 % [00.03 % - 00.08 %]	0	0	chr1	+	75737326	substitution	A>G	Intron 6 (5108)	NM_000016	ACADM	donor	2455	DeepIntron	0	neg	SpliceAI=G|ACADM|0.00|0.00|0.00|0.00|17|14|-47|-45	0.007071
snp	train	NM_000016:g.75737327:T>A	SNP collection	https://genome.ucsc.edu/	.	no effect	0	0	0	0	NTR	00.05 % [00.03 % - 00.08 %]	0	0	chr1	+	75737327	substitution	T>A	Intron 6 (5108)	NM_000016	ACADM	donor	2456	DeepIntron	0	neg	SpliceAI=A|ACADM|0.00|0.00|0.00|0.00|2|13|-49|-48	0.008552
snp	train	NM_000016:g.75737771:A>G	SNP collection	https://genome.ucsc.edu/	.	no effect	0	0	0	0	NTR	00.09 % [00.06 % - 00.13 %]	0	0	chr1	+	75737771	substitution	A>G	Intron 6 (5108)	NM_000016	ACADM	acceptor	-2209	DeepIntron	0	neg	SpliceAI=G|ACADM|0.00|0.00|0.00|0.00|-49|15|40|-3	0.006129
snp	train	NM_000016:g.75737951:C>G	SNP collection	https://genome.ucsc.edu/	.	no effect	0	0	0	0	NTR	00.09 % [00.06 % - 00.13 %]	0	0	chr1	+	75737951	substitution	C>G	Intron 6 (5108)	NM_000016	ACADM	acceptor	-2029	DeepIntron	0.04	neg	SpliceAI=G|ACADM|0.02|0.04|0.00|0.00|-13|11|10|11	0.006033
snp	train	NM_000016:g.75738033:C>T	SNP collection	https://genome.ucsc.edu/	.	no effect	0	0	0	0	NTR	00.09 % [00.06 % - 00.13 %]	0	0	chr1	+	75738033	substitution	C>T	Intron 6 (5108)	NM_000016	ACADM	acceptor	-1947	DeepIntron	0.01	neg	SpliceAI=T|ACADM|0.00|0.00|0.00|0.01|12|-21|-22|26	0.006037
snp	train	NM_000016:g.75738079:C>G	SNP collection	https://genome.ucsc.edu/	.	no effect	0	0	0	0	NTR	00.09 % [00.06 % - 00.13 %]	0	0	chr1	+	75738079	substitution	C>G	Intron 6 (5108)	NM_000016	ACADM	acceptor	-1901	DeepIntron	0.01	neg	SpliceAI=G|ACADM|0.00|0.00|0.00|0.01|10|-20|-1|-20	0.006026
snp	train	NM_000016:g.75738098:A>G	SNP collection	https://genome.ucsc.edu/	.	no effect	0	0	0	0	NTR	00.09 % [00.06 % - 00.13 %]	0	0	chr1	+	75738098	substitution	A>G	Intron 6 (5108)	NM_000016	ACADM	acceptor	-1882	DeepIntron	0	neg	SpliceAI=G|ACADM|0.00|0.00|0.00|0.00|5|2|-39|2	0.007851
snp	val	NM_000016:g.75738165:C>G	SNP collection	https://genome.ucsc.edu/	.	no effect	0	0	0	0	NTR	00.09 % [00.06 % - 00.13 %]	0	0	chr1	+	75738165	substitution	C>G	Intron 6 (5108)	NM_000016	ACADM	acceptor	-1815	DeepIntron	0	neg	SpliceAI=G|ACADM|0.00|0.00|0.00|0.00|28|29|28|29	0.006137
snp	train	NM_000016:g.75738178:T>A	SNP collection	https://genome.ucsc.edu/	.	no effect	0	0	0	0	NTR	00.09 % [00.06 % - 00.13 %]	0	0	chr1	+	75738178	substitution	T>A	Intron 6 (5108)	NM_000016	ACADM	acceptor	-1802	DeepIntron	0	neg	SpliceAI=A|ACADM|0.00|0.00|0.00|0.00|15|16|2|15	0.0061
snp	train	NM_000016:g.75738178:T>G	SNP collection	https://genome.ucsc.edu/	.	no effect	0	0	0	0	NTR	00.09 % [00.06 % - 00.13 %]	0	0	chr1	+	75738178	substitution	T>G	Intron 6 (5108)	NM_000016	ACADM	acceptor	-1802	DeepIntron	0	neg	SpliceAI=G|ACADM|0.00|0.00|0.00|0.00|1|16|15|44	0.01547
snp	train	NM_000016:g.75738206:A>G	SNP collection	https://genome.ucsc.edu/	.	no effect	0	0	0	0	NTR	00.09 % [00.06 % - 00.13 %]	0	0	chr1	+	75738206	substitution	A>G	Intron 6 (5108)	NM_000016	ACADM	acceptor	-1774	DeepIntron	0	neg	SpliceAI=G|ACADM|0.00|0.00|0.00|0.00|-12|-13|11|-13	0.00612
snp	val	NM_000016:g.75738817:G>A	SNP collection	https://genome.ucsc.edu/	.	no effect	0	0	0	0	NTR	00.09 % [00.06 % - 00.13 %]	0	0	chr1	+	75738817	substitution	G>A	Intron 6 (5108)	NM_000016	ACADM	acceptor	-1163	DeepIntron	0.01	neg	SpliceAI=A|ACADM|0.00|0.00|0.00|0.01|28|-13|-35|-50	0.006046
snp	train	NM_000016:g.75738817:G>C	SNP collection	https://genome.ucsc.edu/	.	no effect	0	0	0	0	NTR	00.09 % [00.06 % - 00.13 %]	0	0	chr1	+	75738817	substitution	G>C	Intron 6 (5108)	NM_000016	ACADM	acceptor	-1163	DeepIntron	0	neg	SpliceAI=C|ACADM|0.00|0.00|0.00|0.00|-35|-50|-35|-50	0.006067
snp	val	NM_000016:g.75738817:G>T	SNP collection	https://genome.ucsc.edu/	.	no effect	0	0	0	0	NTR	00.09 % [00.06 % - 00.13 %]	0	0	chr1	+	75738817	substitution	G>T	Intron 6 (5108)	NM_000016	ACADM	acceptor	-1163	DeepIntron	0	neg	SpliceAI=T|ACADM|0.00|0.00|0.00|0.00|-35|-50|-50|49	0.006149
snp	val	NM_000016:g.75739029:A>G	SNP collection	https://genome.ucsc.edu/	.	no effect	0	0	0	0	NTR	00.09 % [00.06 % - 00.13 %]	0	0	chr1	+	75739029	substitution	A>G	Intron 6 (5108)	NM_000016	ACADM	acceptor	-951	DeepIntron	0.06	neg	SpliceAI=G|ACADM|0.06|0.00|0.01|0.00|-24|2|30|-3	0.006108
snp	train	NM_000016:g.75739241:C>T	SNP collection	https://genome.ucsc.edu/	.	no effect	0	0	0	0	NTR	00.09 % [00.06 % - 00.13 %]	0	0	chr1	+	75739241	substitution	C>T	Intron 6 (5108)	NM_000016	ACADM	acceptor	-739	DeepIntron	0	neg	SpliceAI=T|ACADM|0.00|0.00|0.00|0.00|22|21|23|28	0.006031
snp	train	NM_000016:g.75739365:A>G	SNP collection	https://genome.ucsc.edu/	.	no effect	0	0	0	0	NTR	00.09 % [00.06 % - 00.13 %]	0	0	chr1	+	75739365	substitution	A>G	Intron 6 (5108)	NM_000016	ACADM	acceptor	-615	DeepIntron	0	neg	SpliceAI=G|ACADM|0.00|0.00|0.00|0.00|6|-3|41|-3	0.010594
snp	val	NM_000016:g.75739423:T>C	SNP collection	https://genome.ucsc.edu/	.	no effect	0	0	0	0	NTR	00.09 % [00.06 % - 00.13 %]	0	0	chr1	+	75739423	substitution	T>C	Intron 6 (5108)	NM_000016	ACADM	acceptor	-557	DeepIntron	0	neg	SpliceAI=C|ACADM|0.00|0.00|0.00|0.00|-49|15|43|-2	0.006782
snp	train	NM_000016:g.75739958:C>A	SNP collection	https://genome.ucsc.edu/	.	no effect	0	0	0	0	NTR	01.70 % [00.78 % - 03.67 %]	0.002	0	chr1	+	75739958	substitution	C>A	Intron 6 (5108)	NM_000016	ACADM	acceptor	-22	IntronBP	0.01	neg	SpliceAI=A|ACADM|0.01|0.00|0.00|0.00|38|22|22|38	0.0064
snp	train	NM_000016:g.75740000:T>G	SNP collection	https://genome.ucsc.edu/	.	no effect	0	0	0	0	NTR	05.46 % [04.18 % - 07.11 %]	0.01	0	chr1	+	75740000	substitution	T>G	Exon 7 (131)	NM_000016	ACADM	acceptor	21	ExonESR	0	neg	SpliceAI=G|ACADM|0.00|0.00|0.00|0.00|-4|-20|-4|-2	0.005529
snp	train	NM_000016:g.75740569:T>A	SNP collection	https://genome.ucsc.edu/	.	no effect	0	0	0	0	NTR	00.05 % [00.03 % - 00.08 %]	0	0	chr1	+	75740569	substitution	T>A	Intron 7 (5695)	NM_000016	ACADM	donor	459	DeepIntron	0	neg	SpliceAI=A|ACADM|0.00|0.00|0.00|0.00|-34|9|-47|21	0.007039
snp	train	NM_000016:g.75740720:A>G	SNP collection	https://genome.ucsc.edu/	.	no effect	0	0	0	0	NTR	00.05 % [00.03 % - 00.08 %]	0	0	chr1	+	75740720	substitution	A>G	Intron 7 (5695)	NM_000016	ACADM	donor	610	DeepIntron	0	neg	SpliceAI=G|ACADM|0.00|0.00|0.00|0.00|-1|-3|-1|-26	0.007591
snp	train	NM_000016:g.75740805:G>T	SNP collection	https://genome.ucsc.edu/	.	no effect	0	0	0	0	NTR	00.05 % [00.03 % - 00.08 %]	0	0	chr1	+	75740805	substitution	G>T	Intron 7 (5695)	NM_000016	ACADM	donor	695	DeepIntron	0	neg	SpliceAI=T|ACADM|0.00|0.00|0.00|0.00|-6|0|50|-49	0.007168
snp	val	NM_000016:g.75741999:A>G	SNP collection	https://genome.ucsc.edu/	.	no effect	0	0	0	0	NTR	00.05 % [00.03 % - 00.08 %]	0	0	chr1	+	75741999	substitution	A>G	Intron 7 (5695)	NM_000016	ACADM	donor	1889	DeepIntron	0	neg	SpliceAI=G|ACADM|0.00|0.00|0.00|0.00|-1|30|-1|10	0.008413
snp	train	NM_000016:g.75742060:A>G	SNP collection	https://genome.ucsc.edu/	.	no effect	0	0	0	0	NTR	00.05 % [00.03 % - 00.08 %]	0	0	chr1	+	75742060	substitution	A>G	Intron 7 (5695)	NM_000016	ACADM	donor	1950	DeepIntron	0	neg	SpliceAI=G|ACADM|0.00|0.00|0.00|0.00|20|2|0|-10	0.007359
snp	train	NM_000016:g.75742238:A>T	SNP collection	https://genome.ucsc.edu/	.	no effect	0	0	0	0	NTR	00.05 % [00.03 % - 00.08 %]	0	0	chr1	+	75742238	substitution	A>T	Intron 7 (5695)	NM_000016	ACADM	donor	2128	DeepIntron	0	neg	SpliceAI=T|ACADM|0.00|0.00|0.00|0.00|-20|-7|-20|1	0.007104
snp	val	NM_000016:g.75742618:C>G	SNP collection	https://genome.ucsc.edu/	.	no effect	0	0	0	0	Alter by create New Exon	06.13 % [04.67 % - 08.02 %]	0.012	0	chr1	+	75742618	substitution	C>G	Intron 7 (5695)	NM_000016	ACADM	donor	2508	DeepIntron	0.01	neg	SpliceAI=G|ACADM|0.00|0.00|0.01|0.00|-1|14|-1|3	0.010111
snp	train	NM_000016:g.75742921:C>T	SNP collection	https://genome.ucsc.edu/	.	no effect	0	0	0	0	NTR	00.05 % [00.03 % - 00.08 %]	0	0	chr1	+	75742921	substitution	C>T	Intron 7 (5695)	NM_000016	ACADM	donor	2811	DeepIntron	0	neg	SpliceAI=T|ACADM|0.00|0.00|0.00|0.00|-14|-48|-12|44	0.006215
snp	val	NM_000016:g.75743284:A>G	SNP collection	https://genome.ucsc.edu/	.	no effect	0	0	0	0	NTR	00.09 % [00.06 % - 00.13 %]	0	0	chr1	+	75743284	substitution	A>G	Intron 7 (5695)	NM_000016	ACADM	acceptor	-2522	DeepIntron	0	neg	SpliceAI=G|ACADM|0.00|0.00|0.00|0.00|50|33|-6|25	0.006059
snp	val	NM_000016:g.75743304:T>A	SNP collection	https://genome.ucsc.edu/	.	no effect	0	0	0	0	NTR	00.09 % [00.06 % - 00.13 %]	0	0	chr1	+	75743304	substitution	T>A	Intron 7 (5695)	NM_000016	ACADM	acceptor	-2502	DeepIntron	0	neg	SpliceAI=A|ACADM|0.00|0.00|0.00|0.00|30|13|30|13	0.006026
snp	train	NM_000016:g.75743304:T>G	SNP collection	https://genome.ucsc.edu/	.	no effect	0	0	0	0	NTR	00.09 % [00.06 % - 00.13 %]	0	0	chr1	+	75743304	substitution	T>G	Intron 7 (5695)	NM_000016	ACADM	acceptor	-2502	DeepIntron	0	neg	SpliceAI=G|ACADM|0.00|0.00|0.00|0.00|30|13|-1|13	0.006153
snp	val	NM_000016:g.75744069:G>A	SNP collection	https://genome.ucsc.edu/	.	no effect	0	0	0	0	NTR	00.09 % [00.06 % - 00.13 %]	0	0	chr1	+	75744069	substitution	G>A	Intron 7 (5695)	NM_000016	ACADM	acceptor	-1737	DeepIntron	0	neg	SpliceAI=A|ACADM|0.00|0.00|0.00|0.00|19|-33|-39|-33	0.006199
snp	val	NM_000016:g.75744107:T>A	SNP collection	https://genome.ucsc.edu/	.	no effect	0	0	0	0	Alter by create New Exon	06.13 % [04.67 % - 08.02 %]	0.002	0	chr1	+	75744107	substitution	T>A	Intron 7 (5695)	NM_000016	ACADM	acceptor	-1699	DeepIntron	0.01	neg	SpliceAI=A|ACADM|0.01|0.00|0.00|0.00|2|17|2|45	0.01322
snp	val	NM_000016:g.75744107:T>G	SNP collection	https://genome.ucsc.edu/	.	no effect	0	0	0	0	NTR	00.09 % [00.06 % - 00.13 %]	0	0	chr1	+	75744107	substitution	T>G	Intron 7 (5695)	NM_000016	ACADM	acceptor	-1699	DeepIntron	0	neg	SpliceAI=G|ACADM|0.00|0.00|0.00|0.00|-40|17|45|17	0.006966
snp	val	NM_000016:g.75744250:T>C	SNP collection	https://genome.ucsc.edu/	.	no effect	0	0	0	0	NTR	00.09 % [00.06 % - 00.13 %]	0	0	chr1	+	75744250	substitution	T>C	Intron 7 (5695)	NM_000016	ACADM	acceptor	-1556	DeepIntron	0	neg	SpliceAI=C|ACADM|0.00|0.00|0.00|0.00|1|46|-19|-50	0.006114
snp	val	NM_000016:g.75744250:T>G	SNP collection	https://genome.ucsc.edu/	.	no effect	0	0	0	0	NTR	00.09 % [00.06 % - 00.13 %]	0	0	chr1	+	75744250	substitution	T>G	Intron 7 (5695)	NM_000016	ACADM	acceptor	-1556	DeepIntron	0.01	neg	SpliceAI=G|ACADM|0.00|0.01|0.00|0.00|1|46|1|-19	0.006079
snp	val	NM_000016:g.75744396:G>C	SNP collection	https://genome.ucsc.edu/	.	no effect	0	0	0	0	NTR	00.09 % [00.06 % - 00.13 %]	0.002	0	chr1	+	75744396	substitution	G>C	Intron 7 (5695)	NM_000016	ACADM	acceptor	-1410	DeepIntron	0.14	neg	SpliceAI=C|ACADM|0.00|0.00|0.00|0.14|14|-4|28|-5	0.012125
snp	train	NM_000016:g.75744540:T>C	SNP collection	https://genome.ucsc.edu/	.	no effect	0	0	0	0	NTR	00.09 % [00.06 % - 00.13 %]	0	0	chr1	+	75744540	substitution	T>C	Intron 7 (5695)	NM_000016	ACADM	acceptor	-1266	DeepIntron	0	neg	SpliceAI=C|ACADM|0.00|0.00|0.00|0.00|-37|-4|12|-5	0.006204
snp	val	NM_000016:g.75744566:C>G	SNP collection	https://genome.ucsc.edu/	.	no effect	0	0	0	0	NTR	00.09 % [00.06 % - 00.13 %]	0	0	chr1	+	75744566	substitution	C>G	Intron 7 (5695)	NM_000016	ACADM	acceptor	-1240	DeepIntron	0.03	neg	SpliceAI=G|ACADM|0.00|0.00|0.03|0.00|-31|-30|-5|-31	0.012227
snp	val	NM_000016:g.75744604:C>T	SNP collection	https://genome.ucsc.edu/	.	no effect	0	0	0	0	NTR	00.09 % [00.06 % - 00.13 %]	0	0	chr1	+	75744604	substitution	C>T	Intron 7 (5695)	NM_000016	ACADM	acceptor	-1202	DeepIntron	0	neg	SpliceAI=T|ACADM|0.00|0.00|0.00|0.00|46|-17|-2|46	0.01
snp	train	NM_000016:g.75744754:A>G	SNP collection	https://genome.ucsc.edu/	.	no effect	0	0	0	0	NTR	00.09 % [00.06 % - 00.13 %]	0	0	chr1	+	75744754	substitution	A>G	Intron 7 (5695)	NM_000016	ACADM	acceptor	-1052	DeepIntron	0	neg	SpliceAI=G|ACADM|0.00|0.00|0.00|0.00|32|33|32|2	0.006117
snp	val	NM_000016:g.75744792:C>T	SNP collection	https://genome.ucsc.edu/	.	no effect	0	0	0	0	NTR	00.09 % [00.06 % - 00.13 %]	0	0	chr1	+	75744792	substitution	C>T	Intron 7 (5695)	NM_000016	ACADM	acceptor	-1014	DeepIntron	0	neg	SpliceAI=T|ACADM|0.00|0.00|0.00|0.00|25|29|-6|24	0.008485
snp	train	NM_000016:g.75744839:T>C	SNP collection	https://genome.ucsc.edu/	.	no effect	0	0	0	0	NTR	00.09 % [00.06 % - 00.13 %]	0	0	chr1	+	75744839	substitution	T>C	Intron 7 (5695)	NM_000016	ACADM	acceptor	-967	DeepIntron	0	neg	SpliceAI=C|ACADM|0.00|0.00|0.00|0.00|1|-22|-42|4	0.006723
snp	val	NM_000016:g.75745418:C>A	SNP collection	https://genome.ucsc.edu/	.	no effect	0	0	0	0	NTR	00.09 % [00.06 % - 00.13 %]	0	0	chr1	+	75745418	substitution	C>A	Intron 7 (5695)	NM_000016	ACADM	acceptor	-388	DeepIntron	0	neg	SpliceAI=A|ACADM|0.00|0.00|0.00|0.00|2|-47|-29|9	0.00715
snp	train	NM_000016:g.75745491:A>T	SNP collection	https://genome.ucsc.edu/	.	no effect	0	0	0	0	NTR	00.09 % [00.06 % - 00.13 %]	0	0	chr1	+	75745491	substitution	A>T	Intron 7 (5695)	NM_000016	ACADM	acceptor	-315	DeepIntron	0	neg	SpliceAI=T|ACADM|0.00|0.00|0.00|0.00|-21|4|-21|4	0.006214
snp	train	NM_000016:g.75745542:A>G	SNP collection	https://genome.ucsc.edu/	.	no effect	0	0	0	0	NTR	00.09 % [00.06 % - 00.13 %]	0	0	chr1	+	75745542	substitution	A>G	Intron 7 (5695)	NM_000016	ACADM	acceptor	-264	DeepIntron	0	neg	SpliceAI=G|ACADM|0.00|0.00|0.00|0.00|23|2|-47|6	0.006189
snp	train	NM_000016:g.75746588:C>T	SNP collection	https://genome.ucsc.edu/	.	no effect	0	0	0	0	NTR	00.05 % [00.03 % - 00.08 %]	0	0	chr1	+	75746588	substitution	C>T	Intron 8 (3504)	NM_000016	ACADM	donor	674	DeepIntron	0	neg	SpliceAI=T|ACADM|0.00|0.00|0.00|0.00|36|-17|36|32	0.0086
snp	val	NM_000016:g.75746767:T>A	SNP collection	https://genome.ucsc.edu/	.	no effect	0	0	0	0	NTR	00.05 % [00.03 % - 00.08 %]	0	0	chr1	+	75746767	substitution	T>A	Intron 8 (3504)	NM_000016	ACADM	donor	853	DeepIntron	0	neg	SpliceAI=A|ACADM|0.00|0.00|0.00|0.00|-49|17|-7|-33	0.00731
snp	train	NM_000016:g.75746874:C>T	SNP collection	https://genome.ucsc.edu/	.	no effect	0	0	0	0	NTR	00.05 % [00.03 % - 00.08 %]	0	0	chr1	+	75746874	substitution	C>T	Intron 8 (3504)	NM_000016	ACADM	donor	960	DeepIntron	0	neg	SpliceAI=T|ACADM|0.00|0.00|0.00|0.00|15|3|-2|35	0.008578
snp	val	NM_000016:g.75746891:G>A	SNP collection	https://genome.ucsc.edu/	.	no effect	0	0	0	0	NTR	00.05 % [00.03 % - 00.08 %]	0	0	chr1	+	75746891	substitution	G>A	Intron 8 (3504)	NM_000016	ACADM	donor	977	DeepIntron	0	neg	SpliceAI=A|ACADM|0.00|0.00|0.00|0.00|48|-14|-30|48	0.006954
snp	train	NM_000016:g.75746998:C>A	SNP collection	https://genome.ucsc.edu/	.	no effect	0	0	0	0	NTR	00.05 % [00.03 % - 00.08 %]	0	0	chr1	+	75746998	substitution	C>A	Intron 8 (3504)	NM_000016	ACADM	donor	1084	DeepIntron	0	neg	SpliceAI=A|ACADM|0.00|0.00|0.00|0.00|12|3|-39|45	0.008647
snp	train	NM_000016:g.75747339:T>C	SNP collection	https://genome.ucsc.edu/	.	no effect	0	0	0	0	NTR	00.05 % [00.03 % - 00.08 %]	0	0	chr1	+	75747339	substitution	T>C	Intron 8 (3504)	NM_000016	ACADM	donor	1425	DeepIntron	0	neg	SpliceAI=C|ACADM|0.00|0.00|0.00|0.00|-23|8|14|50	0.007195
snp	train	NM_000016:g.75747339:T>G	SNP collection	https://genome.ucsc.edu/	.	no effect	0	0	0	0	NTR	00.05 % [00.03 % - 00.08 %]	0	0	chr1	+	75747339	substitution	T>G	Intron 8 (3504)	NM_000016	ACADM	donor	1425	DeepIntron	0	neg	SpliceAI=G|ACADM|0.00|0.00|0.00|0.00|1|8|-36|50	0.008805
snp	val	NM_000016:g.75748030:C>A	SNP collection	https://genome.ucsc.edu/	.	no effect	0	0	0	0	NTR	00.09 % [00.06 % - 00.13 %]	0	0	chr1	+	75748030	substitution	C>A	Intron 8 (3504)	NM_000016	ACADM	acceptor	-1389	DeepIntron	0.05	neg	SpliceAI=A|ACADM|0.00|0.00|0.00|0.05|2|-20|-3|10	0.006035
snp	train	NM_000016:g.75748400:C>A	SNP collection	https://genome.ucsc.edu/	.	no effect	0	0	0	0	NTR	00.09 % [00.06 % - 00.13 %]	0	0	chr1	+	75748400	substitution	C>A	Intron 8 (3504)	NM_000016	ACADM	acceptor	-1019	DeepIntron	0	neg	SpliceAI=A|ACADM|0.00|0.00|0.00|0.00|-43|-3|35|-8	0.006039
snp	val	NM_000016:g.75748823:G>A	SNP collection	https://genome.ucsc.edu/	.	no effect	0	0	0	0	NTR	00.09 % [00.06 % - 00.13 %]	0	0	chr1	+	75748823	substitution	G>A	Intron 8 (3504)	NM_000016	ACADM	acceptor	-596	DeepIntron	0	neg	SpliceAI=A|ACADM|0.00|0.00|0.00|0.00|8|1|-7|26	0.00612
snp	train	NM_000016:g.75749812:A>T	SNP collection	https://genome.ucsc.edu/	.	no effect	0	0	0	0	NTR	00.05 % [00.03 % - 00.08 %]	0	0	chr1	+	75749812	substitution	A>T	Intron 9 (891)	NM_000016	ACADM	donor	253	DeepIntron	0.01	neg	SpliceAI=T|ACADM|0.00|0.00|0.00|0.01|3|43|-41|43	0.009064
snp	val	NM_000016:g.75749980:G>A	SNP collection	https://genome.ucsc.edu/	.	no effect	0	0	0	0	NTR	00.05 % [00.03 % - 00.08 %]	0	0	chr1	+	75749980	substitution	G>A	Intron 9 (891)	NM_000016	ACADM	donor	421	DeepIntron	0	neg	SpliceAI=A|ACADM|0.00|0.00|0.00|0.00|8|9|10|23	0.006342
snp	val	NM_000016:g.75750181:C>T	SNP collection	https://genome.ucsc.edu/	.	no effect	0	0	0	0	NTR	00.09 % [00.06 % - 00.13 %]	0	0	chr1	+	75750181	substitution	C>T	Intron 9 (891)	NM_000016	ACADM	acceptor	-270	DeepIntron	0	neg	SpliceAI=T|ACADM|0.00|0.00|0.00|0.00|-1|7|-23|19	0.008096
snp	val	NM_000016:g.75750834:C>T	SNP collection	https://genome.ucsc.edu/	.	no effect	0	0	0	0	NTR	00.05 % [00.03 % - 00.08 %]	0	0	chr1	+	75750834	substitution	C>T	Intron 10 (10575)	NM_000016	ACADM	donor	288	DeepIntron	0	neg	SpliceAI=T|ACADM|0.00|0.00|0.00|0.00|11|-40|-4|15	0.006863
snp	val	NM_000016:g.75750964:G>A	SNP collection	https://genome.ucsc.edu/	.	no effect	0	0	0	0	NTR	00.05 % [00.03 % - 00.08 %]	0	0	chr1	+	75750964	substitution	G>A	Intron 10 (10575)	NM_000016	ACADM	donor	418	DeepIntron	0	neg	SpliceAI=A|ACADM|0.00|0.00|0.00|0.00|21|45|44|-1	0.00698
snp	val	NM_000016:g.75751271:C>G	SNP collection	https://genome.ucsc.edu/	.	no effect	0	0	0	0	NTR	00.05 % [00.03 % - 00.08 %]	0	0	chr1	+	75751271	substitution	C>G	Intron 10 (10575)	NM_000016	ACADM	donor	725	DeepIntron	0	neg	SpliceAI=G|ACADM|0.00|0.00|0.00|0.00|-50|-4|41|10	0.006893
snp	train	NM_000016:g.75751277:T>C	SNP collection	https://genome.ucsc.edu/	.	no effect	0	0	0	0	NTR	00.05 % [00.03 % - 00.08 %]	0	0	chr1	+	75751277	substitution	T>C	Intron 10 (10575)	NM_000016	ACADM	donor	731	DeepIntron	0	neg	SpliceAI=C|ACADM|0.00|0.00|0.00|0.00|47|4|47|4	0.007073
snp	train	NM_000016:g.75751294:C>T	SNP collection	https://genome.ucsc.edu/	.	no effect	0	0	0	0	NTR	00.05 % [00.03 % - 00.08 %]	0	0	chr1	+	75751294	substitution	C>T	Intron 10 (10575)	NM_000016	ACADM	donor	748	DeepIntron	0	neg	SpliceAI=T|ACADM|0.00|0.00|0.00|0.00|-46|30|-13|21	0.008531
snp	train	NM_000016:g.75751319:G>A	SNP collection	https://genome.ucsc.edu/	.	no effect	0	0	0	0	NTR	00.05 % [00.03 % - 00.08 %]	0	0	chr1	+	75751319	substitution	G>A	Intron 10 (10575)	NM_000016	ACADM	donor	773	DeepIntron	0	neg	SpliceAI=A|ACADM|0.00|0.00|0.00|0.00|5|-7|5|32	0.008441
snp	val	NM_000016:g.75751319:G>C	SNP collection	https://genome.ucsc.edu/	.	no effect	0	0	0	0	NTR	00.05 % [00.03 % - 00.08 %]	0	0	chr1	+	75751319	substitution	G>C	Intron 10 (10575)	NM_000016	ACADM	donor	773	DeepIntron	0	neg	SpliceAI=C|ACADM|0.00|0.00|0.00|0.00|-38|5|-38|5	0.008531
snp	val	NM_000016:g.75751412:G>A	SNP collection	https://genome.ucsc.edu/	.	no effect	0	0	0	0	NTR	00.05 % [00.03 % - 00.08 %]	0	0	chr1	+	75751412	substitution	G>A	Intron 10 (10575)	NM_000016	ACADM	donor	866	DeepIntron	0.01	neg	SpliceAI=A|ACADM|0.00|0.01|0.00|0.00|2|0|-45|22	0.006856
snp	val	NM_000016:g.75751482:C>T	SNP collection	https://genome.ucsc.edu/	.	no effect	0	0	0	0	NTR	00.05 % [00.03 % - 00.08 %]	0.006	0	chr1	+	75751482	substitution	C>T	Intron 10 (10575)	NM_000016	ACADM	donor	936	DeepIntron	0	neg	SpliceAI=T|ACADM|0.00|0.00|0.00|0.00|-48|-3|-48|-11	0.00858
snp	train	NM_000016:g.75751484:G>A	SNP collection	https://genome.ucsc.edu/	.	no effect	0	0	0	0	NTR	00.05 % [00.03 % - 00.08 %]	0.002	0	chr1	+	75751484	substitution	G>A	Intron 10 (10575)	NM_000016	ACADM	donor	938	DeepIntron	0	neg	SpliceAI=A|ACADM|0.00|0.00|0.00|0.00|42|1|-50|-6	0.006971
snp	train	NM_000016:g.75751508:G>A	SNP collection	https://genome.ucsc.edu/	.	no effect	0	0	0	0	Alter by create New Exon	06.13 % [04.67 % - 08.02 %]	0.142	1	chr1	+	75751508	substitution	G>A	Intron 10 (10575)	NM_000016	ACADM	donor	962	DeepIntron	0.17	neg	SpliceAI=A|ACADM|0.17|0.00|0.00|0.00|2|37|41|-37	0.00846
snp	val	NM_000016:g.75751508:G>C	SNP collection	https://genome.ucsc.edu/	.	no effect	0	0	0	0	NTR	00.05 % [00.03 % - 00.08 %]	0	0	chr1	+	75751508	substitution	G>C	Intron 10 (10575)	NM_000016	ACADM	donor	962	DeepIntron	0	neg	SpliceAI=C|ACADM|0.00|0.00|0.00|0.00|12|1|41|-37	0.007089
snp	val	NM_000016:g.75751508:G>T	SNP collection	https://genome.ucsc.edu/	.	no effect	0	0	0	0	NTR	00.05 % [00.03 % - 00.08 %]	0	0	chr1	+	75751508	substitution	G>T	Intron 10 (10575)	NM_000016	ACADM	donor	962	DeepIntron	0	neg	SpliceAI=T|ACADM|0.00|0.00|0.00|0.00|37|-29|41|-37	0.00883
snp	val	NM_000016:g.75751624:G>A	SNP collection	https://genome.ucsc.edu/	.	no effect	0	0	0	0	NTR	00.05 % [00.03 % - 00.08 %]	0	0	chr1	+	75751624	substitution	G>A	Intron 10 (10575)	NM_000016	ACADM	donor	1078	DeepIntron	0	neg	SpliceAI=A|ACADM|0.00|0.00|0.00|0.00|3|-23|-25|17	0.008393
snp	val	NM_000016:g.75751705:G>C	SNP collection	https://genome.ucsc.edu/	.	no effect	0	0	0	0	NTR	00.05 % [00.03 % - 00.08 %]	0	0	chr1	+	75751705	substitution	G>C	Intron 10 (10575)	NM_000016	ACADM	donor	1159	DeepIntron	0	neg	SpliceAI=C|ACADM|0.00|0.00|0.00|0.00|5|1|-26|-43	0.006965
snp	val	NM_000016:g.75751777:G>A	SNP collection	https://genome.ucsc.edu/	.	no effect	0	0	0	0	NTR	00.05 % [00.03 % - 00.08 %]	0	0	chr1	+	75751777	substitution	G>A	Intron 10 (10575)	NM_000016	ACADM	donor	1231	DeepIntron	0	neg	SpliceAI=A|ACADM|0.00|0.00|0.00|0.00|-41|-1|24|-1	0.007069
snp	val	NM_000016:g.75751861:C>T	SNP collection	https://genome.ucsc.edu/	.	no effect	0	0	0	0	NTR	00.05 % [00.03 % - 00.08 %]	0	0	chr1	+	75751861	substitution	C>T	Intron 10 (10575)	NM_000016	ACADM	donor	1315	DeepIntron	0	neg	SpliceAI=T|ACADM|0.00|0.00|0.00|0.00|10|-12|-2|33	0.008418
snp	train	NM_000016:g.75752101:G>A	SNP collection	https://genome.ucsc.edu/	.	no effect	0	0	0	0	NTR	00.05 % [00.03 % - 00.08 %]	0	0	chr1	+	75752101	substitution	G>A	Intron 10 (10575)	NM_000016	ACADM	donor	1555	DeepIntron	0	neg	SpliceAI=A|ACADM|0.00|0.00|0.00|0.00|9|1|8|14	0.00698
snp	train	NM_000016:g.75752138:A>G	SNP collection	https://genome.ucsc.edu/	.	no effect	0	0	0	0	NTR	00.05 % [00.03 % - 00.08 %]	0	0	chr1	+	75752138	substitution	A>G	Intron 10 (10575)	NM_000016	ACADM	donor	1592	DeepIntron	0	neg	SpliceAI=G|ACADM|0.00|0.00|0.00|0.00|-12|29|-1|29	0.006988
snp	val	NM_000016:g.75752172:A>G	SNP collection	https://genome.ucsc.edu/	.	no effect	0	0	0	0	NTR	00.05 % [00.03 % - 00.08 %]	0	0	chr1	+	75752172	substitution	A>G	Intron 10 (10575)	NM_000016	ACADM	donor	1626	DeepIntron	0	neg	SpliceAI=G|ACADM|0.00|0.00|0.00|0.00|-3|-5|-35|1	0.008368
snp	train	NM_000016:g.75752498:C>A	SNP collection	https://genome.ucsc.edu/	.	no effect	0	0	0	0	NTR	00.05 % [00.03 % - 00.08 %]	0	0	chr1	+	75752498	substitution	C>A	Intron 10 (10575)	NM_000016	ACADM	donor	1952	DeepIntron	0	neg	SpliceAI=A|ACADM|0.00|0.00|0.00|0.00|30|5|30|5	0.008526
snp	val	NM_000016:g.75752531:A>T	SNP collection	https://genome.ucsc.edu/	.	no effect	0	0	0	0	NTR	00.05 % [00.03 % - 00.08 %]	0	0	chr1	+	75752531	substitution	A>T	Intron 10 (10575)	NM_000016	ACADM	donor	1985	DeepIntron	0	neg	SpliceAI=T|ACADM|0.00|0.00|0.00|0.00|-3|23|-28|-3	0.007105
snp	val	NM_000016:g.75752634:G>T	SNP collection	https://genome.ucsc.edu/	.	no effect	0	0	0	0	NTR	00.05 % [00.03 % - 00.08 %]	0	0	chr1	+	75752634	substitution	G>T	Intron 10 (10575)	NM_000016	ACADM	donor	2088	DeepIntron	0	neg	SpliceAI=T|ACADM|0.00|0.00|0.00|0.00|37|-12|9|-1	0.008452
snp	val	NM_000016:g.75753133:A>C	SNP collection	https://genome.ucsc.edu/	.	no effect	0	0	0	0	NTR	00.05 % [00.03 % - 00.08 %]	0	0	chr1	+	75753133	substitution	A>C	Intron 10 (10575)	NM_000016	ACADM	donor	2587	DeepIntron	0	neg	SpliceAI=C|ACADM|0.00|0.00|0.00|0.00|3|10|3|-3	0.00688
snp	val	NM_000016:g.75753190:C>T	SNP collection	https://genome.ucsc.edu/	.	no effect	0	0	0	0	NTR	00.05 % [00.03 % - 00.08 %]	0	0	chr1	+	75753190	substitution	C>T	Intron 10 (10575)	NM_000016	ACADM	donor	2644	DeepIntron	0	neg	SpliceAI=T|ACADM|0.00|0.00|0.00|0.00|-47|29|27|0	0.007042
snp	val	NM_000016:g.75753347:T>C	SNP collection	https://genome.ucsc.edu/	.	no effect	0	0	0	0	NTR	00.05 % [00.03 % - 00.08 %]	0	0	chr1	+	75753347	substitution	T>C	Intron 10 (10575)	NM_000016	ACADM	donor	2801	DeepIntron	0	neg	SpliceAI=C|ACADM|0.00|0.00|0.00|0.00|1|16|36|-23	0.007187
snp	train	NM_000016:g.75753427:T>C	SNP collection	https://genome.ucsc.edu/	.	no effect	0	0	0	0	NTR	00.05 % [00.03 % - 00.08 %]	0	0	chr1	+	75753427	substitution	T>C	Intron 10 (10575)	NM_000016	ACADM	donor	2881	DeepIntron	0	neg	SpliceAI=C|ACADM|0.00|0.00|0.00|0.00|-45|42|9|-17	0.007184
snp	val	NM_000016:g.75753470:A>G	SNP collection	https://genome.ucsc.edu/	.	no effect	0	0	0	0	NTR	00.05 % [00.03 % - 00.08 %]	0	0	chr1	+	75753470	substitution	A>G	Intron 10 (10575)	NM_000016	ACADM	donor	2924	DeepIntron	0	neg	SpliceAI=G|ACADM|0.00|0.00|0.00|0.00|1|30|24|-34	0.007089
snp	val	NM_000016:g.75753470:A>T	SNP collection	https://genome.ucsc.edu/	.	no effect	0	0	0	0	NTR	00.05 % [00.03 % - 00.08 %]	0	0	chr1	+	75753470	substitution	A>T	Intron 10 (10575)	NM_000016	ACADM	donor	2924	DeepIntron	0	neg	SpliceAI=T|ACADM|0.00|0.00|0.00|0.00|-1|30|24|4	0.00719
snp	val	NM_000016:g.75754088:G>A	SNP collection	https://genome.ucsc.edu/	.	no effect	0	0	0	0	NTR	00.05 % [00.03 % - 00.08 %]	0	0	chr1	+	75754088	substitution	G>A	Intron 10 (10575)	NM_000016	ACADM	donor	3542	DeepIntron	0.01	neg	SpliceAI=A|ACADM|0.00|0.00|0.00|0.01|11|-28|4|27	0.006971
snp	train	NM_000016:g.75754116:G>A	SNP collection	https://genome.ucsc.edu/	.	no effect	0	0	0	0	NTR	00.05 % [00.03 % - 00.08 %]	0	0	chr1	+	75754116	substitution	G>A	Intron 10 (10575)	NM_000016	ACADM	donor	3570	DeepIntron	0.03	neg	SpliceAI=A|ACADM|0.00|0.00|0.00|0.03|48|-1|3|-1	0.007104
snp	train	NM_000016:g.75754116:G>C	SNP collection	https://genome.ucsc.edu/	.	no effect	0	0	0	0	NTR	00.05 % [00.03 % - 00.08 %]	0	0	chr1	+	75754116	substitution	G>C	Intron 10 (10575)	NM_000016	ACADM	donor	3570	DeepIntron	0.03	neg	SpliceAI=C|ACADM|0.00|0.00|0.00|0.03|3|-1|3|-1	0.007139
snp	train	NM_000016:g.75754214:T>G	SNP collection	https://genome.ucsc.edu/	.	no effect	0	0	0	0	NTR	00.05 % [00.03 % - 00.08 %]	0	0	chr1	+	75754214	substitution	T>G	Intron 10 (10575)	NM_000016	ACADM	donor	3668	DeepIntron	0	neg	SpliceAI=G|ACADM|0.00|0.00|0.00|0.00|-50|9|-1|9	0.007287
snp	train	NM_000016:g.75754342:G>A	SNP collection	https://genome.ucsc.edu/	.	no effect	0	0	0	0	NTR	00.05 % [00.03 % - 00.08 %]	0	0	chr1	+	75754342	substitution	G>A	Intron 10 (10575)	NM_000016	ACADM	donor	3796	DeepIntron	0	neg	SpliceAI=A|ACADM|0.00|0.00|0.00|0.00|8|-3|8|0	0.007132
snp	val	NM_000016:g.75754352:T>C	SNP collection	https://genome.ucsc.edu/	.	no effect	0	0	0	0	NTR	00.05 % [00.03 % - 00.08 %]	0	0	chr1	+	75754352	substitution	T>C	Intron 10 (10575)	NM_000016	ACADM	donor	3806	DeepIntron	0	neg	SpliceAI=C|ACADM|0.00|0.00|0.00|0.00|45|-2|31|-2	0.006969
snp	train	NM_000016:g.75754692:A>G	SNP collection	https://genome.ucsc.edu/	.	no effect	0	0	0	0	Alter by create New Exon	06.13 % [04.67 % - 08.02 %]	0.058	1	chr1	+	75754692	substitution	A>G	Intron 10 (10575)	NM_000016	ACADM	donor	4146	DeepIntron	0	neg	SpliceAI=G|ACADM|0.00|0.00|0.00|0.00|-15|-10|43|19	0.007532
snp	val	NM_000016:g.75754701:A>G	SNP collection	https://genome.ucsc.edu/	.	no effect	0	0	0	0	NTR	00.05 % [00.03 % - 00.08 %]	0	0	chr1	+	75754701	substitution	A>G	Intron 10 (10575)	NM_000016	ACADM	donor	4155	DeepIntron	0	neg	SpliceAI=G|ACADM|0.00|0.00|0.00|-0.00|-24|30|34|2	0.007126
snp	train	NM_000016:g.75754710:G>C	SNP collection	https://genome.ucsc.edu/	.	no effect	0	0	0	0	NTR	00.05 % [00.03 % - 00.08 %]	0	0	chr1	+	75754710	substitution	G>C	Intron 10 (10575)	NM_000016	ACADM	donor	4164	DeepIntron	0	neg	SpliceAI=C|ACADM|0.00|0.00|0.00|0.00|-33|12|25|-1	0.008346
snp	train	NM_000016:g.75755057:C>A	SNP collection	https://genome.ucsc.edu/	.	no effect	0	0	0	0	NTR	00.05 % [00.03 % - 00.08 %]	0	0	chr1	+	75755057	substitution	C>A	Intron 10 (10575)	NM_000016	ACADM	donor	4511	DeepIntron	0	neg	SpliceAI=A|ACADM|0.00|0.00|0.00|0.00|34|32|-3|32	0.008381
snp	train	NM_000016:g.75755057:C>G	SNP collection	https://genome.ucsc.edu/	.	no effect	0	0	0	0	NTR	00.05 % [00.03 % - 00.08 %]	0	0	chr1	+	75755057	substitution	C>G	Intron 10 (10575)	NM_000016	ACADM	donor	4511	DeepIntron	0	neg	SpliceAI=G|ACADM|0.00|0.00|0.00|0.00|32|37|32|2	0.006985
snp	train	NM_000016:g.75755178:G>C	SNP collection	https://genome.ucsc.edu/	.	no effect	0	0	0	0	NTR	00.05 % [00.03 % - 00.08 %]	0	0	chr1	+	75755178	substitution	G>C	Intron 10 (10575)	NM_000016	ACADM	donor	4632	DeepIntron	0	neg	SpliceAI=C|ACADM|0.00|0.00|0.00|0.00|-10|45|3|-29	0.007065
snp	val	NM_000016:g.75755442:T>C	SNP collection	https://genome.ucsc.edu/	.	no effect	0	0	0	0	NTR	00.05 % [00.03 % - 00.08 %]	0	0	chr1	+	75755442	substitution	T>C	Intron 10 (10575)	NM_000016	ACADM	donor	4896	DeepIntron	0.02	neg	SpliceAI=C|ACADM|0.00|0.02|0.00|0.00|-38|20|9|-6	0.007094
snp	val	NM_000016:g.75755874:C>T	SNP collection	https://genome.ucsc.edu/	.	no effect	0	0	0	0	NTR	00.09 % [00.06 % - 00.13 %]	0	0	chr1	+	75755874	substitution	C>T	Intron 10 (10575)	NM_000016	ACADM	acceptor	-5248	DeepIntron	0	neg	SpliceAI=T|ACADM|0.00|0.00|0.00|0.00|32|-23|6|31	0.006176
snp	val	NM_000016:g.75756021:T>G	SNP collection	https://genome.ucsc.edu/	.	no effect	0	0	0	0	NTR	00.09 % [00.06 % - 00.13 %]	0	0	chr1	+	75756021	substitution	T>G	Intron 10 (10575)	NM_000016	ACADM	acceptor	-5101	DeepIntron	0	neg	SpliceAI=G|ACADM|0.00|0.00|0.00|0.00|-27|28|-3|27	0.006084
snp	train	NM_000016:g.75756166:A>G	SNP collection	https://genome.ucsc.edu/	.	no effect	0	0	0	0	NTR	00.09 % [00.06 % - 00.13 %]	0	0	chr1	+	75756166	substitution	A>G	Intron 10 (10575)	NM_000016	ACADM	acceptor	-4956	DeepIntron	0	neg	SpliceAI=G|ACADM|0.00|0.00|0.00|0.00|-4|30|30|-7	0.006121
snp	train	NM_000016:g.75756169:T>A	SNP collection	https://genome.ucsc.edu/	.	no effect	0	0	0	0	NTR	00.09 % [00.06 % - 00.13 %]	0	0	chr1	+	75756169	substitution	T>A	Intron 10 (10575)	NM_000016	ACADM	acceptor	-4953	DeepIntron	0	neg	SpliceAI=A|ACADM|0.00|0.00|0.00|0.00|-7|27|49|-4	0.006087
[truncated: 98,223 more rows]
