# Supplementary material for: SPiP: Splicing Prediction Pipeline, a machine learning tool for massive detection of exonic and intronic variant effects on mRNA splicing
Source: Hum Mutat. 2022 Nov 20;43(12):2308–23. doi: 10.1002/humu.24491 (PMC10946553; doi:10.1002/humu.24491)
Supplement: Supplementary file 3 — Supporting information. [file HUMU-43-2308-s002.xlsx]

## Sheet: Feuil1
# varID: variant identification
# source: publication of variant
# cDNA: transcriptomic coordianates
# chr: chromosome number
# strand: strand of the transcript
# gNomen: genomic coordinates (hg19)
# varType: type of the variant
# ntChange: nucleotidic change
# transcript: transcript ID (RefSeq)
# gene: gene name
# NearestSS: type of the nearest splice site (donor/acceptor)
# DistSS: distance between the variant and the closest natural splice site
# RegType: type of the region impacted by the variant
# ExonInfo: exon or intron number
# exonSize: size of intron or exon in nt
# Splicing result: splicing effect observed
# splice_class: class of the splicing, 0: without impact on splicing/1: with impact on splicing
# class_skip: if the variant led to an exon skipping 0: no/1: yes
# class_cryp: if the variant led to the use of new splice site 0: no/1: yes
# class_exon: if the variant led to the creation of new exon 0: no/1: yes
# Interpretation: Which motif is probably altered
# InterConfident: probaility of splicng alteration
# SPiPscore: score of random forest model
# SpliceAI_max: Maximun of SpliceAI score
# SQUIRLS_SCORE: SQUIRLS score
varID	source	cDNA	chr	strand	gNomen	varType	ntChange	transcript	gene	NearestSS	DistSS	RegType	ExonInfo	exonSize	Splicing result	splice_class	class_skip	class_cryp	class_exon	Interpretation	InterConfident	SPiPscore	SpliceAI_max	SQUIRLS_SCORE
NM_000038.5:c.1549-8A>G	Wai HA, Lord J, Lyon M, Gunning A, Kelly H, Cibin P, Seaby EG, Spiers-Fitzgerald K, Lye J, Ellard S, Thomas NS, Bunyan DJ, et al. 2020. Blood RNA analysis can increase clinical diagnostic rate and resolve variants of uncertain significance. Genetics in Medicine 22:1005–1014.	c.1549-8A>G	chr5	+	112163618	substitution	A>G	NM_000038	APC	acceptor	-8	IntronCons	Intron 12	681	Intronic A3SS	1	0	1	0	Alter by SPiCE	98.41 % [91.47 % - 99.96 %]	0.986	0.99	0.998272
NM_000038.5:c.295C>T	Wai HA, Lord J, Lyon M, Gunning A, Kelly H, Cibin P, Seaby EG, Spiers-Fitzgerald K, Lye J, Ellard S, Thomas NS, Bunyan DJ, et al. 2020. Blood RNA analysis can increase clinical diagnostic rate and resolve variants of uncertain significance. Genetics in Medicine 22:1005–1014.	c.295C>T	chr5	+	112102960	substitution	C>T	NM_000038	APC	NA	-1	.	NA	0	Normal	0	0	0	0	NTR	07.8 % [04.53 % - 12.37 %]	0.098	0.03	0.005627
NM_000038:c.1408+743_1408+745delinsACG	Dragoš VŠ, Strojnik K, Klančar G, Škerl P, Stegel V, Blatnik A, Banjac M, Krajc M, Novaković S. 2022. Identification of Spliceogenic Variants beyond Canonical GT-AG Splice Sites in Hereditary Cancer Genes. International Journal of Molecular Sciences 23:7446.	c.1408+743_1408+745delinsACG	chr5	+	112158431_112158433	delins	delinsACG	NM_000038	APC	donor	743	DeepIntron	Intron 11	5116	create new exon	1	0	0	1	NTR	00 % [00 % - 00.91 %]	0.004	0	0.009311
NM_000038:c.289G>A	Djursby M, Wadt K, Frederiksen JH, Madsen MB, Berchtold LA, Hasselby JP, Willemoe GL, Hansen T v. O, Gerdes A-M. 2020. A rare missense variant in APC interrupts splicing and causes AFAP in two Danish families. Hereditary Cancer in Clinical Practice 18:8.	c.289G>A	chr5	+	112102954	substitution	G>A	NM_000038	APC	acceptor	69	ExonESR	Exon 4	202	use of acceptor splice site 70 nt downstream of natural splice site	1	0	1	0	Alter by create New splice site + Alter ESR	47.89 % [39.44 % - 56.42 %]	0.42	0.97	0.006713
NM_000038:c.423-8A>G	Kim A, M.D, Kim H-K, M.D, Ahn S, M.D, Hong YS, M.D, Lim S-B, M.D, Byeon J-S, M.D, et al. 2020. Identification of a Novel Splice Variant (c.423-8A>G) of APC by RNA Sequencing. Annals of Laboratory Medicine 40:345–347.	c.423-8A>G	chr5	+	112111318	substitution	A>G	NM_000038	APC	acceptor	-8	IntronCons	Intron 4	8238	use of acceptor splice site 7 nt upstream of natural splice site	1	0	1	0	Alter by SPiCE	98.41 % [91.47 % - 99.96 %]	0.964	0.7	0.999297
NM_000038:c.438T>A	Lee H, M.D, Kim H-K, M.D, Yang D-H, M.D, Hong YS, M.D, Lee W, M.D, Lim S-B, M.D, et al. 2021. A Novel Splice Variant (c.438T>A) of APC, Suspected by Family History and Confirmed by RNA Sequencing. Annals of Laboratory Medicine 41:123–125.	c.438T>A	chr5	+	112111341	substitution	T>A	NM_000038	APC	acceptor	16	ExonESR	Exon 5	109	use of acceptore splice site 17 nt downstream of natural splice site	1	0	1	0	NTR	09.76 % [06.06 % - 14.67 %]	0.19	0.91	0.007875
NM_000051:c.1065+1G>T	Bueno-Martínez E, Sanoguera-Miralles L, Valenzuela-Palomo A, Esteban-Sánchez A, Lorca V, Llinares-Burguet I, Allen J, García-Álvarez A, Pérez-Segura P, Durán M, Easton DF, Devilee P, et al. 2022. Minigene-based splicing analysis and ACMG/AMP-based tentative classification of 56 ATM variants. The Journal of Pathology 258:83–101.	c.1065+1G>T	chr11	+	108117855	substitution	G>T	NM_000051	ATM	donor	1	IntronCons	Intron 8	1805	▼(E8q5) (54.8); [Δ(E7)▼(E8q5)] (45.2)	1	1	1	0	Alter by SPiCE + Alter by create New splice site	96.71 % [92.49 % - 98.92 %]	0.788	0.97	0.985552
NM_000051:c.1065+3A>G	Bueno-Martínez E, Sanoguera-Miralles L, Valenzuela-Palomo A, Esteban-Sánchez A, Lorca V, Llinares-Burguet I, Allen J, García-Álvarez A, Pérez-Segura P, Durán M, Easton DF, Devilee P, et al. 2022. Minigene-based splicing analysis and ACMG/AMP-based tentative classification of 56 ATM variants. The Journal of Pathology 258:83–101.	c.1065+3A>G	chr11	+	108117857	substitution	A>G	NM_000051	ATM	donor	3	IntronCons	Intron 8	1805	[Δ(E7)▼(E8q5)] (8.9); Δ(E7_8) (28.8); Δ(E8) (6.1); ▼(E8q5) (25.2)	1	1	1	0	Alter by SPiCE	98.54 % [94.83 % - 99.82 %]	0.864	0.38	0.904688
NM_000051:c.1066-6T>G	Bueno-Martínez E, Sanoguera-Miralles L, Valenzuela-Palomo A, Esteban-Sánchez A, Lorca V, Llinares-Burguet I, Allen J, García-Álvarez A, Pérez-Segura P, Durán M, Easton DF, Devilee P, et al. 2022. Minigene-based splicing analysis and ACMG/AMP-based tentative classification of 56 ATM variants. The Journal of Pathology 258:83–101.	c.1066-6T>G	chr11	+	108119654	substitution	T>G	NM_000051	ATM	acceptor	-6	IntronCons	Intron 8	1805	Δ(E9) (44.8); Δ[(E7)(E9)] (14.9); Δ(E7) (3.3); Δ(E7_9) (10.3)	1	1	0	0	Alter by SPiCE	23.61 % [16.94 % - 31.4 %]	0.196	0.62	0.037692
NM_000051:c.1235+4_1235+5del	Bueno-Martínez E, Sanoguera-Miralles L, Valenzuela-Palomo A, Esteban-Sánchez A, Lorca V, Llinares-Burguet I, Allen J, García-Álvarez A, Pérez-Segura P, Durán M, Easton DF, Devilee P, et al. 2022. Minigene-based splicing analysis and ACMG/AMP-based tentative classification of 56 ATM variants. The Journal of Pathology 258:83–101.	c.1235+4_1235+5del	chr11	+	108119833_108119834	del	del	NM_000051	ATM	donor	4	IntronCons	Intron 9	1598	Δ(E9) (19.4); Δ[(E7)(E9)] (11.3); Δ(E7) (12.8); Δ(E7_9) (11.4)	1	1	0	0	Alter by SPiCE	98.41 % [91.47 % - 99.96 %]	0.972	0.7	0.992157
NM_000051:c.172G>T	Dragoš VŠ, Strojnik K, Klančar G, Škerl P, Stegel V, Blatnik A, Banjac M, Krajc M, Novaković S. 2022. Identification of Spliceogenic Variants beyond Canonical GT-AG Splice Sites in Hereditary Cancer Genes. International Journal of Molecular Sciences 23:7446.	c.172G>T	chr11	+	108098602	substitution	G>T	NM_000051	ATM	donor	-14	ExonESR	Exon 3	113	use of donor splice site 14 nt upstream of natural splice site	1	0	1	0	Alter by create New splice site + Alter ESR	54 % [45.68 % - 62.16 %]	0.49	1	0.142656
NM_000051:c.1898+2T>G	Bueno-Martínez E, Sanoguera-Miralles L, Valenzuela-Palomo A, Esteban-Sánchez A, Lorca V, Llinares-Burguet I, Allen J, García-Álvarez A, Pérez-Segura P, Durán M, Easton DF, Devilee P, et al. 2022. Minigene-based splicing analysis and ACMG/AMP-based tentative classification of 56 ATM variants. The Journal of Pathology 258:83–101.	c.1898+2T>G	chr11	+	108123641	substitution	T>G	NM_000051	ATM	donor	2	IntronCons	Intron 12	901	Δ(E12) (87.0)	1	1	0	0	Alter by SPiCE	98.41 % [91.47 % - 99.96 %]	1	1	0.969197
NM_000051:c.1898+3_1898+4del	Bueno-Martínez E, Sanoguera-Miralles L, Valenzuela-Palomo A, Esteban-Sánchez A, Lorca V, Llinares-Burguet I, Allen J, García-Álvarez A, Pérez-Segura P, Durán M, Easton DF, Devilee P, et al. 2022. Minigene-based splicing analysis and ACMG/AMP-based tentative classification of 56 ATM variants. The Journal of Pathology 258:83–101.	c.1898+3_1898+4del	chr11	+	108123642_108123643	del	del	NM_000051	ATM	donor	3	IntronCons	Intron 12	901	Δ(E12) (100.0)	1	1	0	0	Alter by SPiCE	98.41 % [91.47 % - 99.96 %]	0.99	0.99	0.99176
NM_000051:c.1898+3A>T	Bueno-Martínez E, Sanoguera-Miralles L, Valenzuela-Palomo A, Esteban-Sánchez A, Lorca V, Llinares-Burguet I, Allen J, García-Álvarez A, Pérez-Segura P, Durán M, Easton DF, Devilee P, et al. 2022. Minigene-based splicing analysis and ACMG/AMP-based tentative classification of 56 ATM variants. The Journal of Pathology 258:83–101.	c.1898+3A>T	chr11	+	108123642	substitution	A>T	NM_000051	ATM	donor	3	IntronCons	Intron 12	901	Normal	0	0	0	0	Alter by SPiCE	98.41 % [91.47 % - 99.96 %]	0.994	0.16	0.992865
NM_000051:c.1898G>T	Bueno-Martínez E, Sanoguera-Miralles L, Valenzuela-Palomo A, Esteban-Sánchez A, Lorca V, Llinares-Burguet I, Allen J, García-Álvarez A, Pérez-Segura P, Durán M, Easton DF, Devilee P, et al. 2022. Minigene-based splicing analysis and ACMG/AMP-based tentative classification of 56 ATM variants. The Journal of Pathology 258:83–101.	c.1898G>T	chr11	+	108123639	substitution	G>T	NM_000051	ATM	donor	-1	ExonESRCons	Exon 12	96	Δ(E12) (37.4)	1	1	0	0	Alter by SPiCE	98.41 % [91.47 % - 99.96 %]	0.994	0.29	0.992771
NM_000051:c.2251-1G>C	Bueno-Martínez E, Sanoguera-Miralles L, Valenzuela-Palomo A, Esteban-Sánchez A, Lorca V, Llinares-Burguet I, Allen J, García-Álvarez A, Pérez-Segura P, Durán M, Easton DF, Devilee P, et al. 2022. Minigene-based splicing analysis and ACMG/AMP-based tentative classification of 56 ATM variants. The Journal of Pathology 258:83–101.	c.2251-1G>C	chr11	+	108128207	substitution	G>C	NM_000051	ATM	acceptor	-1	IntronCons	Intron 14	1140	Δ(E15p19) (57.4); Δ(E15) (11.7); Δ[(E11)(E15)] (18.2); Δ(E15_16) (12.7)	1	1	1	0	Alter by SPiCE	98.41 % [91.47 % - 99.96 %]	1	0.97	0.955531
NM_000051:c.2376+1G>A	Bueno-Martínez E, Sanoguera-Miralles L, Valenzuela-Palomo A, Esteban-Sánchez A, Lorca V, Llinares-Burguet I, Allen J, García-Álvarez A, Pérez-Segura P, Durán M, Easton DF, Devilee P, et al. 2022. Minigene-based splicing analysis and ACMG/AMP-based tentative classification of 56 ATM variants. The Journal of Pathology 258:83–101.	c.2376+1G>A	chr11	+	108128334	substitution	G>A	NM_000051	ATM	donor	1	IntronCons	Intron 15	1379	Δ(E15) (81.3); Δ[(E11)(E15)] (18.7)	1	1	0	0	Alter by SPiCE	98.41 % [91.47 % - 99.96 %]	1	0.95	0.96502
NM_000051:c.2376+3A>T	Bueno-Martínez E, Sanoguera-Miralles L, Valenzuela-Palomo A, Esteban-Sánchez A, Lorca V, Llinares-Burguet I, Allen J, García-Álvarez A, Pérez-Segura P, Durán M, Easton DF, Devilee P, et al. 2022. Minigene-based splicing analysis and ACMG/AMP-based tentative classification of 56 ATM variants. The Journal of Pathology 258:83–101.	c.2376+3A>T	chr11	+	108128336	substitution	A>T	NM_000051	ATM	donor	3	IntronCons	Intron 15	1379	Δ(E15) (80.0); Δ[(E11)(E15)] (20.0)	1	1	0	0	Alter by SPiCE	98.41 % [91.47 % - 99.96 %]	0.952	0.78	0.943072
NM_000051:c.2377-2A>G	Bueno-Martínez E, Sanoguera-Miralles L, Valenzuela-Palomo A, Esteban-Sánchez A, Lorca V, Llinares-Burguet I, Allen J, García-Álvarez A, Pérez-Segura P, Durán M, Easton DF, Devilee P, et al. 2022. Minigene-based splicing analysis and ACMG/AMP-based tentative classification of 56 ATM variants. The Journal of Pathology 258:83–101.	c.2377-2A>G	chr11	+	108129711	substitution	A>G	NM_000051	ATM	acceptor	-2	IntronCons	Intron 15	1379	Δ(E16) (45.2); Δ(E16p3) (38.7); Δ(E11)Δ(E16) (16.1)	1	1	1	0	Alter by SPiCE	98.41 % [91.47 % - 99.96 %]	1	0.99	0.931104
NM_000051:c.2377-6T>A	Bueno-Martínez E, Sanoguera-Miralles L, Valenzuela-Palomo A, Esteban-Sánchez A, Lorca V, Llinares-Burguet I, Allen J, García-Álvarez A, Pérez-Segura P, Durán M, Easton DF, Devilee P, et al. 2022. Minigene-based splicing analysis and ACMG/AMP-based tentative classification of 56 ATM variants. The Journal of Pathology 258:83–101.	c.2377-6T>A	chr11	+	108129707	substitution	T>A	NM_000051	ATM	acceptor	-6	IntronCons	Intron 15	1379	Δ(E11)	1	1	0	0	Alter by SPiCE	30.67 % [23.41 % - 38.71 %]	0.264	0.04	0.021894
NM_000051:c.2467-3A>G	Bueno-Martínez E, Sanoguera-Miralles L, Valenzuela-Palomo A, Esteban-Sánchez A, Lorca V, Llinares-Burguet I, Allen J, García-Álvarez A, Pérez-Segura P, Durán M, Easton DF, Devilee P, et al. 2022. Minigene-based splicing analysis and ACMG/AMP-based tentative classification of 56 ATM variants. The Journal of Pathology 258:83–101.	c.2467-3A>G	chr11	+	108137895	substitution	A>G	NM_000051	ATM	acceptor	-3	IntronCons	Intron 16	8095	Normal	0	0	0	0	Alter by SPiCE	98.41 % [91.47 % - 99.96 %]	0.95	0.17	0.542661
NM_000051:c.2638+3A>G	Bueno-Martínez E, Sanoguera-Miralles L, Valenzuela-Palomo A, Esteban-Sánchez A, Lorca V, Llinares-Burguet I, Allen J, García-Álvarez A, Pérez-Segura P, Durán M, Easton DF, Devilee P, et al. 2022. Minigene-based splicing analysis and ACMG/AMP-based tentative classification of 56 ATM variants. The Journal of Pathology 258:83–101.	c.2638+3A>G	chr11	+	108138072	substitution	A>G	NM_000051	ATM	donor	3	IntronCons	Intron 17	1067	Normal	0	0	0	0	Alter by SPiCE	99.33 % [96.34 % - 99.98 %]	0.826	0	0.595218
NM_000051:c.332-1G>A	Bueno-Martínez E, Sanoguera-Miralles L, Valenzuela-Palomo A, Esteban-Sánchez A, Lorca V, Llinares-Burguet I, Allen J, García-Álvarez A, Pérez-Segura P, Durán M, Easton DF, Devilee P, et al. 2022. Minigene-based splicing analysis and ACMG/AMP-based tentative classification of 56 ATM variants. The Journal of Pathology 258:83–101.	c.332-1G>A	chr11	+	108106396	substitution	G>A	NM_000051	ATM	acceptor	-1	IntronCons	Intron 4	6346	Δ[(E5)(E7)] (36.6); Δ(E5) (43.6); Δ(E5p1) (19.8)	1	1	1	0	Alter by SPiCE	98.41 % [91.47 % - 99.96 %]	1	0.93	0.9826
NM_000051:c.332-5A>G	Bueno-Martínez E, Sanoguera-Miralles L, Valenzuela-Palomo A, Esteban-Sánchez A, Lorca V, Llinares-Burguet I, Allen J, García-Álvarez A, Pérez-Segura P, Durán M, Easton DF, Devilee P, et al. 2022. Minigene-based splicing analysis and ACMG/AMP-based tentative classification of 56 ATM variants. The Journal of Pathology 258:83–101.	c.332-5A>G	chr11	+	108106392	substitution	A>G	NM_000051	ATM	acceptor	-5	IntronCons	Intron 4	6346	▼(E5p4)Δ(E7) (16.9); Δ[(E5)(E7)] (6.4)	1	1	1	0	Alter by SPiCE	98.41 % [91.47 % - 99.96 %]	0.994	0.4	0.998794
NM_000051:c.3577-1G>A	Bueno-Martínez E, Sanoguera-Miralles L, Valenzuela-Palomo A, Esteban-Sánchez A, Lorca V, Llinares-Burguet I, Allen J, García-Álvarez A, Pérez-Segura P, Durán M, Easton DF, Devilee P, et al. 2022. Minigene-based splicing analysis and ACMG/AMP-based tentative classification of 56 ATM variants. The Journal of Pathology 258:83–101.	c.3577-1G>A	chr11	+	108153436	substitution	G>A	NM_000051	ATM	acceptor	-1	IntronCons	Intron 24	1541	Δ(E25) (100)	1	1	0	0	Alter by SPiCE	98.41 % [91.47 % - 99.96 %]	0.994	0.99	0.975846
NM_000051:c.3577G>C	Bueno-Martínez E, Sanoguera-Miralles L, Valenzuela-Palomo A, Esteban-Sánchez A, Lorca V, Llinares-Burguet I, Allen J, García-Álvarez A, Pérez-Segura P, Durán M, Easton DF, Devilee P, et al. 2022. Minigene-based splicing analysis and ACMG/AMP-based tentative classification of 56 ATM variants. The Journal of Pathology 258:83–101.	c.3577G>C	chr11	+	108153437	substitution	G>C	NM_000051	ATM	acceptor	1	ExonESRCons	Exon 25	170	Δ(E25) (47.1); Δ(E25p159) (7.9); Δ(E25_26) (7.7)	1	1	1	0	Alter by SPiCE + Alter ESR	54 % [45.68 % - 62.16 %]	0.484	0.03	0.630538
NM_000051:c.3746+1G>A	Bueno-Martínez E, Sanoguera-Miralles L, Valenzuela-Palomo A, Esteban-Sánchez A, Lorca V, Llinares-Burguet I, Allen J, García-Álvarez A, Pérez-Segura P, Durán M, Easton DF, Devilee P, et al. 2022. Minigene-based splicing analysis and ACMG/AMP-based tentative classification of 56 ATM variants. The Journal of Pathology 258:83–101.	c.3746+1G>A	chr11	+	108153607	substitution	G>A	NM_000051	ATM	donor	1	IntronCons	Intron 25	1347	Δ(E25) (100)	1	1	0	0	Alter by SPiCE	98.41 % [91.47 % - 99.96 %]	1	0.98	0.973593
NM_000051:c.3746+4A>C	Bueno-Martínez E, Sanoguera-Miralles L, Valenzuela-Palomo A, Esteban-Sánchez A, Lorca V, Llinares-Burguet I, Allen J, García-Álvarez A, Pérez-Segura P, Durán M, Easton DF, Devilee P, et al. 2022. Minigene-based splicing analysis and ACMG/AMP-based tentative classification of 56 ATM variants. The Journal of Pathology 258:83–101.	c.3746+4A>C	chr11	+	108153610	substitution	A>C	NM_000051	ATM	donor	4	IntronCons	Intron 25	1347	Δ(E25) (28.6)	1	1	0	0	Alter by SPiCE	96.71 % [92.49 % - 98.92 %]	0.776	0.08	0.183455
NM_000051:c.3746+5G>A	Bueno-Martínez E, Sanoguera-Miralles L, Valenzuela-Palomo A, Esteban-Sánchez A, Lorca V, Llinares-Burguet I, Allen J, García-Álvarez A, Pérez-Segura P, Durán M, Easton DF, Devilee P, et al. 2022. Minigene-based splicing analysis and ACMG/AMP-based tentative classification of 56 ATM variants. The Journal of Pathology 258:83–101.	c.3746+5G>A	chr11	+	108153611	substitution	G>A	NM_000051	ATM	donor	5	IntronCons	Intron 25	1347	Δ(E25) (100)	1	1	0	0	Alter by SPiCE	98.41 % [91.47 % - 99.96 %]	0.982	0.24	0.035635
NM_000051:c.3993+1G>A	Bueno-Martínez E, Sanoguera-Miralles L, Valenzuela-Palomo A, Esteban-Sánchez A, Lorca V, Llinares-Burguet I, Allen J, García-Álvarez A, Pérez-Segura P, Durán M, Easton DF, Devilee P, et al. 2022. Minigene-based splicing analysis and ACMG/AMP-based tentative classification of 56 ATM variants. The Journal of Pathology 258:83–101.	c.3993+1G>A	chr11	+	108155201	substitution	G>A	NM_000051	ATM	donor	1	IntronCons	Intron 26	3126	Δ(E26) (32.7); Δ(E26q120) (67.3)	1	1	1	0	Alter by SPiCE	98.41 % [91.47 % - 99.96 %]	1	1	0.99308
NM_000051:c.3993+5G>T	Bueno-Martínez E, Sanoguera-Miralles L, Valenzuela-Palomo A, Esteban-Sánchez A, Lorca V, Llinares-Burguet I, Allen J, García-Álvarez A, Pérez-Segura P, Durán M, Easton DF, Devilee P, et al. 2022. Minigene-based splicing analysis and ACMG/AMP-based tentative classification of 56 ATM variants. The Journal of Pathology 258:83–101.	c.3993+5G>T	chr11	+	108155205	substitution	G>T	NM_000051	ATM	donor	5	IntronCons	Intron 26	3126	Δ(E26q120) (23.8)	1	0	1	0	Alter by SPiCE	85.91 % [79.27 % - 91.06 %]	0.762	0.01	0.884485
NM_000051:c.3993G>A	Bueno-Martínez E, Sanoguera-Miralles L, Valenzuela-Palomo A, Esteban-Sánchez A, Lorca V, Llinares-Burguet I, Allen J, García-Álvarez A, Pérez-Segura P, Durán M, Easton DF, Devilee P, et al. 2022. Minigene-based splicing analysis and ACMG/AMP-based tentative classification of 56 ATM variants. The Journal of Pathology 258:83–101.	c.3993G>A	chr11	+	108155200	substitution	G>A	NM_000051	ATM	donor	-1	ExonESRCons	Exon 26	247	Δ(E26) (27.1); Δ(E26q120) (72.9)	1	1	1	0	Alter by SPiCE	98.41 % [91.47 % - 99.96 %]	1	0.3	0.995612
NM_000051:c.3994-2A>G	Bueno-Martínez E, Sanoguera-Miralles L, Valenzuela-Palomo A, Esteban-Sánchez A, Lorca V, Llinares-Burguet I, Allen J, García-Álvarez A, Pérez-Segura P, Durán M, Easton DF, Devilee P, et al. 2022. Minigene-based splicing analysis and ACMG/AMP-based tentative classification of 56 ATM variants. The Journal of Pathology 258:83–101.	c.3994-2A>G	chr11	+	108158325	substitution	A>G	NM_000051	ATM	acceptor	-2	IntronCons	Intron 26	3126	Δ(E27) (100)	1	1	0	0	Alter by SPiCE	98.41 % [91.47 % - 99.96 %]	1	0.99	0.934834
NM_000051:c.3994-3C>T	Bueno-Martínez E, Sanoguera-Miralles L, Valenzuela-Palomo A, Esteban-Sánchez A, Lorca V, Llinares-Burguet I, Allen J, García-Álvarez A, Pérez-Segura P, Durán M, Easton DF, Devilee P, et al. 2022. Minigene-based splicing analysis and ACMG/AMP-based tentative classification of 56 ATM variants. The Journal of Pathology 258:83–101.	c.3994-3C>T	chr11	+	108158324	substitution	C>T	NM_000051	ATM	acceptor	-3	IntronCons	Intron 26	3126	Normal	0	0	0	0	Alter by SPiCE	69.33 % [61.29 % - 76.59 %]	0.612	0.05	0.007049
NM_000051:c.4109+1G>T	Bueno-Martínez E, Sanoguera-Miralles L, Valenzuela-Palomo A, Esteban-Sánchez A, Lorca V, Llinares-Burguet I, Allen J, García-Álvarez A, Pérez-Segura P, Durán M, Easton DF, Devilee P, et al. 2022. Minigene-based splicing analysis and ACMG/AMP-based tentative classification of 56 ATM variants. The Journal of Pathology 258:83–101.	c.4109+1G>T	chr11	+	108158443	substitution	G>T	NM_000051	ATM	donor	1	IntronCons	Intron 27	1261	Δ(E27) (83.4); Δ(E27q1) (16.6)	1	1	1	0	Alter by SPiCE	98.41 % [91.47 % - 99.96 %]	1	1	0.990677
NM_000051:c.4109+3A>G	Bueno-Martínez E, Sanoguera-Miralles L, Valenzuela-Palomo A, Esteban-Sánchez A, Lorca V, Llinares-Burguet I, Allen J, García-Álvarez A, Pérez-Segura P, Durán M, Easton DF, Devilee P, et al. 2022. Minigene-based splicing analysis and ACMG/AMP-based tentative classification of 56 ATM variants. The Journal of Pathology 258:83–101.	c.4109+3A>G	chr11	+	108158445	substitution	A>G	NM_000051	ATM	donor	3	IntronCons	Intron 27	1261	Δ(E27) (54.3)	1	1	0	0	Alter by SPiCE	98.41 % [91.47 % - 99.96 %]	0.968	0.11	0.879333
NM_000051:c.4109+5G>A	Bueno-Martínez E, Sanoguera-Miralles L, Valenzuela-Palomo A, Esteban-Sánchez A, Lorca V, Llinares-Burguet I, Allen J, García-Álvarez A, Pérez-Segura P, Durán M, Easton DF, Devilee P, et al. 2022. Minigene-based splicing analysis and ACMG/AMP-based tentative classification of 56 ATM variants. The Journal of Pathology 258:83–101.	c.4109+5G>A	chr11	+	108158447	substitution	G>A	NM_000051	ATM	donor	5	IntronCons	Intron 27	1261	Δ(E27) (100.0)	1	1	0	0	Alter by SPiCE	98.41 % [91.47 % - 99.96 %]	0.954	0.83	0.827806
NM_000051:c.4109+6T>G	Bueno-Martínez E, Sanoguera-Miralles L, Valenzuela-Palomo A, Esteban-Sánchez A, Lorca V, Llinares-Burguet I, Allen J, García-Álvarez A, Pérez-Segura P, Durán M, Easton DF, Devilee P, et al. 2022. Minigene-based splicing analysis and ACMG/AMP-based tentative classification of 56 ATM variants. The Journal of Pathology 258:83–101.	c.4109+6T>G	chr11	+	108158448	substitution	T>G	NM_000051	ATM	donor	6	IntronCons	Intron 27	1261	Δ(E27) (31.5)	1	1	0	0	Alter by SPiCE	43.04 % [35.2 % - 51.14 %]	0.328	0.09	0.033843
NM_000051:c.4110-2A>C	Bueno-Martínez E, Sanoguera-Miralles L, Valenzuela-Palomo A, Esteban-Sánchez A, Lorca V, Llinares-Burguet I, Allen J, García-Álvarez A, Pérez-Segura P, Durán M, Easton DF, Devilee P, et al. 2022. Minigene-based splicing analysis and ACMG/AMP-based tentative classification of 56 ATM variants. The Journal of Pathology 258:83–101.	c.4110-2A>C	chr11	+	108159702	substitution	A>C	NM_000051	ATM	acceptor	-2	IntronCons	Intron 27	1261	Δ(E28) (84.2); Δ(E28p53) (15.8)	1	1	1	0	Alter by SPiCE	98.41 % [91.47 % - 99.96 %]	1	0.99	0.96896
NM_000051:c.4110-9C>G	Bueno-Martínez E, Sanoguera-Miralles L, Valenzuela-Palomo A, Esteban-Sánchez A, Lorca V, Llinares-Burguet I, Allen J, García-Álvarez A, Pérez-Segura P, Durán M, Easton DF, Devilee P, et al. 2022. Minigene-based splicing analysis and ACMG/AMP-based tentative classification of 56 ATM variants. The Journal of Pathology 258:83–101.	c.4110-9C>G	chr11	+	108159695	substitution	C>G	NM_000051	ATM	acceptor	-9	IntronCons	Intron 27	1261	Δ(E28) (15.2); ▼(E28p8) (84.8)	1	1	1	0	Alter by SPiCE	98.41 % [91.47 % - 99.96 %]	0.996	0.91	0.996105
NM_000051:c.4236+1G>A	Bueno-Martínez E, Sanoguera-Miralles L, Valenzuela-Palomo A, Esteban-Sánchez A, Lorca V, Llinares-Burguet I, Allen J, García-Álvarez A, Pérez-Segura P, Durán M, Easton DF, Devilee P, et al. 2022. Minigene-based splicing analysis and ACMG/AMP-based tentative classification of 56 ATM variants. The Journal of Pathology 258:83–101.	c.4236+1G>A	chr11	+	108159831	substitution	G>A	NM_000051	ATM	donor	1	IntronCons	Intron 28	498	Δ(E28) (100)	1	1	0	0	Alter by SPiCE	98.41 % [91.47 % - 99.96 %]	1	1	0.976727
NM_000051:c.4236+5G>A	Bueno-Martínez E, Sanoguera-Miralles L, Valenzuela-Palomo A, Esteban-Sánchez A, Lorca V, Llinares-Burguet I, Allen J, García-Álvarez A, Pérez-Segura P, Durán M, Easton DF, Devilee P, et al. 2022. Minigene-based splicing analysis and ACMG/AMP-based tentative classification of 56 ATM variants. The Journal of Pathology 258:83–101.	c.4236+5G>A	chr11	+	108159835	substitution	G>A	NM_000051	ATM	donor	5	IntronCons	Intron 28	498	Δ(E28) (100)	1	1	0	0	Alter by SPiCE	98.41 % [91.47 % - 99.96 %]	1	0.98	0.958487
NM_000051:c.4236+6T>C	Bueno-Martínez E, Sanoguera-Miralles L, Valenzuela-Palomo A, Esteban-Sánchez A, Lorca V, Llinares-Burguet I, Allen J, García-Álvarez A, Pérez-Segura P, Durán M, Easton DF, Devilee P, et al. 2022. Minigene-based splicing analysis and ACMG/AMP-based tentative classification of 56 ATM variants. The Journal of Pathology 258:83–101.	c.4236+6T>C	chr11	+	108159836	substitution	T>C	NM_000051	ATM	donor	6	IntronCons	Intron 28	498	Δ(E28) (100)	1	1	0	0	Alter by SPiCE	98.54 % [94.83 % - 99.82 %]	0.86	0.51	0.958211
NM_000051:c.4436+4A>G	Bueno-Martínez E, Sanoguera-Miralles L, Valenzuela-Palomo A, Esteban-Sánchez A, Lorca V, Llinares-Burguet I, Allen J, García-Álvarez A, Pérez-Segura P, Durán M, Easton DF, Devilee P, et al. 2022. Minigene-based splicing analysis and ACMG/AMP-based tentative classification of 56 ATM variants. The Journal of Pathology 258:83–101.	c.4436+4A>G	chr11	+	108160532	substitution	A>G	NM_000051	ATM	donor	4	IntronCons	Intron 29	2817	Δ(E29) (21.1); Δ(E28_29) (6.1)	1	1	0	0	Alter by SPiCE	96.71 % [92.49 % - 98.92 %]	0.796	0.1	0.75394
NM_000051:c.496+5G>A	Bueno-Martínez E, Sanoguera-Miralles L, Valenzuela-Palomo A, Esteban-Sánchez A, Lorca V, Llinares-Burguet I, Allen J, García-Álvarez A, Pérez-Segura P, Durán M, Easton DF, Devilee P, et al. 2022. Minigene-based splicing analysis and ACMG/AMP-based tentative classification of 56 ATM variants. The Journal of Pathology 258:83–101.	c.496+5G>A	chr11	+	108106566	substitution	G>A	NM_000051	ATM	donor	5	IntronCons	Intron 5	8118	Δ(E5) (36.1); Δ[(E5)(E7)] (33.0)	1	1	0	0	Alter by SPiCE	98.41 % [91.47 % - 99.96 %]	1	0.82	0.90391
NM_000051:c.496G>A	Bueno-Martínez E, Sanoguera-Miralles L, Valenzuela-Palomo A, Esteban-Sánchez A, Lorca V, Llinares-Burguet I, Allen J, García-Álvarez A, Pérez-Segura P, Durán M, Easton DF, Devilee P, et al. 2022. Minigene-based splicing analysis and ACMG/AMP-based tentative classification of 56 ATM variants. The Journal of Pathology 258:83–101.	c.496G>A	chr11	+	108106561	substitution	G>A	NM_000051	ATM	donor	-1	ExonESRCons	Exon 5	165	Normal	0	0	0	0	Alter by SPiCE	98.41 % [91.47 % - 99.96 %]	0.99	0.66	0.992661
NM_000051:c.5763-1056G>A	Dragoš VŠ, Strojnik K, Klančar G, Škerl P, Stegel V, Blatnik A, Banjac M, Krajc M, Novaković S. 2022. Identification of Spliceogenic Variants beyond Canonical GT-AG Splice Sites in Hereditary Cancer Genes. International Journal of Molecular Sciences 23:7446.	c.5763-1056G>A	chr11	+	108179831	substitution	G>A	NM_000051	ATM	acceptor	-1056	DeepIntron	Intron 38	2175	create new exon	1	0	0	1	Alter by complex event	43.04 % [35.2 % - 51.14 %]	0.386	0.41	0.024897
NM_000051:c.7307+1G>A	Bueno-Martínez E, Sanoguera-Miralles L, Valenzuela-Palomo A, Esteban-Sánchez A, Lorca V, Llinares-Burguet I, Allen J, García-Álvarez A, Pérez-Segura P, Durán M, Easton DF, Devilee P, et al. 2022. Minigene-based splicing analysis and ACMG/AMP-based tentative classification of 56 ATM variants. The Journal of Pathology 258:83–101.	c.7307+1G>A	chr11	+	108199966	substitution	G>A	NM_000051	ATM	donor	1	IntronCons	Intron 49	975	Δ(E49q38) (62.5); [Δ(E49q38) Δ(E52)] (17.7); Δ(E49) (8.7); [Δ(E49) Δ(E52)] (8.1)	1	1	1	0	Alter by SPiCE	98.41 % [91.47 % - 99.96 %]	1	0.96	0.987394
NM_000051:c.7307+4A>G	Bueno-Martínez E, Sanoguera-Miralles L, Valenzuela-Palomo A, Esteban-Sánchez A, Lorca V, Llinares-Burguet I, Allen J, García-Álvarez A, Pérez-Segura P, Durán M, Easton DF, Devilee P, et al. 2022. Minigene-based splicing analysis and ACMG/AMP-based tentative classification of 56 ATM variants. The Journal of Pathology 258:83–101.	c.7307+4A>G	chr11	+	108199969	substitution	A>G	NM_000051	ATM	donor	4	IntronCons	Intron 49	975	Δ(E49q38) (86.5); [Δ(E49q38) Δ(E52)] (13.5)	1	1	1	0	Alter by SPiCE	69.33 % [61.29 % - 76.59 %]	0.632	0.63	0.958814
NM_000051:c.7515+6T>C	Bueno-Martínez E, Sanoguera-Miralles L, Valenzuela-Palomo A, Esteban-Sánchez A, Lorca V, Llinares-Burguet I, Allen J, García-Álvarez A, Pérez-Segura P, Durán M, Easton DF, Devilee P, et al. 2022. Minigene-based splicing analysis and ACMG/AMP-based tentative classification of 56 ATM variants. The Journal of Pathology 258:83–101.	c.7515+6T>C	chr11	+	108201154	substitution	T>C	NM_000051	ATM	donor	6	IntronCons	Intron 50	1022	Δ(E50) (34.3); [Δ(E50) Δ(E52)] (17.3)	1	1	0	0	Alter by SPiCE	23.61 % [16.94 % - 31.4 %]	0.154	0.54	0.808585
NM_000051:c.7515G>A	Bueno-Martínez E, Sanoguera-Miralles L, Valenzuela-Palomo A, Esteban-Sánchez A, Lorca V, Llinares-Burguet I, Allen J, García-Álvarez A, Pérez-Segura P, Durán M, Easton DF, Devilee P, et al. 2022. Minigene-based splicing analysis and ACMG/AMP-based tentative classification of 56 ATM variants. The Journal of Pathology 258:83–101.	c.7515G>A	chr11	+	108201148	substitution	G>A	NM_000051	ATM	donor	-1	ExonESRCons	Exon 50	208	Δ(E50) (65.6); [Δ(E50) Δ(E52)] (34.4)	1	1	0	0	Alter by SPiCE	85.91 % [79.27 % - 91.06 %]	0.716	0.88	0.993913
NM_000051:c.7629+2T>G	Bueno-Martínez E, Sanoguera-Miralles L, Valenzuela-Palomo A, Esteban-Sánchez A, Lorca V, Llinares-Burguet I, Allen J, García-Álvarez A, Pérez-Segura P, Durán M, Easton DF, Devilee P, et al. 2022. Minigene-based splicing analysis and ACMG/AMP-based tentative classification of 56 ATM variants. The Journal of Pathology 258:83–101.	c.7629+2T>G	chr11	+	108202286	substitution	T>G	NM_000051	ATM	donor	2	IntronCons	Intron 51	321	Δ(E51) (100)	1	1	0	0	Alter by SPiCE	98.41 % [91.47 % - 99.96 %]	1	0.99	0.990308
NM_000051:c.7630-3C>T	Bueno-Martínez E, Sanoguera-Miralles L, Valenzuela-Palomo A, Esteban-Sánchez A, Lorca V, Llinares-Burguet I, Allen J, García-Álvarez A, Pérez-Segura P, Durán M, Easton DF, Devilee P, et al. 2022. Minigene-based splicing analysis and ACMG/AMP-based tentative classification of 56 ATM variants. The Journal of Pathology 258:83–101.	c.7630-3C>T	chr11	+	108202603	substitution	C>T	NM_000051	ATM	acceptor	-3	IntronCons	Intron 51	321	Δ(E52) (77.9)	1	1	0	0	Alter by SPiCE	54 % [45.68 % - 62.16 %]	0.524	0.38	0.008517
NM_000051:c.7787A>T	Bueno-Martínez E, Sanoguera-Miralles L, Valenzuela-Palomo A, Esteban-Sánchez A, Lorca V, Llinares-Burguet I, Allen J, García-Álvarez A, Pérez-Segura P, Durán M, Easton DF, Devilee P, et al. 2022. Minigene-based splicing analysis and ACMG/AMP-based tentative classification of 56 ATM variants. The Journal of Pathology 258:83–101.	c.7787A>T	chr11	+	108202763	substitution	A>T	NM_000051	ATM	donor	-2	ExonESRCons	Exon 52	159	Δ(E52) (100)	1	1	0	0	Alter by SPiCE	98.41 % [91.47 % - 99.96 %]	0.98	0.77	0.147965
NM_000051:c.7788+1G>C	Bueno-Martínez E, Sanoguera-Miralles L, Valenzuela-Palomo A, Esteban-Sánchez A, Lorca V, Llinares-Burguet I, Allen J, García-Álvarez A, Pérez-Segura P, Durán M, Easton DF, Devilee P, et al. 2022. Minigene-based splicing analysis and ACMG/AMP-based tentative classification of 56 ATM variants. The Journal of Pathology 258:83–101.	c.7788+1G>C	chr11	+	108202765	substitution	G>C	NM_000051	ATM	donor	1	IntronCons	Intron 52	724	Δ(E52) (100)	1	1	0	0	Alter by SPiCE	98.41 % [91.47 % - 99.96 %]	0.998	0.82	0.979853
NM_000051:c.7788+6T>G	Bueno-Martínez E, Sanoguera-Miralles L, Valenzuela-Palomo A, Esteban-Sánchez A, Lorca V, Llinares-Burguet I, Allen J, García-Álvarez A, Pérez-Segura P, Durán M, Easton DF, Devilee P, et al. 2022. Minigene-based splicing analysis and ACMG/AMP-based tentative classification of 56 ATM variants. The Journal of Pathology 258:83–101.	c.7788+6T>G	chr11	+	108202770	substitution	T>G	NM_000051	ATM	donor	6	IntronCons	Intron 52	724	Δ(E52) (49.1)	1	1	0	0	Alter by SPiCE	10.53 % [06.14 % - 16.53 %]	0.112	0.12	0.056673
NM_000051:c.7788G>A	Bueno-Martínez E, Sanoguera-Miralles L, Valenzuela-Palomo A, Esteban-Sánchez A, Lorca V, Llinares-Burguet I, Allen J, García-Álvarez A, Pérez-Segura P, Durán M, Easton DF, Devilee P, et al. 2022. Minigene-based splicing analysis and ACMG/AMP-based tentative classification of 56 ATM variants. The Journal of Pathology 258:83–101.	c.7788G>A	chr11	+	108202764	substitution	G>A	NM_000051	ATM	donor	-1	ExonESRCons	Exon 52	159	Δ(E52) (100)	1	1	0	0	Alter by SPiCE	98.41 % [91.47 % - 99.96 %]	0.998	0.81	0.992782
NM_000051:c.7816A>G	Dragoš VŠ, Strojnik K, Klančar G, Škerl P, Stegel V, Blatnik A, Banjac M, Krajc M, Novaković S. 2022. Identification of Spliceogenic Variants beyond Canonical GT-AG Splice Sites in Hereditary Cancer Genes. International Journal of Molecular Sciences 23:7446.	c.7816A>G	chr11	+	108203516	substitution	A>G	NM_000051	ATM	acceptor	28	ExonESR	Exon 53	139	normal	0	0	0	0	NTR	03.72 % [01.51 % - 07.52 %]	0.172	0.14	0.019736
NM_000051:c.901+2T>C	Bueno-Martínez E, Sanoguera-Miralles L, Valenzuela-Palomo A, Esteban-Sánchez A, Lorca V, Llinares-Burguet I, Allen J, García-Álvarez A, Pérez-Segura P, Durán M, Easton DF, Devilee P, et al. 2022. Minigene-based splicing analysis and ACMG/AMP-based tentative classification of 56 ATM variants. The Journal of Pathology 258:83–101.	c.901+2T>C	chr11	+	108115755	substitution	T>C	NM_000051	ATM	donor	2	IntronCons	Intron 7	1937	Δ(E7) (100.0)	1	1	0	0	Alter by SPiCE	99.33 % [96.34 % - 99.98 %]	0.826	0.99	0.991281
NM_000051:c.901+3A>T	Bueno-Martínez E, Sanoguera-Miralles L, Valenzuela-Palomo A, Esteban-Sánchez A, Lorca V, Llinares-Burguet I, Allen J, García-Álvarez A, Pérez-Segura P, Durán M, Easton DF, Devilee P, et al. 2022. Minigene-based splicing analysis and ACMG/AMP-based tentative classification of 56 ATM variants. The Journal of Pathology 258:83–101.	c.901+3A>T	chr11	+	108115756	substitution	A>T	NM_000051	ATM	donor	3	IntronCons	Intron 7	1937	Δ(E7) (90.5)	1	1	0	0	Alter by SPiCE	98.41 % [91.47 % - 99.96 %]	0.992	0.55	0.993226
NM_000051:c.901G>T	Bueno-Martínez E, Sanoguera-Miralles L, Valenzuela-Palomo A, Esteban-Sánchez A, Lorca V, Llinares-Burguet I, Allen J, García-Álvarez A, Pérez-Segura P, Durán M, Easton DF, Devilee P, et al. 2022. Minigene-based splicing analysis and ACMG/AMP-based tentative classification of 56 ATM variants. The Journal of Pathology 258:83–101.	c.901G>T	chr11	+	108115753	substitution	G>T	NM_000051	ATM	donor	-1	ExonESRCons	Exon 7	239	Δ(E7) (91.0)	1	1	0	0	Alter by SPiCE	98.41 % [91.47 % - 99.96 %]	0.994	0.94	0.993943
NM_000051:c.902G>A	Bueno-Martínez E, Sanoguera-Miralles L, Valenzuela-Palomo A, Esteban-Sánchez A, Lorca V, Llinares-Burguet I, Allen J, García-Álvarez A, Pérez-Segura P, Durán M, Easton DF, Devilee P, et al. 2022. Minigene-based splicing analysis and ACMG/AMP-based tentative classification of 56 ATM variants. The Journal of Pathology 258:83–101.	c.902G>A	chr11	+	108117691	substitution	G>A	NM_000051	ATM	acceptor	1	ExonESRCons	Exon 8	164	Δ(E7_8) (12.6)	1	1	0	0	Alter by SPiCE	26.62 % [19.83 % - 34.34 %]	0.202	0.04	0.016804
NM_000051:c.903T>G	Bueno-Martínez E, Sanoguera-Miralles L, Valenzuela-Palomo A, Esteban-Sánchez A, Lorca V, Llinares-Burguet I, Allen J, García-Álvarez A, Pérez-Segura P, Durán M, Easton DF, Devilee P, et al. 2022. Minigene-based splicing analysis and ACMG/AMP-based tentative classification of 56 ATM variants. The Journal of Pathology 258:83–101.	c.903T>G	chr11	+	108117692	substitution	T>G	NM_000051	ATM	acceptor	2	ExonESRCons	Exon 8	164	normal	0	0	0	0	NTR	09.63 % [05.81 % - 14.79 %]	0.132	0.11	0.007806
NM_000059.3:c.10249T>C	Wai HA, Lord J, Lyon M, Gunning A, Kelly H, Cibin P, Seaby EG, Spiers-Fitzgerald K, Lye J, Ellard S, Thomas NS, Bunyan DJ, et al. 2020. Blood RNA analysis can increase clinical diagnostic rate and resolve variants of uncertain significance. Genetics in Medicine 22:1005–1014.	c.10249 T>C	chr13	+	32972899	substitution	T>C	NM_000059	BRCA2	acceptor	601	Exon	Exon 27	1511	Normal (single exon RT-PCR)	0	0	0	0	NTR	00.5 % [00.01 % - 02.75 %]	0	0	0.005607
NM_000059.3:c.1127T>G	Wai HA, Lord J, Lyon M, Gunning A, Kelly H, Cibin P, Seaby EG, Spiers-Fitzgerald K, Lye J, Ellard S, Thomas NS, Bunyan DJ, et al. 2020. Blood RNA analysis can increase clinical diagnostic rate and resolve variants of uncertain significance. Genetics in Medicine 22:1005–1014.	c.1127T>G	chr13	+	32906742	substitution	T>G	NM_000059	BRCA2	acceptor	334	Exon	Exon 10	1116	Normal (single exon RT-PCR)	0	0	0	0	NTR	02 % [00.55 % - 05.04 %]	0.006	0	0.010858
NM_000059.3:c.1291A>C	Wai HA, Lord J, Lyon M, Gunning A, Kelly H, Cibin P, Seaby EG, Spiers-Fitzgerald K, Lye J, Ellard S, Thomas NS, Bunyan DJ, et al. 2020. Blood RNA analysis can increase clinical diagnostic rate and resolve variants of uncertain significance. Genetics in Medicine 22:1005–1014.	c.1291A>C	chr13	+	32906906	substitution	A>C	NM_000059	BRCA2	acceptor	498	Exon	Exon 10	1116	Normal	0	0	0	0	NTR	00.5 % [00.01 % - 02.75 %]	0	0	0.005544
NM_000059.3:c.1480G>A	Wai HA, Lord J, Lyon M, Gunning A, Kelly H, Cibin P, Seaby EG, Spiers-Fitzgerald K, Lye J, Ellard S, Thomas NS, Bunyan DJ, et al. 2020. Blood RNA analysis can increase clinical diagnostic rate and resolve variants of uncertain significance. Genetics in Medicine 22:1005–1014.	c.1480G>A	chr13	+	32907095	substitution	G>A	NM_000059	BRCA2	donor	-430	Exon	Exon 10	1116	Normal (single exon RT-PCR)	0	0	0	0	NTR	02.51 % [00.82 % - 05.77 %]	0	0	0.007169
NM_000059.3:c.167A>C	Wai HA, Lord J, Lyon M, Gunning A, Kelly H, Cibin P, Seaby EG, Spiers-Fitzgerald K, Lye J, Ellard S, Thomas NS, Bunyan DJ, et al. 2020. Blood RNA analysis can increase clinical diagnostic rate and resolve variants of uncertain significance. Genetics in Medicine 22:1005–1014.	c.167A>C	chr13	+	32893313	substitution	A>C	NM_000059	BRCA2	acceptor	100	ExonESR	Exon 3	249	Normal	0	0	0	0	NTR	02.58 % [00.84 % - 05.91 %]	0.05	0	0.005613
NM_000059.3:c.1804G>A	Wai HA, Lord J, Lyon M, Gunning A, Kelly H, Cibin P, Seaby EG, Spiers-Fitzgerald K, Lye J, Ellard S, Thomas NS, Bunyan DJ, et al. 2020. Blood RNA analysis can increase clinical diagnostic rate and resolve variants of uncertain significance. Genetics in Medicine 22:1005–1014.	c.1804G>A	chr13	+	32907419	substitution	G>A	NM_000059	BRCA2	donor	-106	ExonESR	Exon 10	1116	Normal	0	0	0	0	NTR	03.43 % [01.39 % - 06.94 %]	0.058	0	0.005578
NM_000059.3:c.1936A>C	Wai HA, Lord J, Lyon M, Gunning A, Kelly H, Cibin P, Seaby EG, Spiers-Fitzgerald K, Lye J, Ellard S, Thomas NS, Bunyan DJ, et al. 2020. Blood RNA analysis can increase clinical diagnostic rate and resolve variants of uncertain significance. Genetics in Medicine 22:1005–1014.	c.1936A>C	chr13	+	32910428	substitution	A>C	NM_000059	BRCA2	acceptor	27	ExonESR	Exon 11	4932	Normal	0	0	0	0	NTR	03.72 % [01.51 % - 07.52 %]	0.14	0	0.005722
NM_000059.3:c.2803G>C	Wai HA, Lord J, Lyon M, Gunning A, Kelly H, Cibin P, Seaby EG, Spiers-Fitzgerald K, Lye J, Ellard S, Thomas NS, Bunyan DJ, et al. 2020. Blood RNA analysis can increase clinical diagnostic rate and resolve variants of uncertain significance. Genetics in Medicine 22:1005–1014.	c.2803G>C	chr13	+	32911295	substitution	G>C	NM_000059	BRCA2	acceptor	894	Exon	Exon 11	4932	Normal	0	0	0	0	NTR	00 % [00 % - 01.82 %]	0.014	0.01	0.005895
NM_000059.3:c.280C>T	Wai HA, Lord J, Lyon M, Gunning A, Kelly H, Cibin P, Seaby EG, Spiers-Fitzgerald K, Lye J, Ellard S, Thomas NS, Bunyan DJ, et al. 2020. Blood RNA analysis can increase clinical diagnostic rate and resolve variants of uncertain significance. Genetics in Medicine 22:1005–1014.	c.280C>T	chr13	+	32893426	substitution	C>T	NM_000059	BRCA2	donor	-37	ExonESR	Exon 3	249	Normal	0	0	0	0	NTR	05.03 % [02.44 % - 09.05 %]	0.076	0	0.005708
NM_000059.3:c.2810A>C	Wai HA, Lord J, Lyon M, Gunning A, Kelly H, Cibin P, Seaby EG, Spiers-Fitzgerald K, Lye J, Ellard S, Thomas NS, Bunyan DJ, et al. 2020. Blood RNA analysis can increase clinical diagnostic rate and resolve variants of uncertain significance. Genetics in Medicine 22:1005–1014.	c.2810A>C	chr13	+	32911302	substitution	A>C	NM_000059	BRCA2	acceptor	901	Exon	Exon 11	4932	Normal	0	0	0	0	NTR	00 % [00 % - 01.82 %]	0.016	0	0.005788
NM_000059.3:c.3032C>G	Wai HA, Lord J, Lyon M, Gunning A, Kelly H, Cibin P, Seaby EG, Spiers-Fitzgerald K, Lye J, Ellard S, Thomas NS, Bunyan DJ, et al. 2020. Blood RNA analysis can increase clinical diagnostic rate and resolve variants of uncertain significance. Genetics in Medicine 22:1005–1014.	c.3032C>G	chr13	+	32911524	substitution	C>G	NM_000059	BRCA2	acceptor	1123	Exon	Exon 11	4932	Normal	0	0	0	0	NTR	00 % [00 % - 01.83 %]	0.014	0	0.005693
NM_000059.3:c.3073A>G	Wai HA, Lord J, Lyon M, Gunning A, Kelly H, Cibin P, Seaby EG, Spiers-Fitzgerald K, Lye J, Ellard S, Thomas NS, Bunyan DJ, et al. 2020. Blood RNA analysis can increase clinical diagnostic rate and resolve variants of uncertain significance. Genetics in Medicine 22:1005–1014.	c.3073A>G	chr13	+	32911565	substitution	A>G	NM_000059	BRCA2	acceptor	1164	Exon	Exon 11	4932	Normal	0	0	0	0	NTR	00 % [00 % - 01.83 %]	0.034	0	0.005624
NM_000059.3:c.441A>G	Wai HA, Lord J, Lyon M, Gunning A, Kelly H, Cibin P, Seaby EG, Spiers-Fitzgerald K, Lye J, Ellard S, Thomas NS, Bunyan DJ, et al. 2020. Blood RNA analysis can increase clinical diagnostic rate and resolve variants of uncertain significance. Genetics in Medicine 22:1005–1014.	c.441A>G	chr13	+	32900253	substitution	A>G	NM_000059	BRCA2	acceptor	16	ExonESR	Exon 5	50	Normal	0	0	0	0	Alter ESR	54 % [45.68 % - 62.16 %]	0.496	0.04	0.006851
NM_000059.3:c.475+4del	Wai HA, Lord J, Lyon M, Gunning A, Kelly H, Cibin P, Seaby EG, Spiers-Fitzgerald K, Lye J, Ellard S, Thomas NS, Bunyan DJ, et al. 2020. Blood RNA analysis can increase clinical diagnostic rate and resolve variants of uncertain significance. Genetics in Medicine 22:1005–1014.	c.475+4del	chr13	+	32900291_32900291	del	del	NM_000059	BRCA2	donor	4	IntronCons	Intron 5	91	Upstream SE	1	1	0	0	Alter by SPiCE	85.91 % [79.27 % - 91.06 %]	0.754	0.42	0.145422
NM_000059.3:c.598A>G	Wai HA, Lord J, Lyon M, Gunning A, Kelly H, Cibin P, Seaby EG, Spiers-Fitzgerald K, Lye J, Ellard S, Thomas NS, Bunyan DJ, et al. 2020. Blood RNA analysis can increase clinical diagnostic rate and resolve variants of uncertain significance. Genetics in Medicine 22:1005–1014.	c.598A>G	chr13	+	32900717	substitution	A>G	NM_000059	BRCA2	donor	-34	ExonESR	Exon 7	115	Normal	0	0	0	0	NTR	07.62 % [04.42 % - 12.08 %]	0.05	0.07	0.005678
NM_000059.3:c.681+1G>A	Wai HA, Lord J, Lyon M, Gunning A, Kelly H, Cibin P, Seaby EG, Spiers-Fitzgerald K, Lye J, Ellard S, Thomas NS, Bunyan DJ, et al. 2020. Blood RNA analysis can increase clinical diagnostic rate and resolve variants of uncertain significance. Genetics in Medicine 22:1005–1014.	c.681+1G>A	chr13	+	32903630	substitution	G>A	NM_000059	BRCA2	donor	1	IntronCons	Intron 8	1426	Triple SE upstream and downstream	1	1	0	0	Alter by SPiCE	98.41 % [91.47 % - 99.96 %]	0.998	1	0.948087
NM_000059.3:c.6937+1G>T	Wai HA, Lord J, Lyon M, Gunning A, Kelly H, Cibin P, Seaby EG, Spiers-Fitzgerald K, Lye J, Ellard S, Thomas NS, Bunyan DJ, et al. 2020. Blood RNA analysis can increase clinical diagnostic rate and resolve variants of uncertain significance. Genetics in Medicine 22:1005–1014.	c.6937+1G>T	chr13	+	32918791	substitution	G>T	NM_000059	BRCA2	donor	1	IntronCons	Intron 12	2173	Normal	0	0	0	0	Alter by SPiCE	98.41 % [91.47 % - 99.96 %]	0.93	0.95	0.979126
NM_000059.3:c.6938-4C>T	Wai HA, Lord J, Lyon M, Gunning A, Kelly H, Cibin P, Seaby EG, Spiers-Fitzgerald K, Lye J, Ellard S, Thomas NS, Bunyan DJ, et al. 2020. Blood RNA analysis can increase clinical diagnostic rate and resolve variants of uncertain significance. Genetics in Medicine 22:1005–1014.	c.6938-4C>T	chr13	+	32920960	substitution	C>T	NM_000059	BRCA2	acceptor	-4	IntronCons	Intron 12	2173	Normal	0	0	0	0	NTR	01.85 % [00.38 % - 05.32 %]	0.002	0.01	0.006353
NM_000059.3:c.7021C>T	Wai HA, Lord J, Lyon M, Gunning A, Kelly H, Cibin P, Seaby EG, Spiers-Fitzgerald K, Lye J, Ellard S, Thomas NS, Bunyan DJ, et al. 2020. Blood RNA analysis can increase clinical diagnostic rate and resolve variants of uncertain significance. Genetics in Medicine 22:1005–1014.	c.7021C>T	chr13	+	32929011	substitution	C>T	NM_000059	BRCA2	acceptor	14	ExonESR	Exon 14	428	Normal	0	0	0	0	NTR	06.8 % [03.77 % - 11.14 %]	0.162	0.04	0.005589
NM_000059.3:c.7610A>G	Wai HA, Lord J, Lyon M, Gunning A, Kelly H, Cibin P, Seaby EG, Spiers-Fitzgerald K, Lye J, Ellard S, Thomas NS, Bunyan DJ, et al. 2020. Blood RNA analysis can increase clinical diagnostic rate and resolve variants of uncertain significance. Genetics in Medicine 22:1005–1014.	c.7610A>G	chr13	+	32930739	substitution	A>G	NM_000059	BRCA2	donor	-8	ExonESR	Exon 15	182	Normal	0	0	0	0	NTR	05.05 % [02.45 % - 09.09 %]	0.008	0	0.005638
NM_000059.3:c.772C>A	Wai HA, Lord J, Lyon M, Gunning A, Kelly H, Cibin P, Seaby EG, Spiers-Fitzgerald K, Lye J, Ellard S, Thomas NS, Bunyan DJ, et al. 2020. Blood RNA analysis can increase clinical diagnostic rate and resolve variants of uncertain significance. Genetics in Medicine 22:1005–1014.	c.772C>A	chr13	+	32905146	substitution	C>A	NM_000059	BRCA2	donor	-22	ExonESR	Exon 9	112	Normal	0	0	0	0	Alter ESR	43.04 % [35.2 % - 51.14 %]	0.334	0.02	0.005541
NM_000059.3:c.79A>G	Wai HA, Lord J, Lyon M, Gunning A, Kelly H, Cibin P, Seaby EG, Spiers-Fitzgerald K, Lye J, Ellard S, Thomas NS, Bunyan DJ, et al. 2020. Blood RNA analysis can increase clinical diagnostic rate and resolve variants of uncertain significance. Genetics in Medicine 22:1005–1014.	c.79A>G	chr13	+	32893225	substitution	A>G	NM_000059	BRCA2	acceptor	12	ExonESR	Exon 3	249	Normal	0	0	0	0	NTR	06.8 % [03.77 % - 11.14 %]	0.096	0.01	0.00991
NM_000059.3:c.8192A>G	Wai HA, Lord J, Lyon M, Gunning A, Kelly H, Cibin P, Seaby EG, Spiers-Fitzgerald K, Lye J, Ellard S, Thomas NS, Bunyan DJ, et al. 2020. Blood RNA analysis can increase clinical diagnostic rate and resolve variants of uncertain significance. Genetics in Medicine 22:1005–1014.	c.8192A>G	chr13	+	32937531	substitution	A>G	NM_000059	BRCA2	donor	-140	Exon	Exon 18	355	Normal	0	0	0	0	NTR	03.48 % [01.41 % - 07.04 %]	0.038	0.01	0.009295
NM_000059.3:c.9367A>G	Wai HA, Lord J, Lyon M, Gunning A, Kelly H, Cibin P, Seaby EG, Spiers-Fitzgerald K, Lye J, Ellard S, Thomas NS, Bunyan DJ, et al. 2020. Blood RNA analysis can increase clinical diagnostic rate and resolve variants of uncertain significance. Genetics in Medicine 22:1005–1014.	c.9367A>G	chr13	+	32968936	substitution	A>G	NM_000059	BRCA2	acceptor	111	ExonESR	Exon 25	245	Normal	0	0	0	0	NTR	02.58 % [00.84 % - 05.91 %]	0.016	0.19	0.005686
NM_000059.3:c.9456G>T	Wai HA, Lord J, Lyon M, Gunning A, Kelly H, Cibin P, Seaby EG, Spiers-Fitzgerald K, Lye J, Ellard S, Thomas NS, Bunyan DJ, et al. 2020. Blood RNA analysis can increase clinical diagnostic rate and resolve variants of uncertain significance. Genetics in Medicine 22:1005–1014.	c.9456G>T	chr13	+	32969025	substitution	G>T	NM_000059	BRCA2	donor	-46	ExonESR	Exon 25	245	Normal	0	0	0	0	NTR	05.03 % [02.44 % - 09.05 %]	0.052	0	0.005541
NM_000059.3:c.9586A>G	Wai HA, Lord J, Lyon M, Gunning A, Kelly H, Cibin P, Seaby EG, Spiers-Fitzgerald K, Lye J, Ellard S, Thomas NS, Bunyan DJ, et al. 2020. Blood RNA analysis can increase clinical diagnostic rate and resolve variants of uncertain significance. Genetics in Medicine 22:1005–1014.	c.9586A>G	chr13	+	32971119	substitution	A>G	NM_000059	BRCA2	donor	-63	ExonESR	Exon 26	147	Normal	0	0	0	0	NTR	05.1 % [02.47 % - 09.18 %]	0.036	0	0.005625
NM_000059.3:c.9604C>T	Wai HA, Lord J, Lyon M, Gunning A, Kelly H, Cibin P, Seaby EG, Spiers-Fitzgerald K, Lye J, Ellard S, Thomas NS, Bunyan DJ, et al. 2020. Blood RNA analysis can increase clinical diagnostic rate and resolve variants of uncertain significance. Genetics in Medicine 22:1005–1014.	c.9604C>T	chr13	+	32971137	substitution	C>T	NM_000059	BRCA2	donor	-45	ExonESR	Exon 26	147	Normal	0	0	0	0	NTR	05.03 % [02.44 % - 09.05 %]	0.018	0	0.005541
NM_000090.3:c.1815+5G>A	Wai HA, Lord J, Lyon M, Gunning A, Kelly H, Cibin P, Seaby EG, Spiers-Fitzgerald K, Lye J, Ellard S, Thomas NS, Bunyan DJ, et al. 2020. Blood RNA analysis can increase clinical diagnostic rate and resolve variants of uncertain significance. Genetics in Medicine 22:1005–1014.	c.1815+5G>A	chr2	+	189861949	substitution	G>A	NM_000090	COL3A1	donor	5	IntronCons	Intron 25	117	Normal	0	0	0	0	Alter by SPiCE	85.91 % [79.27 % - 91.06 %]	0.752	0	0.582118
NM_000090.3:c.3133G>A	Wai HA, Lord J, Lyon M, Gunning A, Kelly H, Cibin P, Seaby EG, Spiers-Fitzgerald K, Lye J, Ellard S, Thomas NS, Bunyan DJ, et al. 2020. Blood RNA analysis can increase clinical diagnostic rate and resolve variants of uncertain significance. Genetics in Medicine 22:1005–1014.	c.3133G>A	chr2	+	189871110	substitution	G>A	NM_000090	COL3A1	acceptor	40	ExonESR	Exon 43	108	Normal	0	0	0	0	NTR	05.41 % [02.62 % - 09.72 %]	0.07	0	0.005596
NM_000093.3:c.1195G>A	Wai HA, Lord J, Lyon M, Gunning A, Kelly H, Cibin P, Seaby EG, Spiers-Fitzgerald K, Lye J, Ellard S, Thomas NS, Bunyan DJ, et al. 2020. Blood RNA analysis can increase clinical diagnostic rate and resolve variants of uncertain significance. Genetics in Medicine 22:1005–1014.	c.1195G>A	chr9	+	137623372	substitution	G>A	NM_000093	COL5A1	acceptor	31	ExonESR	Exon 8	168	Normal	0	0	0	0	Alter ESR	43.04 % [35.2 % - 51.14 %]	0.372	0.01	0.005633
NM_000138.4:c.1148-2A>G	Wai HA, Lord J, Lyon M, Gunning A, Kelly H, Cibin P, Seaby EG, Spiers-Fitzgerald K, Lye J, Ellard S, Thomas NS, Bunyan DJ, et al. 2020. Blood RNA analysis can increase clinical diagnostic rate and resolve variants of uncertain significance. Genetics in Medicine 22:1005–1014.	c.1148-2A>G	chr15	-	48808561	substitution	A>G	NM_000138	FBN1	acceptor	-2	IntronCons	Intron 10	4296	Upstream SE, Exonic A3SS	1	1	1	0	Alter by SPiCE	98.41 % [91.47 % - 99.96 %]	1	0.99	0.951011
NM_000138.4:c.1169C>T	Wai HA, Lord J, Lyon M, Gunning A, Kelly H, Cibin P, Seaby EG, Spiers-Fitzgerald K, Lye J, Ellard S, Thomas NS, Bunyan DJ, et al. 2020. Blood RNA analysis can increase clinical diagnostic rate and resolve variants of uncertain significance. Genetics in Medicine 22:1005–1014.	c.1169C>T	chr15	-	48808538	substitution	C>T	NM_000138	FBN1	acceptor	22	ExonESR	Exon 11	180	Normal	0	0	0	0	NTR	09.76 % [06.06 % - 14.67 %]	0.106	0.02	0.005674
NM_000138.4:c.1426T>A	Wai HA, Lord J, Lyon M, Gunning A, Kelly H, Cibin P, Seaby EG, Spiers-Fitzgerald K, Lye J, Ellard S, Thomas NS, Bunyan DJ, et al. 2020. Blood RNA analysis can increase clinical diagnostic rate and resolve variants of uncertain significance. Genetics in Medicine 22:1005–1014.	c.1426T>A	chr15	-	48807626	substitution	T>A	NM_000138	FBN1	donor	-43	ExonESR	Exon 12	141	Normal	0	0	0	0	NTR	05.03 % [02.44 % - 09.05 %]	0.014	0.05	0.011644
NM_000138.4:c.1510T>C	Wai HA, Lord J, Lyon M, Gunning A, Kelly H, Cibin P, Seaby EG, Spiers-Fitzgerald K, Lye J, Ellard S, Thomas NS, Bunyan DJ, et al. 2020. Blood RNA analysis can increase clinical diagnostic rate and resolve variants of uncertain significance. Genetics in Medicine 22:1005–1014.	c.1510T>C	chr15	-	48805824	substitution	T>C	NM_000138	FBN1	acceptor	42	ExonESR	Exon 13	120	Normal	0	0	0	0	NTR	05.41 % [02.62 % - 09.72 %]	0.12	0.03	0.028149
NM_000138.4:c.1588G>A	Wai HA, Lord J, Lyon M, Gunning A, Kelly H, Cibin P, Seaby EG, Spiers-Fitzgerald K, Lye J, Ellard S, Thomas NS, Bunyan DJ, et al. 2020. Blood RNA analysis can increase clinical diagnostic rate and resolve variants of uncertain significance. Genetics in Medicine 22:1005–1014.	c.1588G>A	chr15	-	48805746	substitution	G>A	NM_000138	FBN1	donor	-1	ExonESRCons	Exon 13	120	Normal	0	0	0	0	Alter by SPiCE	98.41 % [91.47 % - 99.96 %]	0.996	0.25	0.991705
NM_000138.4:c.1595A>G	Wai HA, Lord J, Lyon M, Gunning A, Kelly H, Cibin P, Seaby EG, Spiers-Fitzgerald K, Lye J, Ellard S, Thomas NS, Bunyan DJ, et al. 2020. Blood RNA analysis can increase clinical diagnostic rate and resolve variants of uncertain significance. Genetics in Medicine 22:1005–1014.	c.1595A>G	chr15	-	48802360	substitution	A>G	NM_000138	FBN1	acceptor	7	ExonESR	Exon 14	126	Normal	0	0	0	0	Alter ESR	23.61 % [16.94 % - 31.4 %]	0.186	0	0.221962
NM_000138.4:c.1633C>T	Wai HA, Lord J, Lyon M, Gunning A, Kelly H, Cibin P, Seaby EG, Spiers-Fitzgerald K, Lye J, Ellard S, Thomas NS, Bunyan DJ, et al. 2020. Blood RNA analysis can increase clinical diagnostic rate and resolve variants of uncertain significance. Genetics in Medicine 22:1005–1014.	c.1633C>T	chr15	-	48802322	substitution	C>T	NM_000138	FBN1	acceptor	45	ExonESR	Exon 14	126	Normal	0	0	0	0	NTR	05.41 % [02.62 % - 09.72 %]	0.102	0	0.005797
NM_000138.4:c.1846G>A	Wai HA, Lord J, Lyon M, Gunning A, Kelly H, Cibin P, Seaby EG, Spiers-Fitzgerald K, Lye J, Ellard S, Thomas NS, Bunyan DJ, et al. 2020. Blood RNA analysis can increase clinical diagnostic rate and resolve variants of uncertain significance. Genetics in Medicine 22:1005–1014.	c.1846G>A	chr15	-	48797336	substitution	G>A	NM_000138	FBN1	acceptor	9	ExonESR	Exon 16	123	Normal	0	0	0	0	NTR	06.8 % [03.77 % - 11.14 %]	0.02	0	0.018543
NM_000138.4:c.184C>T	Wai HA, Lord J, Lyon M, Gunning A, Kelly H, Cibin P, Seaby EG, Spiers-Fitzgerald K, Lye J, Ellard S, Thomas NS, Bunyan DJ, et al. 2020. Blood RNA analysis can increase clinical diagnostic rate and resolve variants of uncertain significance. Genetics in Medicine 22:1005–1014.	c.184C>T	chr15	-	48905270	substitution	C>T	NM_000138	FBN1	acceptor	20	ExonESR	Exon 3	83	Normal	0	0	0	0	Alter by complex event	30.67 % [23.41 % - 38.71 %]	0.252	0	0.005761
NM_000138.4:c.1883G>A	Wai HA, Lord J, Lyon M, Gunning A, Kelly H, Cibin P, Seaby EG, Spiers-Fitzgerald K, Lye J, Ellard S, Thomas NS, Bunyan DJ, et al. 2020. Blood RNA analysis can increase clinical diagnostic rate and resolve variants of uncertain significance. Genetics in Medicine 22:1005–1014.	c.1883G>A	chr15	-	48797299	substitution	G>A	NM_000138	FBN1	acceptor	46	ExonESR	Exon 16	123	Normal	0	0	0	0	NTR	05.41 % [02.62 % - 09.72 %]	0.032	0.02	0.006252
NM_000138.4:c.1909T>C	Wai HA, Lord J, Lyon M, Gunning A, Kelly H, Cibin P, Seaby EG, Spiers-Fitzgerald K, Lye J, Ellard S, Thomas NS, Bunyan DJ, et al. 2020. Blood RNA analysis can increase clinical diagnostic rate and resolve variants of uncertain significance. Genetics in Medicine 22:1005–1014.	c.1909T>C	chr15	-	48797273	substitution	T>C	NM_000138	FBN1	donor	-52	ExonESR	Exon 16	123	Normal	0	0	0	0	NTR	04.35 % [02.01 % - 08.09 %]	0.004	0.01	0.011581
NM_000138.4:c.1916G>A	Wai HA, Lord J, Lyon M, Gunning A, Kelly H, Cibin P, Seaby EG, Spiers-Fitzgerald K, Lye J, Ellard S, Thomas NS, Bunyan DJ, et al. 2020. Blood RNA analysis can increase clinical diagnostic rate and resolve variants of uncertain significance. Genetics in Medicine 22:1005–1014.	c.1916G>A	chr15	-	48797266	substitution	G>A	NM_000138	FBN1	donor	-45	ExonESR	Exon 16	123	Normal	0	0	0	0	NTR	05.03 % [02.44 % - 09.05 %]	0.126	0	0.005794
NM_000138.4:c.2293G>A	Wai HA, Lord J, Lyon M, Gunning A, Kelly H, Cibin P, Seaby EG, Spiers-Fitzgerald K, Lye J, Ellard S, Thomas NS, Bunyan DJ, et al. 2020. Blood RNA analysis can increase clinical diagnostic rate and resolve variants of uncertain significance. Genetics in Medicine 22:1005–1014.	c.2293G>A	chr15	-	48789463	substitution	G>A	NM_000138	FBN1	donor	-1	ExonESRCons	Exon 19	126	Exonic A5SS	1	0	1	0	Alter by SPiCE	98.41 % [91.47 % - 99.96 %]	0.988	0.88	0.992385
NM_000138.4:c.2369G>A	Wai HA, Lord J, Lyon M, Gunning A, Kelly H, Cibin P, Seaby EG, Spiers-Fitzgerald K, Lye J, Ellard S, Thomas NS, Bunyan DJ, et al. 2020. Blood RNA analysis can increase clinical diagnostic rate and resolve variants of uncertain significance. Genetics in Medicine 22:1005–1014.	c.2369G>A	chr15	-	48788347	substitution	G>A	NM_000138	FBN1	donor	-51	ExonESR	Exon 20	126	Normal	0	0	0	0	NTR	04.35 % [02.01 % - 08.09 %]	0.028	0	0.005819
NM_000138.4:c.247+9A>G	Wai HA, Lord J, Lyon M, Gunning A, Kelly H, Cibin P, Seaby EG, Spiers-Fitzgerald K, Lye J, Ellard S, Thomas NS, Bunyan DJ, et al. 2020. Blood RNA analysis can increase clinical diagnostic rate and resolve variants of uncertain significance. Genetics in Medicine 22:1005–1014.	c.247+9A>G	chr15	-	48905198	substitution	A>G	NM_000138	FBN1	donor	9	Intron	Intron 3	2183	Intronic A5SS	1	0	1	0	Alter by create New splice site	30.67 % [23.41 % - 38.71 %]	0.25	0.95	0.090043
NM_000138.4:c.2638G>A	Wai HA, Lord J, Lyon M, Gunning A, Kelly H, Cibin P, Seaby EG, Spiers-Fitzgerald K, Lye J, Ellard S, Thomas NS, Bunyan DJ, et al. 2020. Blood RNA analysis can increase clinical diagnostic rate and resolve variants of uncertain significance. Genetics in Medicine 22:1005–1014.	c.2638G>A	chr15	-	48787359	substitution	G>A	NM_000138	FBN1	donor	-40	ExonESR	Exon 22	138	Normal	0	0	0	0	NTR	05.03 % [02.44 % - 09.05 %]	0.136	0.02	0.005835
NM_000138.4:c.2645C>T	Wai HA, Lord J, Lyon M, Gunning A, Kelly H, Cibin P, Seaby EG, Spiers-Fitzgerald K, Lye J, Ellard S, Thomas NS, Bunyan DJ, et al. 2020. Blood RNA analysis can increase clinical diagnostic rate and resolve variants of uncertain significance. Genetics in Medicine 22:1005–1014.	c.2645C>T	chr15	-	48787352	substitution	C>T	NM_000138	FBN1	donor	-33	ExonESR	Exon 22	138	Normal	0	0	0	0	NTR	07.62 % [04.42 % - 12.08 %]	0.074	0.01	0.056878
NM_000138.4:c.2927G>A	Wai HA, Lord J, Lyon M, Gunning A, Kelly H, Cibin P, Seaby EG, Spiers-Fitzgerald K, Lye J, Ellard S, Thomas NS, Bunyan DJ, et al. 2020. Blood RNA analysis can increase clinical diagnostic rate and resolve variants of uncertain significance. Genetics in Medicine 22:1005–1014.	c.2927G>A	chr15	-	48782203	substitution	G>A	NM_000138	FBN1	acceptor	73	ExonESR	Exon 25	228	Normal	0	0	0	0	NTR	07.8 % [04.53 % - 12.37 %]	0.024	0	0.006972
NM_000138.4:c.2952C>A	Wai HA, Lord J, Lyon M, Gunning A, Kelly H, Cibin P, Seaby EG, Spiers-Fitzgerald K, Lye J, Ellard S, Thomas NS, Bunyan DJ, et al. 2020. Blood RNA analysis can increase clinical diagnostic rate and resolve variants of uncertain significance. Genetics in Medicine 22:1005–1014.	c.2952C>A	chr15	-	48782178	substitution	C>A	NM_000138	FBN1	acceptor	98	ExonESR	Exon 25	228	Normal	0	0	0	0	Alter by create New splice site + Alter ESR	54 % [45.68 % - 62.16 %]	0.484	0	0.029733
NM_000138.4:c.2953G>A	Wai HA, Lord J, Lyon M, Gunning A, Kelly H, Cibin P, Seaby EG, Spiers-Fitzgerald K, Lye J, Ellard S, Thomas NS, Bunyan DJ, et al. 2020. Blood RNA analysis can increase clinical diagnostic rate and resolve variants of uncertain significance. Genetics in Medicine 22:1005–1014.	c.2953G>A	chr15	-	48782177	substitution	G>A	NM_000138	FBN1	acceptor	99	ExonESR	Exon 25	228	Normal	0	0	0	0	Alter by create New splice site + Alter ESR	47.89 % [39.44 % - 56.42 %]	0.41	0	0.007128
NM_000138.4:c.3124G>C	Wai HA, Lord J, Lyon M, Gunning A, Kelly H, Cibin P, Seaby EG, Spiers-Fitzgerald K, Lye J, Ellard S, Thomas NS, Bunyan DJ, et al. 2020. Blood RNA analysis can increase clinical diagnostic rate and resolve variants of uncertain significance. Genetics in Medicine 22:1005–1014.	c.3124G>C	chr15	-	48780649	substitution	G>C	NM_000138	FBN1	acceptor	42	ExonESR	Exon 26	126	Normal (monoallelic expession)	1	0	0	0	Alter ESR	26.62 % [19.83 % - 34.34 %]	0.206	0	0.005804
NM_000138.4:c.3197G>C	Wai HA, Lord J, Lyon M, Gunning A, Kelly H, Cibin P, Seaby EG, Spiers-Fitzgerald K, Lye J, Ellard S, Thomas NS, Bunyan DJ, et al. 2020. Blood RNA analysis can increase clinical diagnostic rate and resolve variants of uncertain significance. Genetics in Medicine 22:1005–1014.	c.3197G>C	chr15	-	48780576	substitution	G>C	NM_000138	FBN1	donor	-12	ExonESR	Exon 26	126	Normal	0	0	0	0	NTR	08.04 % [04.67 % - 12.73 %]	0.026	0	0.005609
NM_000138.4:c.3209-13T>A	Wai HA, Lord J, Lyon M, Gunning A, Kelly H, Cibin P, Seaby EG, Spiers-Fitzgerald K, Lye J, Ellard S, Thomas NS, Bunyan DJ, et al. 2020. Blood RNA analysis can increase clinical diagnostic rate and resolve variants of uncertain significance. Genetics in Medicine 22:1005–1014.	c.3209-13T>A	chr15	-	48780451	substitution	T>A	NM_000138	FBN1	acceptor	-13	IntronPolyTC	Intron 26	126	Intronic A3SS	1	0	1	0	Alter by MES (Poly TC)	98.41 % [91.47 % - 99.96 %]	0.904	1	0.981254
NM_000138.4:c.3268C>T	Wai HA, Lord J, Lyon M, Gunning A, Kelly H, Cibin P, Seaby EG, Spiers-Fitzgerald K, Lye J, Ellard S, Thomas NS, Bunyan DJ, et al. 2020. Blood RNA analysis can increase clinical diagnostic rate and resolve variants of uncertain significance. Genetics in Medicine 22:1005–1014.	c.3268C>T	chr15	-	48780379	substitution	C>T	NM_000138	FBN1	acceptor	60	ExonESR	Exon 27	129	Normal	0	0	0	0	NTR	07.81 % [04.44 % - 12.56 %]	0.04	0	0.005791
NM_000138.4:c.3332G>A	Wai HA, Lord J, Lyon M, Gunning A, Kelly H, Cibin P, Seaby EG, Spiers-Fitzgerald K, Lye J, Ellard S, Thomas NS, Bunyan DJ, et al. 2020. Blood RNA analysis can increase clinical diagnostic rate and resolve variants of uncertain significance. Genetics in Medicine 22:1005–1014.	c.3332G>A	chr15	-	48780315	substitution	G>A	NM_000138	FBN1	donor	-6	ExonESR	Exon 27	129	Normal	0	0	0	0	NTR	05.05 % [02.45 % - 09.09 %]	0.04	0	0.006648
NM_000138.4:c.3344A>G	Wai HA, Lord J, Lyon M, Gunning A, Kelly H, Cibin P, Seaby EG, Spiers-Fitzgerald K, Lye J, Ellard S, Thomas NS, Bunyan DJ, et al. 2020. Blood RNA analysis can increase clinical diagnostic rate and resolve variants of uncertain significance. Genetics in Medicine 22:1005–1014.	c.3344A>G	chr15	-	48779628	substitution	A>G	NM_000138	FBN1	acceptor	7	ExonESR	Exon 28	126	Normal	0	0	0	0	Alter ESR	47.89 % [39.44 % - 56.42 %]	0.428	0	0.422714
NM_000138.4:c.3463+3A>C	Wai HA, Lord J, Lyon M, Gunning A, Kelly H, Cibin P, Seaby EG, Spiers-Fitzgerald K, Lye J, Ellard S, Thomas NS, Bunyan DJ, et al. 2020. Blood RNA analysis can increase clinical diagnostic rate and resolve variants of uncertain significance. Genetics in Medicine 22:1005–1014.	c.3463+3A>G	chr15	-	48779506	substitution	A>C	NM_000138	FBN1	donor	3	IntronCons	Intron 28	111	Normal	0	0	0	0	Alter by SPiCE	98.41 % [91.47 % - 99.96 %]	0.97	0.72	0.061645
NM_000138.4:c.3509G>A	Wai HA, Lord J, Lyon M, Gunning A, Kelly H, Cibin P, Seaby EG, Spiers-Fitzgerald K, Lye J, Ellard S, Thomas NS, Bunyan DJ, et al. 2020. Blood RNA analysis can increase clinical diagnostic rate and resolve variants of uncertain significance. Genetics in Medicine 22:1005–1014.	c.3509G>A	chr15	-	48779352	substitution	G>A	NM_000138	FBN1	acceptor	46	ExonESR	Exon 29	126	Normal	0	0	0	0	NTR	05.41 % [02.62 % - 09.72 %]	0.16	0	0.005568
NM_000138.4:c.3533A>G	Wai HA, Lord J, Lyon M, Gunning A, Kelly H, Cibin P, Seaby EG, Spiers-Fitzgerald K, Lye J, Ellard S, Thomas NS, Bunyan DJ, et al. 2020. Blood RNA analysis can increase clinical diagnostic rate and resolve variants of uncertain significance. Genetics in Medicine 22:1005–1014.	c.3533A>G	chr15	-	48779328	substitution	A>G	NM_000138	FBN1	donor	-57	ExonESR	Exon 29	126	Normal	0	0	0	0	NTR	04.35 % [02.01 % - 08.09 %]	0.024	0	0.005653
NM_000138.4:c.364C>T	Wai HA, Lord J, Lyon M, Gunning A, Kelly H, Cibin P, Seaby EG, Spiers-Fitzgerald K, Lye J, Ellard S, Thomas NS, Bunyan DJ, et al. 2020. Blood RNA analysis can increase clinical diagnostic rate and resolve variants of uncertain significance. Genetics in Medicine 22:1005–1014.	c.364C>T	chr15	-	48892414	substitution	C>T	NM_000138	FBN1	acceptor	18	ExonESR	Exon 5	96	Normal	0	0	0	0	NTR	09.76 % [06.06 % - 14.67 %]	0.174	0.04	0.005653
NM_000138.4:c.3712G>A	Wai HA, Lord J, Lyon M, Gunning A, Kelly H, Cibin P, Seaby EG, Spiers-Fitzgerald K, Lye J, Ellard S, Thomas NS, Bunyan DJ, et al. 2020. Blood RNA analysis can increase clinical diagnostic rate and resolve variants of uncertain significance. Genetics in Medicine 22:1005–1014.	c.3712G>A	chr15	-	48777571	substitution	G>A	NM_000138	FBN1	donor	-1	ExonESRCons	Exon 30	123	Normal	0	0	0	0	Alter by SPiCE	98.41 % [91.47 % - 99.96 %]	0.906	0.54	0.990198
NM_000138.4:c.3713_3714delinsCA	Wai HA, Lord J, Lyon M, Gunning A, Kelly H, Cibin P, Seaby EG, Spiers-Fitzgerald K, Lye J, Ellard S, Thomas NS, Bunyan DJ, et al. 2020. Blood RNA analysis can increase clinical diagnostic rate and resolve variants of uncertain significance. Genetics in Medicine 22:1005–1014.	c.3713_3714delinsCA	chr15	-	48776140_48776139	delins	delinsCA	NM_000138	FBN1	acceptor	1	ExonESRCons	Exon 31	126	Normal	0	0	0	0	NTR	09.63 % [05.81 % - 14.79 %]	0.178	0	0.008689
NM_000138.4:c.3772C>T	Wai HA, Lord J, Lyon M, Gunning A, Kelly H, Cibin P, Seaby EG, Spiers-Fitzgerald K, Lye J, Ellard S, Thomas NS, Bunyan DJ, et al. 2020. Blood RNA analysis can increase clinical diagnostic rate and resolve variants of uncertain significance. Genetics in Medicine 22:1005–1014.	c.3772C>T	chr15	-	48776081	substitution	C>T	NM_000138	FBN1	acceptor	60	ExonESR	Exon 31	126	Normal	0	0	0	0	NTR	07.81 % [04.44 % - 12.56 %]	0.04	0	0.052581
NM_000138.4:c.3963A>G	Wai HA, Lord J, Lyon M, Gunning A, Kelly H, Cibin P, Seaby EG, Spiers-Fitzgerald K, Lye J, Ellard S, Thomas NS, Bunyan DJ, et al. 2020. Blood RNA analysis can increase clinical diagnostic rate and resolve variants of uncertain significance. Genetics in Medicine 22:1005–1014.	c.3963A>G	chr15	-	48773853	substitution	A>G	NM_000138	FBN1	donor	-2	ExonESRCons	Exon 32	126	Normal	0	0	0	0	Alter by SPiCE	98.54 % [94.83 % - 99.82 %]	0.88	0.45	0.359266
NM_000138.4:c.3964G>C	Wai HA, Lord J, Lyon M, Gunning A, Kelly H, Cibin P, Seaby EG, Spiers-Fitzgerald K, Lye J, Ellard S, Thomas NS, Bunyan DJ, et al. 2020. Blood RNA analysis can increase clinical diagnostic rate and resolve variants of uncertain significance. Genetics in Medicine 22:1005–1014.	c.3964G>C	chr15	-	48773852	substitution	G>C	NM_000138	FBN1	donor	-1	ExonESRCons	Exon 32	126	Upstream SE	1	1	0	0	Alter by SPiCE	98.41 % [91.47 % - 99.96 %]	0.996	0.97	0.035431
NM_000138.4:c.3974A>T	Wai HA, Lord J, Lyon M, Gunning A, Kelly H, Cibin P, Seaby EG, Spiers-Fitzgerald K, Lye J, Ellard S, Thomas NS, Bunyan DJ, et al. 2020. Blood RNA analysis can increase clinical diagnostic rate and resolve variants of uncertain significance. Genetics in Medicine 22:1005–1014.	c.3974A>T	chr15	-	48766838	substitution	A>T	NM_000138	FBN1	acceptor	10	ExonESR	Exon 33	123	Normal	0	0	0	0	NTR	06.8 % [03.77 % - 11.14 %]	0.088	0	0.019504
NM_000138.4:c.4027G>A	Wai HA, Lord J, Lyon M, Gunning A, Kelly H, Cibin P, Seaby EG, Spiers-Fitzgerald K, Lye J, Ellard S, Thomas NS, Bunyan DJ, et al. 2020. Blood RNA analysis can increase clinical diagnostic rate and resolve variants of uncertain significance. Genetics in Medicine 22:1005–1014.	c.4027G>A	chr15	-	48766785	substitution	G>A	NM_000138	FBN1	donor	-61	ExonESR	Exon 33	123	Normal	0	0	0	0	NTR	05.1 % [02.47 % - 09.18 %]	0.118	0	0.005546
NM_000138.4:c.4031G>A	Wai HA, Lord J, Lyon M, Gunning A, Kelly H, Cibin P, Seaby EG, Spiers-Fitzgerald K, Lye J, Ellard S, Thomas NS, Bunyan DJ, et al. 2020. Blood RNA analysis can increase clinical diagnostic rate and resolve variants of uncertain significance. Genetics in Medicine 22:1005–1014.	c.4031G>A	chr15	-	48766781	substitution	G>A	NM_000138	FBN1	donor	-57	ExonESR	Exon 33	123	Normal	0	0	0	0	NTR	04.35 % [02.01 % - 08.09 %]	0.122	0	0.005719
NM_000138.4:c.4096G>A	Wai HA, Lord J, Lyon M, Gunning A, Kelly H, Cibin P, Seaby EG, Spiers-Fitzgerald K, Lye J, Ellard S, Thomas NS, Bunyan DJ, et al. 2020. Blood RNA analysis can increase clinical diagnostic rate and resolve variants of uncertain significance. Genetics in Medicine 22:1005–1014.	c.4096G>A	chr15	-	48766566	substitution	G>A	NM_000138	FBN1	acceptor	9	ExonESR	Exon 34	123	Normal	0	0	0	0	NTR	06.8 % [03.77 % - 11.14 %]	0.108	0	0.005821
NM_000138.4:c.4337-48dup	Wai HA, Lord J, Lyon M, Gunning A, Kelly H, Cibin P, Seaby EG, Spiers-Fitzgerald K, Lye J, Ellard S, Thomas NS, Bunyan DJ, et al. 2020. Blood RNA analysis can increase clinical diagnostic rate and resolve variants of uncertain significance. Genetics in Medicine 22:1005–1014.	c.4337-48dup	chr15	-	48763001_48763001	dup	dup	NM_000138	FBN1	acceptor	-48	Intron	Intron 35	1794	Normal	0	0	0	0	NTR	00.97 % [00.26 % - 02.46 %]	0.01	0	0.006133
NM_000138.4:c.433T>C	Wai HA, Lord J, Lyon M, Gunning A, Kelly H, Cibin P, Seaby EG, Spiers-Fitzgerald K, Lye J, Ellard S, Thomas NS, Bunyan DJ, et al. 2020. Blood RNA analysis can increase clinical diagnostic rate and resolve variants of uncertain significance. Genetics in Medicine 22:1005–1014.	c.433T>C	chr15	-	48892345	substitution	T>C	NM_000138	FBN1	donor	-10	ExonESR	Exon 5	96	Normal	0	0	0	0	NTR	05.05 % [02.45 % - 09.09 %]	0.01	0.09	0.006646
NM_000138.4:c.4343A>G	Wai HA, Lord J, Lyon M, Gunning A, Kelly H, Cibin P, Seaby EG, Spiers-Fitzgerald K, Lye J, Ellard S, Thomas NS, Bunyan DJ, et al. 2020. Blood RNA analysis can increase clinical diagnostic rate and resolve variants of uncertain significance. Genetics in Medicine 22:1005–1014.	c.4343A>G	chr15	-	48762947	substitution	A>G	NM_000138	FBN1	acceptor	7	ExonESR	Exon 36	123	Normal	0	0	0	0	Alter ESR	30.67 % [23.41 % - 38.71 %]	0.242	0	0.036369
NM_000138.4:c.442+1G>A	Wai HA, Lord J, Lyon M, Gunning A, Kelly H, Cibin P, Seaby EG, Spiers-Fitzgerald K, Lye J, Ellard S, Thomas NS, Bunyan DJ, et al. 2020. Blood RNA analysis can increase clinical diagnostic rate and resolve variants of uncertain significance. Genetics in Medicine 22:1005–1014.	c.442+1G>A	chr15	-	48892335	substitution	G>A	NM_000138	FBN1	donor	1	IntronCons	Intron 5	3760	Upstream SE	1	1	0	0	Alter by SPiCE	98.41 % [91.47 % - 99.96 %]	1	0.87	0.981997
NM_000138.4:c.4582+5_4582+12del	Wai HA, Lord J, Lyon M, Gunning A, Kelly H, Cibin P, Seaby EG, Spiers-Fitzgerald K, Lye J, Ellard S, Thomas NS, Bunyan DJ, et al. 2020. Blood RNA analysis can increase clinical diagnostic rate and resolve variants of uncertain significance. Genetics in Medicine 22:1005–1014.	c.4582+5_4582+12del	chr15	-	48760604_48760597	del	del	NM_000138	FBN1	donor	5	IntronCons	Intron 37	309	Upstream SE	1	1	0	0	Alter by SPiCE	98.41 % [91.47 % - 99.96 %]	0.998	0	0.294183
NM_000138.4:c.4582G>T	Wai HA, Lord J, Lyon M, Gunning A, Kelly H, Cibin P, Seaby EG, Spiers-Fitzgerald K, Lye J, Ellard S, Thomas NS, Bunyan DJ, et al. 2020. Blood RNA analysis can increase clinical diagnostic rate and resolve variants of uncertain significance. Genetics in Medicine 22:1005–1014.	c.4582G>T	chr15	-	48760609	substitution	G>T	NM_000138	FBN1	donor	-1	ExonESRCons	Exon 37	123	Upstream SE	1	1	0	0	Alter by SPiCE	98.41 % [91.47 % - 99.96 %]	0.99	0.13	0.801606
NM_000138.4:c.4747+5G>A	Wai HA, Lord J, Lyon M, Gunning A, Kelly H, Cibin P, Seaby EG, Spiers-Fitzgerald K, Lye J, Ellard S, Thomas NS, Bunyan DJ, et al. 2020. Blood RNA analysis can increase clinical diagnostic rate and resolve variants of uncertain significance. Genetics in Medicine 22:1005–1014.	c.4747+5G>A	chr15	-	48760130	substitution	G>A	NM_000138	FBN1	donor	5	IntronCons	Intron 38	2079	Exonic A5SS	1	0	1	0	Alter by SPiCE	98.41 % [91.47 % - 99.96 %]	0.974	0.89	0.957267
NM_000138.4:c.4780G>A	Wai HA, Lord J, Lyon M, Gunning A, Kelly H, Cibin P, Seaby EG, Spiers-Fitzgerald K, Lye J, Ellard S, Thomas NS, Bunyan DJ, et al. 2020. Blood RNA analysis can increase clinical diagnostic rate and resolve variants of uncertain significance. Genetics in Medicine 22:1005–1014.	c.4780G>A	chr15	-	48758023	substitution	G>A	NM_000138	FBN1	acceptor	33	ExonESR	Exon 39	69	Normal	0	0	0	0	NTR	03.59 % [01.56 % - 06.95 %]	0.092	0	0.006203
NM_000138.4:c.4942+3_4942+9del	Wai HA, Lord J, Lyon M, Gunning A, Kelly H, Cibin P, Seaby EG, Spiers-Fitzgerald K, Lye J, Ellard S, Thomas NS, Bunyan DJ, et al. 2020. Blood RNA analysis can increase clinical diagnostic rate and resolve variants of uncertain significance. Genetics in Medicine 22:1005–1014.	c.4942+3_4942+9del	chr15	-	48757762_48757756	del	del	NM_000138	FBN1	donor	3	IntronCons	Intron 40	1546	Intronic A5SS	1	0	1	0	Alter by SPiCE + Alter by create New splice site	96.71 % [92.49 % - 98.92 %]	0.774	0	0.96416
NM_000138.4:c.5021G>A	Wai HA, Lord J, Lyon M, Gunning A, Kelly H, Cibin P, Seaby EG, Spiers-Fitzgerald K, Lye J, Ellard S, Thomas NS, Bunyan DJ, et al. 2020. Blood RNA analysis can increase clinical diagnostic rate and resolve variants of uncertain significance. Genetics in Medicine 22:1005–1014.	c.5021G>A	chr15	-	48756140	substitution	G>A	NM_000138	FBN1	donor	-45	ExonESR	Exon 41	123	Normal	0	0	0	0	NTR	05.03 % [02.44 % - 09.05 %]	0.15	0	0.006376
NM_000138.4:c.5296G>A	Wai HA, Lord J, Lyon M, Gunning A, Kelly H, Cibin P, Seaby EG, Spiers-Fitzgerald K, Lye J, Ellard S, Thomas NS, Bunyan DJ, et al. 2020. Blood RNA analysis can increase clinical diagnostic rate and resolve variants of uncertain significance. Genetics in Medicine 22:1005–1014.	c.5296G>A	chr15	-	48752443	substitution	G>A	NM_000138	FBN1	donor	-1	ExonESRCons	Exon 43	72	Upstream SE	1	1	0	0	Alter by SPiCE + Alter ESR	96.71 % [92.49 % - 98.92 %]	0.798	0.91	0.994179
NM_000138.4:c.5372G>T	Wai HA, Lord J, Lyon M, Gunning A, Kelly H, Cibin P, Seaby EG, Spiers-Fitzgerald K, Lye J, Ellard S, Thomas NS, Bunyan DJ, et al. 2020. Blood RNA analysis can increase clinical diagnostic rate and resolve variants of uncertain significance. Genetics in Medicine 22:1005–1014.	c.5372G>T	chr15	-	48748884	substitution	G>T	NM_000138	FBN1	donor	-51	ExonESR	Exon 44	126	Normal	0	0	0	0	Alter ESR	43.04 % [35.2 % - 51.14 %]	0.362	0	0.005878
NM_000138.4:c.5377T>C	Wai HA, Lord J, Lyon M, Gunning A, Kelly H, Cibin P, Seaby EG, Spiers-Fitzgerald K, Lye J, Ellard S, Thomas NS, Bunyan DJ, et al. 2020. Blood RNA analysis can increase clinical diagnostic rate and resolve variants of uncertain significance. Genetics in Medicine 22:1005–1014.	c.5377T>C	chr15	-	48748879	substitution	T>C	NM_000138	FBN1	donor	-46	ExonESR	Exon 44	126	Normal	0	0	0	0	NTR	05.03 % [02.44 % - 09.05 %]	0.026	0	0.012563
NM_000138.4:c.538+4A>G	Wai HA, Lord J, Lyon M, Gunning A, Kelly H, Cibin P, Seaby EG, Spiers-Fitzgerald K, Lye J, Ellard S, Thomas NS, Bunyan DJ, et al. 2020. Blood RNA analysis can increase clinical diagnostic rate and resolve variants of uncertain significance. Genetics in Medicine 22:1005–1014.	c.538+4A>G	chr15	-	48888476	substitution	A>G	NM_000138	FBN1	donor	4	IntronCons	Intron 6	58474	Normal	0	0	0	0	Alter by SPiCE	98.41 % [91.47 % - 99.96 %]	0.952	0.23	0.957423
NM_000138.4:c.5497T>C	Wai HA, Lord J, Lyon M, Gunning A, Kelly H, Cibin P, Seaby EG, Spiers-Fitzgerald K, Lye J, Ellard S, Thomas NS, Bunyan DJ, et al. 2020. Blood RNA analysis can increase clinical diagnostic rate and resolve variants of uncertain significance. Genetics in Medicine 22:1005–1014.	c.5497T>C	chr15	-	48744807	substitution	T>C	NM_000138	FBN1	donor	-49	ExonESR	Exon 45	123	Normal	0	0	0	0	NTR	04.35 % [02.01 % - 08.09 %]	0.002	0.01	0.006397
NM_000138.4:c.5627G>A	Wai HA, Lord J, Lyon M, Gunning A, Kelly H, Cibin P, Seaby EG, Spiers-Fitzgerald K, Lye J, Ellard S, Thomas NS, Bunyan DJ, et al. 2020. Blood RNA analysis can increase clinical diagnostic rate and resolve variants of uncertain significance. Genetics in Medicine 22:1005–1014.	c.5627G>A	chr15	-	48741009	substitution	G>A	NM_000138	FBN1	donor	-45	ExonESR	Exon 46	126	Normal	0	0	0	0	NTR	05.03 % [02.44 % - 09.05 %]	0.044	0	0.005773
NM_000138.4:c.5678A>G	Wai HA, Lord J, Lyon M, Gunning A, Kelly H, Cibin P, Seaby EG, Spiers-Fitzgerald K, Lye J, Ellard S, Thomas NS, Bunyan DJ, et al. 2020. Blood RNA analysis can increase clinical diagnostic rate and resolve variants of uncertain significance. Genetics in Medicine 22:1005–1014.	c.5678A>G	chr15	-	48739013	substitution	A>G	NM_000138	FBN1	acceptor	7	ExonESR	Exon 47	117	Normal	0	0	0	0	NTR	09.63 % [05.81 % - 14.79 %]	0.058	0	0.015559
NM_000138.4:c.5707G>A	Wai HA, Lord J, Lyon M, Gunning A, Kelly H, Cibin P, Seaby EG, Spiers-Fitzgerald K, Lye J, Ellard S, Thomas NS, Bunyan DJ, et al. 2020. Blood RNA analysis can increase clinical diagnostic rate and resolve variants of uncertain significance. Genetics in Medicine 22:1005–1014.	c.5707G>A	chr15	-	48738984	substitution	G>A	NM_000138	FBN1	acceptor	36	ExonESR	Exon 47	117	Normal	0	0	0	0	Alter ESR	30.67 % [23.41 % - 38.71 %]	0.244	0	0.006059
NM_000138.4:c.5788+5G>A	Wai HA, Lord J, Lyon M, Gunning A, Kelly H, Cibin P, Seaby EG, Spiers-Fitzgerald K, Lye J, Ellard S, Thomas NS, Bunyan DJ, et al. 2020. Blood RNA analysis can increase clinical diagnostic rate and resolve variants of uncertain significance. Genetics in Medicine 22:1005–1014.	c.5788+5G>A	chr15	-	48738898	substitution	G>A	NM_000138	FBN1	donor	5	IntronCons	Intron 47	1201	Upstream SE	1	1	0	0	Alter by SPiCE	98.41 % [91.47 % - 99.96 %]	0.998	0.47	0.955961
NM_000138.4:c.5789A>G	Wai HA, Lord J, Lyon M, Gunning A, Kelly H, Cibin P, Seaby EG, Spiers-Fitzgerald K, Lye J, Ellard S, Thomas NS, Bunyan DJ, et al. 2020. Blood RNA analysis can increase clinical diagnostic rate and resolve variants of uncertain significance. Genetics in Medicine 22:1005–1014.	c.5789A>G	chr15	-	48737701	substitution	A>G	NM_000138	FBN1	acceptor	1	ExonESRCons	Exon 48	129	Normal	0	0	0	0	NTR	09.63 % [05.81 % - 14.79 %]	0.062	0.01	0.06919
NM_000138.4:c.5834G>A	Wai HA, Lord J, Lyon M, Gunning A, Kelly H, Cibin P, Seaby EG, Spiers-Fitzgerald K, Lye J, Ellard S, Thomas NS, Bunyan DJ, et al. 2020. Blood RNA analysis can increase clinical diagnostic rate and resolve variants of uncertain significance. Genetics in Medicine 22:1005–1014.	c.5834G>A	chr15	-	48737656	substitution	G>A	NM_000138	FBN1	acceptor	46	ExonESR	Exon 48	129	Normal	0	0	0	0	NTR	05.41 % [02.62 % - 09.72 %]	0.004	0.01	0.005719
NM_000138.4:c.5926G>A	Wai HA, Lord J, Lyon M, Gunning A, Kelly H, Cibin P, Seaby EG, Spiers-Fitzgerald K, Lye J, Ellard S, Thomas NS, Bunyan DJ, et al. 2020. Blood RNA analysis can increase clinical diagnostic rate and resolve variants of uncertain significance. Genetics in Medicine 22:1005–1014.	c.5926G>A	chr15	-	48736849	substitution	G>A	NM_000138	FBN1	acceptor	9	ExonESR	Exon 49	120	Normal	0	0	0	0	Alter ESR	47.89 % [39.44 % - 56.42 %]	0.388	0.03	0.005714
NM_000138.4:c.6031T>G	Wai HA, Lord J, Lyon M, Gunning A, Kelly H, Cibin P, Seaby EG, Spiers-Fitzgerald K, Lye J, Ellard S, Thomas NS, Bunyan DJ, et al. 2020. Blood RNA analysis can increase clinical diagnostic rate and resolve variants of uncertain significance. Genetics in Medicine 22:1005–1014.	c.6031T>G	chr15	-	48736744	substitution	T>G	NM_000138	FBN1	donor	-7	ExonESR	Exon 49	120	Normal	0	0	0	0	NTR	05.05 % [02.45 % - 09.09 %]	0.134	0.02	0.012117
NM_000138.4:c.6158G>A	Wai HA, Lord J, Lyon M, Gunning A, Kelly H, Cibin P, Seaby EG, Spiers-Fitzgerald K, Lye J, Ellard S, Thomas NS, Bunyan DJ, et al. 2020. Blood RNA analysis can increase clinical diagnostic rate and resolve variants of uncertain significance. Genetics in Medicine 22:1005–1014.	c.6158G>A	chr15	-	48733923	substitution	G>A	NM_000138	FBN1	donor	-6	ExonESR	Exon 50	126	Normal	0	0	0	0	NTR	05.05 % [02.45 % - 09.09 %]	0.066	0.01	0.01089
NM_000138.4:c.6164-3C>T	Wai HA, Lord J, Lyon M, Gunning A, Kelly H, Cibin P, Seaby EG, Spiers-Fitzgerald K, Lye J, Ellard S, Thomas NS, Bunyan DJ, et al. 2020. Blood RNA analysis can increase clinical diagnostic rate and resolve variants of uncertain significance. Genetics in Medicine 22:1005–1014.	c.6164-3C>T	chr15	-	48730117	substitution	C>T	NM_000138	FBN1	acceptor	-3	IntronCons	Intron 50	3803	Normal	0	0	0	0	Alter by SPiCE	69.33 % [61.29 % - 76.59 %]	0.568	0.08	0.92219
NM_000138.4:c.6251G>C	Wai HA, Lord J, Lyon M, Gunning A, Kelly H, Cibin P, Seaby EG, Spiers-Fitzgerald K, Lye J, Ellard S, Thomas NS, Bunyan DJ, et al. 2020. Blood RNA analysis can increase clinical diagnostic rate and resolve variants of uncertain significance. Genetics in Medicine 22:1005–1014.	c.6251G>C	chr15	-	48730027	substitution	G>C	NM_000138	FBN1	donor	-63	ExonESR	Exon 51	150	Normal	0	0	0	0	NTR	05.1 % [02.47 % - 09.18 %]	0.034	0	0.006105
NM_000138.4:c.6313+3A>T	Wai HA, Lord J, Lyon M, Gunning A, Kelly H, Cibin P, Seaby EG, Spiers-Fitzgerald K, Lye J, Ellard S, Thomas NS, Bunyan DJ, et al. 2020. Blood RNA analysis can increase clinical diagnostic rate and resolve variants of uncertain significance. Genetics in Medicine 22:1005–1014.	c.6313+3A>T	chr15	-	48729962	substitution	A>T	NM_000138	FBN1	donor	3	IntronCons	Intron 51	380	Intronic A5SS	1	0	1	0	Alter by SPiCE	98.41 % [91.47 % - 99.96 %]	0.958	0.85	0.00665
NM_000138.4:c.640G>A	Wai HA, Lord J, Lyon M, Gunning A, Kelly H, Cibin P, Seaby EG, Spiers-Fitzgerald K, Lye J, Ellard S, Thomas NS, Bunyan DJ, et al. 2020. Blood RNA analysis can increase clinical diagnostic rate and resolve variants of uncertain significance. Genetics in Medicine 22:1005–1014.	c.640G>A	chr15	-	48829904	substitution	G>A	NM_000138	FBN1	donor	-97	ExonESR	Exon 7	198	Normal	0	0	0	0	Alter ESR	43.04 % [35.2 % - 51.14 %]	0.386	0	0.005777
NM_000138.4:c.6453C>T	Wai HA, Lord J, Lyon M, Gunning A, Kelly H, Cibin P, Seaby EG, Spiers-Fitzgerald K, Lye J, Ellard S, Thomas NS, Bunyan DJ, et al. 2020. Blood RNA analysis can increase clinical diagnostic rate and resolve variants of uncertain significance. Genetics in Medicine 22:1005–1014.	c.6453C>T	chr15	-	48729201	substitution	C>T	NM_000138	FBN1	donor	-44	ExonESR	Exon 53	117	Exonic A5SS	1	0	1	0	Alter by create New splice site + Alter ESR	69.33 % [61.29 % - 76.59 %]	0.622	0.84	0.006027
NM_000138.4:c.6694T>C	Wai HA, Lord J, Lyon M, Gunning A, Kelly H, Cibin P, Seaby EG, Spiers-Fitzgerald K, Lye J, Ellard S, Thomas NS, Bunyan DJ, et al. 2020. Blood RNA analysis can increase clinical diagnostic rate and resolve variants of uncertain significance. Genetics in Medicine 22:1005–1014.	c.6694T>C	chr15	-	48725108	substitution	T>C	NM_000138	FBN1	donor	-46	ExonESR	Exon 55	123	Normal	0	0	0	0	NTR	05.03 % [02.44 % - 09.05 %]	0.016	0	0.008333
NM_000138.4:c.6740-3C>G	Wai HA, Lord J, Lyon M, Gunning A, Kelly H, Cibin P, Seaby EG, Spiers-Fitzgerald K, Lye J, Ellard S, Thomas NS, Bunyan DJ, et al. 2020. Blood RNA analysis can increase clinical diagnostic rate and resolve variants of uncertain significance. Genetics in Medicine 22:1005–1014.	c.6740-3C>G	chr15	-	48723002	substitution	C>G	NM_000138	FBN1	acceptor	-3	IntronCons	Intron 55	2063	Intronic A3SS	1	0	1	0	Alter by SPiCE	98.41 % [91.47 % - 99.96 %]	0.996	0.99	0.009165
NM_000138.4:c.6815A>G	Wai HA, Lord J, Lyon M, Gunning A, Kelly H, Cibin P, Seaby EG, Spiers-Fitzgerald K, Lye J, Ellard S, Thomas NS, Bunyan DJ, et al. 2020. Blood RNA analysis can increase clinical diagnostic rate and resolve variants of uncertain significance. Genetics in Medicine 22:1005–1014.	c.6815A>G	chr15	-	48722924	substitution	A>G	NM_000138	FBN1	donor	-57	ExonESR	Exon 56	132	Normal	0	0	0	0	Alter by create New splice site	26.62 % [19.83 % - 34.34 %]	0.228	0	0.006984
NM_000138.4:c.7003C>T	Wai HA, Lord J, Lyon M, Gunning A, Kelly H, Cibin P, Seaby EG, Spiers-Fitzgerald K, Lye J, Ellard S, Thomas NS, Bunyan DJ, et al. 2020. Blood RNA analysis can increase clinical diagnostic rate and resolve variants of uncertain significance. Genetics in Medicine 22:1005–1014.	c.7003C>T	chr15	-	48719965	substitution	C>T	NM_000138	FBN1	acceptor	6	ExonESR	Exon 58	207	Normal	0	0	0	0	NTR	09.63 % [05.81 % - 14.79 %]	0.134	0	0.005669
NM_000138.4:c.7203A>G	Wai HA, Lord J, Lyon M, Gunning A, Kelly H, Cibin P, Seaby EG, Spiers-Fitzgerald K, Lye J, Ellard S, Thomas NS, Bunyan DJ, et al. 2020. Blood RNA analysis can increase clinical diagnostic rate and resolve variants of uncertain significance. Genetics in Medicine 22:1005–1014.	c.7203A>G	chr15	-	48719765	substitution	A>G	NM_000138	FBN1	donor	-2	ExonESRCons	Exon 58	207	Upstream SE	1	1	0	0	Alter by SPiCE	98.11 % [94.59 % - 99.61 %]	0.816	0.08	0.374245
NM_000138.4:c.7204+7C>G	Wai HA, Lord J, Lyon M, Gunning A, Kelly H, Cibin P, Seaby EG, Spiers-Fitzgerald K, Lye J, Ellard S, Thomas NS, Bunyan DJ, et al. 2020. Blood RNA analysis can increase clinical diagnostic rate and resolve variants of uncertain significance. Genetics in Medicine 22:1005–1014.	c.7204+7C>G	chr15	-	48719757	substitution	C>G	NM_000138	FBN1	donor	7	Intron	Intron 58	1702	Normal	0	0	0	0	NTR	00.72 % [00.15 % - 02.08 %]	0.006	0	0.008437
NM_000138.4:c.7204G>C	Wai HA, Lord J, Lyon M, Gunning A, Kelly H, Cibin P, Seaby EG, Spiers-Fitzgerald K, Lye J, Ellard S, Thomas NS, Bunyan DJ, et al. 2020. Blood RNA analysis can increase clinical diagnostic rate and resolve variants of uncertain significance. Genetics in Medicine 22:1005–1014.	c.7204G>C	chr15	-	48719764	substitution	G>C	NM_000138	FBN1	donor	-1	ExonESRCons	Exon 58	207	Upstream SE	1	1	0	0	Alter by SPiCE	98.41 % [91.47 % - 99.96 %]	0.976	0.75	0.009528
NM_000138.4:c.736G>A	Wai HA, Lord J, Lyon M, Gunning A, Kelly H, Cibin P, Seaby EG, Spiers-Fitzgerald K, Lye J, Ellard S, Thomas NS, Bunyan DJ, et al. 2020. Blood RNA analysis can increase clinical diagnostic rate and resolve variants of uncertain significance. Genetics in Medicine 22:1005–1014.	c.736G>A	chr15	-	48829808	substitution	G>A	NM_000138	FBN1	donor	-1	ExonESRCons	Exon 7	198	Upstream SE	1	1	0	0	Alter by SPiCE	98.41 % [91.47 % - 99.96 %]	0.998	0.77	0.991877
NM_000138.4:c.7379A>G	Wai HA, Lord J, Lyon M, Gunning A, Kelly H, Cibin P, Seaby EG, Spiers-Fitzgerald K, Lye J, Ellard S, Thomas NS, Bunyan DJ, et al. 2020. Blood RNA analysis can increase clinical diagnostic rate and resolve variants of uncertain significance. Genetics in Medicine 22:1005–1014.	c.7379A>G	chr15	-	48717640	substitution	A>G	NM_000138	FBN1	acceptor	49	ExonESR	Exon 60	123	Normal	0	0	0	0	Alter by create New splice site	54 % [45.68 % - 62.16 %]	0.496	0.52	0.005759
NM_000138.4:c.7570+2T>G	Wai HA, Lord J, Lyon M, Gunning A, Kelly H, Cibin P, Seaby EG, Spiers-Fitzgerald K, Lye J, Ellard S, Thomas NS, Bunyan DJ, et al. 2020. Blood RNA analysis can increase clinical diagnostic rate and resolve variants of uncertain significance. Genetics in Medicine 22:1005–1014.	c.7570+2T>G	chr15	-	48714147	substitution	T>G	NM_000138	FBN1	donor	2	IntronCons	Intron 61	265	Upstream SE	1	1	0	0	Alter by SPiCE	98.41 % [91.47 % - 99.96 %]	0.936	1	0.991574
NM_000138.4:c.7582T>C	Wai HA, Lord J, Lyon M, Gunning A, Kelly H, Cibin P, Seaby EG, Spiers-Fitzgerald K, Lye J, Ellard S, Thomas NS, Bunyan DJ, et al. 2020. Blood RNA analysis can increase clinical diagnostic rate and resolve variants of uncertain significance. Genetics in Medicine 22:1005–1014.	c.7582T>C	chr15	-	48713872	substitution	T>C	NM_000138	FBN1	acceptor	12	ExonESR	Exon 62	129	Normal	0	0	0	0	NTR	06.8 % [03.77 % - 11.14 %]	0.002	0.01	0.007634
NM_000138.4:c.7606G>A	Wai HA, Lord J, Lyon M, Gunning A, Kelly H, Cibin P, Seaby EG, Spiers-Fitzgerald K, Lye J, Ellard S, Thomas NS, Bunyan DJ, et al. 2020. Blood RNA analysis can increase clinical diagnostic rate and resolve variants of uncertain significance. Genetics in Medicine 22:1005–1014.	c.7606G>A	chr15	-	48713848	substitution	G>A	NM_000138	FBN1	acceptor	36	ExonESR	Exon 62	129	Exonic A3SS	1	0	1	0	Alter ESR	26.62 % [19.83 % - 34.34 %]	0.226	0.7	0.005936
NM_000138.4:c.7633C>T	Wai HA, Lord J, Lyon M, Gunning A, Kelly H, Cibin P, Seaby EG, Spiers-Fitzgerald K, Lye J, Ellard S, Thomas NS, Bunyan DJ, et al. 2020. Blood RNA analysis can increase clinical diagnostic rate and resolve variants of uncertain significance. Genetics in Medicine 22:1005–1014.	c.7633C>T	chr15	-	48713821	substitution	C>T	NM_000138	FBN1	acceptor	63	ExonESR	Exon 62	129	Normal	0	0	0	0	NTR	07.81 % [04.44 % - 12.56 %]	0.16	0	0.05258
NM_000138.4:c.7664G>T	Wai HA, Lord J, Lyon M, Gunning A, Kelly H, Cibin P, Seaby EG, Spiers-Fitzgerald K, Lye J, Ellard S, Thomas NS, Bunyan DJ, et al. 2020. Blood RNA analysis can increase clinical diagnostic rate and resolve variants of uncertain significance. Genetics in Medicine 22:1005–1014.	c.7664G>T	chr15	-	48713790	substitution	G>T	NM_000138	FBN1	donor	-36	ExonESR	Exon 62	129	Normal	0	0	0	0	NTR	05.03 % [02.44 % - 09.05 %]	0.132	0.01	0.00819
NM_000138.4:c.7754T>C	Wai HA, Lord J, Lyon M, Gunning A, Kelly H, Cibin P, Seaby EG, Spiers-Fitzgerald K, Lye J, Ellard S, Thomas NS, Bunyan DJ, et al. 2020. Blood RNA analysis can increase clinical diagnostic rate and resolve variants of uncertain significance. Genetics in Medicine 22:1005–1014.	c.7754T>C	chr15	-	48712949	substitution	T>C	NM_000138	FBN1	acceptor	55	ExonESR	Exon 63	120	Normal	0	0	0	0	NTR	07.81 % [04.44 % - 12.56 %]	0.07	0	0.007781
NM_000138.4:c.7916A>G	Wai HA, Lord J, Lyon M, Gunning A, Kelly H, Cibin P, Seaby EG, Spiers-Fitzgerald K, Lye J, Ellard S, Thomas NS, Bunyan DJ, et al. 2020. Blood RNA analysis can increase clinical diagnostic rate and resolve variants of uncertain significance. Genetics in Medicine 22:1005–1014.	c.7916A>G	chr15	-	48707868	substitution	A>G	NM_000138	FBN1	acceptor	97	ExonESR	Exon 64	232	Normal	0	0	0	0	NTR	07.8 % [04.53 % - 12.37 %]	0.028	0	0.00561
NM_000138.4:c.8037C>G	Wai HA, Lord J, Lyon M, Gunning A, Kelly H, Cibin P, Seaby EG, Spiers-Fitzgerald K, Lye J, Ellard S, Thomas NS, Bunyan DJ, et al. 2020. Blood RNA analysis can increase clinical diagnostic rate and resolve variants of uncertain significance. Genetics in Medicine 22:1005–1014.	c.8037C>G	chr15	-	48707747	substitution	C>G	NM_000138	FBN1	donor	-15	ExonESR	Exon 64	232	Normal	0	0	0	0	NTR	08.04 % [04.67 % - 12.73 %]	0.036	0	0.005615
NM_000138.4:c.8149G>A	Wai HA, Lord J, Lyon M, Gunning A, Kelly H, Cibin P, Seaby EG, Spiers-Fitzgerald K, Lye J, Ellard S, Thomas NS, Bunyan DJ, et al. 2020. Blood RNA analysis can increase clinical diagnostic rate and resolve variants of uncertain significance. Genetics in Medicine 22:1005–1014.	c.8149G>A	chr15	-	48704843	substitution	G>A	NM_000138	FBN1	donor	-78	ExonESR	Exon 65	175	Normal	0	0	0	0	NTR	03.43 % [01.39 % - 06.94 %]	0.052	0.04	0.006149
NM_000138.4:c.989-1G>A	Wai HA, Lord J, Lyon M, Gunning A, Kelly H, Cibin P, Seaby EG, Spiers-Fitzgerald K, Lye J, Ellard S, Thomas NS, Bunyan DJ, et al. 2020. Blood RNA analysis can increase clinical diagnostic rate and resolve variants of uncertain significance. Genetics in Medicine 22:1005–1014.	c.989-1G>A	chr15	-	48813015	substitution	G>A	NM_000138	FBN1	acceptor	-1	IntronCons	Intron 9	5312	Upstream SE	1	1	0	0	Alter by SPiCE	98.41 % [91.47 % - 99.96 %]	0.998	0.89	0.985172
NM_000179.2:c.3040_3042del	Wai HA, Lord J, Lyon M, Gunning A, Kelly H, Cibin P, Seaby EG, Spiers-Fitzgerald K, Lye J, Ellard S, Thomas NS, Bunyan DJ, et al. 2020. Blood RNA analysis can increase clinical diagnostic rate and resolve variants of uncertain significance. Genetics in Medicine 22:1005–1014.	c.3040_3042del	chr2	+	48028162_48028164	del	del	NM_000179	MSH6	donor	-133	Exon	Exon 4	2545	Normal	0	0	0	0	NTR	03.48 % [01.41 % - 07.04 %]	0.01	0	0.008227
NM_000179.2:c.3416G>A	Wai HA, Lord J, Lyon M, Gunning A, Kelly H, Cibin P, Seaby EG, Spiers-Fitzgerald K, Lye J, Ellard S, Thomas NS, Bunyan DJ, et al. 2020. Blood RNA analysis can increase clinical diagnostic rate and resolve variants of uncertain significance. Genetics in Medicine 22:1005–1014.	c.3416G>A	chr2	+	48030802	substitution	G>A	NM_000179	MSH6	donor	-23	ExonESR	Exon 5	266	Normal	0	0	0	0	NTR	08.25 % [04.79 % - 13.05 %]	0.022	0	0.009254
NM_000179.2:c.806C>G	Wai HA, Lord J, Lyon M, Gunning A, Kelly H, Cibin P, Seaby EG, Spiers-Fitzgerald K, Lye J, Ellard S, Thomas NS, Bunyan DJ, et al. 2020. Blood RNA analysis can increase clinical diagnostic rate and resolve variants of uncertain significance. Genetics in Medicine 22:1005–1014.	c.806C>G	chr2	+	48025928	substitution	C>G	NM_000179	MSH6	acceptor	179	Exon	Exon 4	2545	Normal	0	0	0	0	NTR	02.58 % [00.84 % - 05.91 %]	0.02	0.01	0.012569
NM_000179:c.3646+5G>A	Dragoš VŠ, Strojnik K, Klančar G, Škerl P, Stegel V, Blatnik A, Banjac M, Krajc M, Novaković S. 2022. Identification of Spliceogenic Variants beyond Canonical GT-AG Splice Sites in Hereditary Cancer Genes. International Journal of Molecular Sciences 23:7446.	c.3646+5G>A	chr2	+	48032851	substitution	G>A	NM_000179	MSH6	donor	5	IntronCons	Intron 7	496	exon 7 skipping	1	1	0	0	Alter by SPiCE	98.41 % [91.47 % - 99.96 %]	0.948	0.01	0.77542
NM_000249.2:c.1989+6T>G	Wai HA, Lord J, Lyon M, Gunning A, Kelly H, Cibin P, Seaby EG, Spiers-Fitzgerald K, Lye J, Ellard S, Thomas NS, Bunyan DJ, et al. 2020. Blood RNA analysis can increase clinical diagnostic rate and resolve variants of uncertain significance. Genetics in Medicine 22:1005–1014.	c.1989+6T>G	chr3	+	37090106	substitution	T>G	NM_000249	MLH1	donor	6	IntronCons	Intron 17	294	Normal	0	0	0	0	Alter by SPiCE	98.41 % [91.47 % - 99.96 %]	0.962	0.54	0.071631
NM_000249.2:c.80G>A	Wai HA, Lord J, Lyon M, Gunning A, Kelly H, Cibin P, Seaby EG, Spiers-Fitzgerald K, Lye J, Ellard S, Thomas NS, Bunyan DJ, et al. 2020. Blood RNA analysis can increase clinical diagnostic rate and resolve variants of uncertain significance. Genetics in Medicine 22:1005–1014.	c.80G>A	chr3	+	37035118	substitution	G>A	NM_000249	MLH1	donor	-37	ExonESR	Exon 1	314	Normal	0	0	0	0	NTR	05.03 % [02.44 % - 09.05 %]	0.17	0.03	0.012786
NM_000249.2:c.935A>C	Wai HA, Lord J, Lyon M, Gunning A, Kelly H, Cibin P, Seaby EG, Spiers-Fitzgerald K, Lye J, Ellard S, Thomas NS, Bunyan DJ, et al. 2020. Blood RNA analysis can increase clinical diagnostic rate and resolve variants of uncertain significance. Genetics in Medicine 22:1005–1014.	c.935A>C	chr3	+	37061851	substitution	A>C	NM_000249	MLH1	acceptor	51	ExonESR	Exon 11	154	Normal	0	0	0	0	Alter ESR	43.04 % [35.2 % - 51.14 %]	0.34	0	0.005992
NM_000251.2:c.860_868del	Wai HA, Lord J, Lyon M, Gunning A, Kelly H, Cibin P, Seaby EG, Spiers-Fitzgerald K, Lye J, Ellard S, Thomas NS, Bunyan DJ, et al. 2020. Blood RNA analysis can increase clinical diagnostic rate and resolve variants of uncertain significance. Genetics in Medicine 22:1005–1014.	c.860_868del	chr2	+	47641475_47641483	del	del	NM_000251	MSH2	acceptor	68	ExonESR	Exon 5	150	Normal	0	0	0	0	NTR	07.8 % [04.53 % - 12.37 %]	0.016	0	0.005621
NM_000256.3:c.1224-21A>G	Wai HA, Lord J, Lyon M, Gunning A, Kelly H, Cibin P, Seaby EG, Spiers-Fitzgerald K, Lye J, Ellard S, Thomas NS, Bunyan DJ, et al. 2020. Blood RNA analysis can increase clinical diagnostic rate and resolve variants of uncertain significance. Genetics in Medicine 22:1005–1014.	c.1224-21A>G	chr11	-	47364834	substitution	A>G	NM_000256	MYBPC3	acceptor	-21	IntronBP	Intron 13	229	Intronic A3SS	1	0	1	0	NTR	04.63 % [02.81 % - 07.14 %]	0.022	0.9	0.075404
NM_000256.3:c.1457+5G>C	Wai HA, Lord J, Lyon M, Gunning A, Kelly H, Cibin P, Seaby EG, Spiers-Fitzgerald K, Lye J, Ellard S, Thomas NS, Bunyan DJ, et al. 2020. Blood RNA analysis can increase clinical diagnostic rate and resolve variants of uncertain significance. Genetics in Medicine 22:1005–1014.	c.1457+5G>C	chr11	-	47364376	substitution	G>C	NM_000256	MYBPC3	donor	5	IntronCons	Intron 16	85	Upstream SE	1	1	0	0	Alter by SPiCE	96.71 % [92.49 % - 98.92 %]	0.78	0.93	0.085487
NM_000256.3:c.1624+4A>T	Wai HA, Lord J, Lyon M, Gunning A, Kelly H, Cibin P, Seaby EG, Spiers-Fitzgerald K, Lye J, Ellard S, Thomas NS, Bunyan DJ, et al. 2020. Blood RNA analysis can increase clinical diagnostic rate and resolve variants of uncertain significance. Genetics in Medicine 22:1005–1014.	c.1624+4A>T	chr11	-	47364125	substitution	A>T	NM_000256	MYBPC3	donor	4	IntronCons	Intron 17	421	Upstream SE	1	1	0	0	Alter by SPiCE	98.41 % [91.47 % - 99.96 %]	0.972	0.16	0.011365
NM_000256.3:c.3815-10T>G	Wai HA, Lord J, Lyon M, Gunning A, Kelly H, Cibin P, Seaby EG, Spiers-Fitzgerald K, Lye J, Ellard S, Thomas NS, Bunyan DJ, et al. 2020. Blood RNA analysis can increase clinical diagnostic rate and resolve variants of uncertain significance. Genetics in Medicine 22:1005–1014.	c.3815-10T>G	chr11	-	47353442	substitution	T>G	NM_000256	MYBPC3	acceptor	-10	IntronCons	Intron 33	190	Normal	0	0	0	0	NTR	01.85 % [00.38 % - 05.32 %]	0.016	0.37	0.006567
NM_000264.4:c.2704-11C>T	Wai HA, Lord J, Lyon M, Gunning A, Kelly H, Cibin P, Seaby EG, Spiers-Fitzgerald K, Lye J, Ellard S, Thomas NS, Bunyan DJ, et al. 2020. Blood RNA analysis can increase clinical diagnostic rate and resolve variants of uncertain significance. Genetics in Medicine 22:1005–1014.	c.2704-11C>T	chr9	-	98222076	substitution	C>T	NM_000264	PTCH1	acceptor	-11	IntronCons	Intron 16	2072	Normal	0	0	0	0	NTR	04.63 % [02.81 % - 07.14 %]	0.004	0	0.009681
NM_000314.4:c.165-13-10del	Wai HA, Lord J, Lyon M, Gunning A, Kelly H, Cibin P, Seaby EG, Spiers-Fitzgerald K, Lye J, Ellard S, Thomas NS, Bunyan DJ, et al. 2020. Blood RNA analysis can increase clinical diagnostic rate and resolve variants of uncertain significance. Genetics in Medicine 22:1005–1014.	c.165-13_165-10del	chr10	+	89685257_89685257	del	del	NM_000314	PTEN	acceptor	-13	IntronPolyTC	Intron 2	31403	Normal	0	0	0	0	NTR	04.63 % [02.81 % - 07.14 %]	0.002	0.01	0.006407
NM_000314.4:c.253G>C	Wai HA, Lord J, Lyon M, Gunning A, Kelly H, Cibin P, Seaby EG, Spiers-Fitzgerald K, Lye J, Ellard S, Thomas NS, Bunyan DJ, et al. 2020. Blood RNA analysis can increase clinical diagnostic rate and resolve variants of uncertain significance. Genetics in Medicine 22:1005–1014.	c.253G>C	chr10	+	89690846	substitution	G>C	NM_000314	PTEN	donor	-1	ExonESRCons	Exon 4	44	Upstream SE	1	1	0	0	Alter by SPiCE	85.91 % [79.27 % - 91.06 %]	0.766	0.55	0.995394
NM_000314.4:c.373A>G	Wai HA, Lord J, Lyon M, Gunning A, Kelly H, Cibin P, Seaby EG, Spiers-Fitzgerald K, Lye J, Ellard S, Thomas NS, Bunyan DJ, et al. 2020. Blood RNA analysis can increase clinical diagnostic rate and resolve variants of uncertain significance. Genetics in Medicine 22:1005–1014.	c.373A>G	chr10	+	89692889	substitution	A>G	NM_000314	PTEN	donor	-120	ExonESR	Exon 5	239	Normal	0	0	0	0	NTR	03.48 % [01.41 % - 07.04 %]	0.014	0.02	0.008365
NM_000314.4:c.553C>G	Wai HA, Lord J, Lyon M, Gunning A, Kelly H, Cibin P, Seaby EG, Spiers-Fitzgerald K, Lye J, Ellard S, Thomas NS, Bunyan DJ, et al. 2020. Blood RNA analysis can increase clinical diagnostic rate and resolve variants of uncertain significance. Genetics in Medicine 22:1005–1014.	c.553C>G	chr10	+	89711935	substitution	C>G	NM_000314	PTEN	acceptor	61	ExonESR	Exon 6	142	Normal	0	0	0	0	NTR	07.81 % [04.44 % - 12.56 %]	0.004	0	0.005652
NM_000314.4:c.593T>C	Wai HA, Lord J, Lyon M, Gunning A, Kelly H, Cibin P, Seaby EG, Spiers-Fitzgerald K, Lye J, Ellard S, Thomas NS, Bunyan DJ, et al. 2020. Blood RNA analysis can increase clinical diagnostic rate and resolve variants of uncertain significance. Genetics in Medicine 22:1005–1014.	c.593T>C	chr10	+	89711975	substitution	T>C	NM_000314	PTEN	donor	-42	ExonESR	Exon 6	142	Normal	0	0	0	0	NTR	05.03 % [02.44 % - 09.05 %]	0.004	0	0.005759
NM_000314.4:c.-66_-64del	Wai HA, Lord J, Lyon M, Gunning A, Kelly H, Cibin P, Seaby EG, Spiers-Fitzgerald K, Lye J, Ellard S, Thomas NS, Bunyan DJ, et al. 2020. Blood RNA analysis can increase clinical diagnostic rate and resolve variants of uncertain significance. Genetics in Medicine 22:1005–1014.	c.-66_-64del	chr10	+	89624161_89624163	del	del	NM_000314	PTEN	donor	-145	Exon	Exon 1	1111	Normal	0	0	0	0	NTR	03.48 % [01.41 % - 07.04 %]	0.036	0	0.005949
NM_000314.4:c.830C>T	Wai HA, Lord J, Lyon M, Gunning A, Kelly H, Cibin P, Seaby EG, Spiers-Fitzgerald K, Lye J, Ellard S, Thomas NS, Bunyan DJ, et al. 2020. Blood RNA analysis can increase clinical diagnostic rate and resolve variants of uncertain significance. Genetics in Medicine 22:1005–1014.	c.830C>T	chr10	+	89720679	substitution	C>T	NM_000314	PTEN	acceptor	29	ExonESR	Exon 8	225	Normal	0	0	0	0	NTR	03.72 % [01.51 % - 07.52 %]	0.064	0.1	0.005687
NM_000368.4:c.211-7T>G	Wai HA, Lord J, Lyon M, Gunning A, Kelly H, Cibin P, Seaby EG, Spiers-Fitzgerald K, Lye J, Ellard S, Thomas NS, Bunyan DJ, et al. 2020. Blood RNA analysis can increase clinical diagnostic rate and resolve variants of uncertain significance. Genetics in Medicine 22:1005–1014.	c.211-7T>G	chr9	-	135801133	substitution	T>G	NM_000368	TSC1	acceptor	-7	IntronCons	Intron 4	1461	Intronic A3SS	1	0	1	0	Alter by SPiCE + Alter by create New splice site	69.33 % [61.29 % - 76.59 %]	0.626	0.99	0.99311
NM_000368.4:c.914-24_914-8del	Wai HA, Lord J, Lyon M, Gunning A, Kelly H, Cibin P, Seaby EG, Spiers-Fitzgerald K, Lye J, Ellard S, Thomas NS, Bunyan DJ, et al. 2020. Blood RNA analysis can increase clinical diagnostic rate and resolve variants of uncertain significance. Genetics in Medicine 22:1005–1014.	c.914-24_914-8del	chr9	-	135786979_135786963	del	del	NM_000368	TSC1	acceptor	-24	IntronConsPolyTCBP	Intron 9	713	Downstream SE	1	1	0	0	Alter by SPiCE + Alter by MES (Poly TC)	98.41 % [91.47 % - 99.96 %]	0.89	0	0.126603
NM_000430.3:c.1002+6T>A	Wai HA, Lord J, Lyon M, Gunning A, Kelly H, Cibin P, Seaby EG, Spiers-Fitzgerald K, Lye J, Ellard S, Thomas NS, Bunyan DJ, et al. 2020. Blood RNA analysis can increase clinical diagnostic rate and resolve variants of uncertain significance. Genetics in Medicine 22:1005–1014.	c.1002+6T>A	chr17	+	2579906	substitution	T>A	NM_000430	PAFAH1B1	donor	6	IntronCons	Intron 9	3557	Upstream SE	1	1	0	0	Alter by SPiCE	98.11 % [94.59 % - 99.61 %]	0.816	0.36	0.879797
NM_000430.3:c.900+3A>G	Wai HA, Lord J, Lyon M, Gunning A, Kelly H, Cibin P, Seaby EG, Spiers-Fitzgerald K, Lye J, Ellard S, Thomas NS, Bunyan DJ, et al. 2020. Blood RNA analysis can increase clinical diagnostic rate and resolve variants of uncertain significance. Genetics in Medicine 22:1005–1014.	c.900+3A>G	chr17	+	2577585	substitution	A>G	NM_000430	PAFAH1B1	donor	3	IntronCons	Intron 8	2216	Exonic A5SS	1	0	1	0	Alter by SPiCE	98.41 % [91.47 % - 99.96 %]	0.894	0.24	0.923445
NM_000455:c.597G>A	Cerasuolo A, Cammarota F, Duraturo F, Staiano A, Martinelli M, Miele E, Izzo P, De Rosa M. 2020. Implications of Splicing Alterations in the Onset and Phenotypic Variability of a Family with Subclinical Manifestation of Peutz–Jeghers Syndrome: Bioinformatic and Molecular Evidence. International Journal of Molecular Sciences 21:8201.	c.597G>A	chr19	+	1220504	substitution	G>A	NM_000455	STK11	donor	-1	ExonESRCons	Exon 4	133	exon 4 skipping	1	1	0	0	Alter by SPiCE	98.41 % [91.47 % - 99.96 %]	1	0.36	0.999497
NM_000455:c.615G>A	Dragoš VŠ, Stegel V, Blatnik A, Klančar G, Krajc M, Novaković S. 2021. New Approach for Detection of Normal Alternative Splicing Events and Aberrant Spliceogenic Transcripts with Long-Range PCR and Deep RNA Sequencing. Biology 10:706.	c.615G>A	chr19	+	1220597	substitution	G>A	NM_000455	STK11	acceptor	18	ExonESR	Exon 5	137	Normal	0	0	0	0	Alter ESR	43.04 % [35.2 % - 51.14 %]	0.332	0.67	0.007066
NM_000455:c.735-10C>A	Terkelsen T, Larsen OH, Vang S, Jensen UB, Wikman F. 2020. Deleterious mis-splicing of STK11 caused by a novel single-nucleotide substitution in the 3′ polypyrimidine tract of intron five. Molecular Genetics & Genomic Medicine 8:e1381.	c.735-10C>A	chr19	+	1221202	substitution	C>A	NM_000455	STK11	acceptor	-10	IntronCons	Intron 5	495	use of acceptor splice site 8 nt upstream of natural splice site	1	0	1	0	Alter by SPiCE + Alter by create New splice site	98.41 % [91.47 % - 99.96 %]	0.886	1	0.999991
NM_000455:c.863-5_863-3del	Dragoš VŠ, Stegel V, Blatnik A, Klančar G, Krajc M, Novaković S. 2021. New Approach for Detection of Normal Alternative Splicing Events and Aberrant Spliceogenic Transcripts with Long-Range PCR and Deep RNA Sequencing. Biology 10:706.	c.863-5_863-3del	chr19	+	1221943_1221945	del	del	NM_000455	STK11	acceptor	-5	IntronCons	Intron 6	608	exon 7 skipping	1	1	0	0	Alter by SPiCE	99.33 % [96.34 % - 99.98 %]	0.83	0.07	0.124198
NM_000535:c.164-1G>C	Ryu J-S, Lee H-Y, Cho EH, Yoon K-A, Kim M-K, Joo J, Lee E-S, Kang H-S, Lee S, Lee DO, Lim MC, Kong S-Y. 2020. Exon splicing analysis of intronic variants in multigene cancer panel testing for hereditary breast/ovarian cancer. Cancer Science 111:3912–3925.	c.164-1G>C	chr7	-	6043690	substitution	G>C	NM_000535	PMS2	acceptor	-1	IntronCons	Intron 2	1833	use of acceptor splice site 8 nt downstream of natural splice site	1	0	1	0	Alter by SPiCE	98.41 % [91.47 % - 99.96 %]	1	0.99	0.011438
NM_000546.4:c.623A>G	Wai HA, Lord J, Lyon M, Gunning A, Kelly H, Cibin P, Seaby EG, Spiers-Fitzgerald K, Lye J, Ellard S, Thomas NS, Bunyan DJ, et al. 2020. Blood RNA analysis can increase clinical diagnostic rate and resolve variants of uncertain significance. Genetics in Medicine 22:1005–1014.	c.623A>G	chr17	-	7578226	substitution	A>G	NM_000546	TP53	donor	-50	ExonESR	Exon 6	113	Normal	0	0	0	0	NTR	04.35 % [02.01 % - 08.09 %]	0.046	0.04	0.005838
NM_000546.4:c.783-60G>A	Wai HA, Lord J, Lyon M, Gunning A, Kelly H, Cibin P, Seaby EG, Spiers-Fitzgerald K, Lye J, Ellard S, Thomas NS, Bunyan DJ, et al. 2020. Blood RNA analysis can increase clinical diagnostic rate and resolve variants of uncertain significance. Genetics in Medicine 22:1005–1014.	c.783-60G>A	chr17	-	7577215	substitution	G>A	NM_000546	TP53	acceptor	-60	Intron	Intron 7	343	Normal	0	0	0	0	NTR	00.97 % [00.26 % - 02.46 %]	0.004	0	0.006052
NM_000546:c.74+23C>T	Dragoš VŠ, Strojnik K, Klančar G, Škerl P, Stegel V, Blatnik A, Banjac M, Krajc M, Novaković S. 2022. Identification of Spliceogenic Variants beyond Canonical GT-AG Splice Sites in Hereditary Cancer Genes. International Journal of Molecular Sciences 23:7446.	c.74+23C>T	chr17	-	7579816	substitution	C>T	NM_000546	TP53	donor	23	Intron	Intron 2	117	use of donor splice site 21 nt downstream of natural splice site	1	0	1	0	Alter by create New splice site	47.89 % [39.44 % - 56.42 %]	0.388	0.49	0.014542
NM_000548.3:c.4492A>C	Wai HA, Lord J, Lyon M, Gunning A, Kelly H, Cibin P, Seaby EG, Spiers-Fitzgerald K, Lye J, Ellard S, Thomas NS, Bunyan DJ, et al. 2020. Blood RNA analysis can increase clinical diagnostic rate and resolve variants of uncertain significance. Genetics in Medicine 22:1005–1014.	c.4492A>C	chr16	+	2134715	substitution	A>C	NM_000548	TSC2	donor	-2	ExonESRCons	Exon 34	488	Exonic A5SS	1	0	1	0	Alter by SPiCE	99.33 % [96.34 % - 99.98 %]	0.822	0.41	0.6558
NM_001009944.2:c.1723-23T>C	Wai HA, Lord J, Lyon M, Gunning A, Kelly H, Cibin P, Seaby EG, Spiers-Fitzgerald K, Lye J, Ellard S, Thomas NS, Bunyan DJ, et al. 2020. Blood RNA analysis can increase clinical diagnostic rate and resolve variants of uncertain significance. Genetics in Medicine 22:1005–1014.	c.1723-23T>C	chr16	-	2166142	substitution	T>C	NM_001009944	PKD1	acceptor	-23	IntronBP	Intron 8	410	Normal	0	0	0	0	Alter BP	23.61 % [16.94 % - 31.4 %]	0.166	0.13	0.014991
NM_001011.3:c.507+3A>G	Wai HA, Lord J, Lyon M, Gunning A, Kelly H, Cibin P, Seaby EG, Spiers-Fitzgerald K, Lye J, Ellard S, Thomas NS, Bunyan DJ, et al. 2020. Blood RNA analysis can increase clinical diagnostic rate and resolve variants of uncertain significance. Genetics in Medicine 22:1005–1014.	c.507+3A>G	chr2	+	3627853	substitution	A>G	NM_001011	RPS7	donor	3	IntronCons	Intron 6	544	Normal	0	0	0	0	Alter by SPiCE	98.41 % [91.47 % - 99.96 %]	0.954	0.08	0.488887
NM_001110556.1:c.2747A>T	Wai HA, Lord J, Lyon M, Gunning A, Kelly H, Cibin P, Seaby EG, Spiers-Fitzgerald K, Lye J, Ellard S, Thomas NS, Bunyan DJ, et al. 2020. Blood RNA analysis can increase clinical diagnostic rate and resolve variants of uncertain significance. Genetics in Medicine 22:1005–1014.	c.2747A>T	chrX	-	153590426	substitution	A>T	NM_001110556	FLNA	donor	-80	ExonESR	Exon 19	170	Normal	0	0	0	0	NTR	03.43 % [01.39 % - 06.94 %]	0.002	0	0.005576
NM_001142864.2:c.6651C>A	Wai HA, Lord J, Lyon M, Gunning A, Kelly H, Cibin P, Seaby EG, Spiers-Fitzgerald K, Lye J, Ellard S, Thomas NS, Bunyan DJ, et al. 2020. Blood RNA analysis can increase clinical diagnostic rate and resolve variants of uncertain significance. Genetics in Medicine 22:1005–1014.	c.6651C>A	chr16	-	88783440	substitution	C>A	NM_001142864	PIEZO1	donor	-10	ExonESR	Exon 45	189	Normal	0	0	0	0	NTR	05.05 % [02.45 % - 09.09 %]	0.036	0	0.006172
NM_001142864.2:c.6963C>T	Wai HA, Lord J, Lyon M, Gunning A, Kelly H, Cibin P, Seaby EG, Spiers-Fitzgerald K, Lye J, Ellard S, Thomas NS, Bunyan DJ, et al. 2020. Blood RNA analysis can increase clinical diagnostic rate and resolve variants of uncertain significance. Genetics in Medicine 22:1005–1014.	c.6963C>T	chr16	-	88782855	substitution	C>T	NM_001142864	PIEZO1	acceptor	37	ExonESR	Exon 48	123	Normal	0	0	0	0	NTR	03.59 % [01.56 % - 06.95 %]	0.016	0.01	0.005551
NM_001146289.1:c.1224-80G>A	Wai HA, Lord J, Lyon M, Gunning A, Kelly H, Cibin P, Seaby EG, Spiers-Fitzgerald K, Lye J, Ellard S, Thomas NS, Bunyan DJ, et al. 2020. Blood RNA analysis can increase clinical diagnostic rate and resolve variants of uncertain significance. Genetics in Medicine 22:1005–1014.	c.1224-80G>A	chr1	-	43220741	substitution	G>A	NM_001146289	P3H1	acceptor	-80	Intron	Intron 7	174	Intronic A5SS, Intronic A3SS, IR	1	0	1	0	Alter by create New splice site	26.62 % [19.83 % - 34.34 %]	0.228	0.62	0.007551
NM_001174067.1:c.1029G>A	Wai HA, Lord J, Lyon M, Gunning A, Kelly H, Cibin P, Seaby EG, Spiers-Fitzgerald K, Lye J, Ellard S, Thomas NS, Bunyan DJ, et al. 2020. Blood RNA analysis can increase clinical diagnostic rate and resolve variants of uncertain significance. Genetics in Medicine 22:1005–1014.	c.1029G>A	chr8	-	38282027	substitution	G>A	NM_001174067	FGFR1	donor	-1	ExonESRCons	Exon 8	191	Exonic A5SS	1	0	1	0	Alter by SPiCE	98.41 % [91.47 % - 99.96 %]	0.998	0.77	0.99201
NM_001256182.1:c.5511G>A	Wai HA, Lord J, Lyon M, Gunning A, Kelly H, Cibin P, Seaby EG, Spiers-Fitzgerald K, Lye J, Ellard S, Thomas NS, Bunyan DJ, et al. 2020. Blood RNA analysis can increase clinical diagnostic rate and resolve variants of uncertain significance. Genetics in Medicine 22:1005–1014.	c.5511G>A	chr16	-	89347439	substitution	G>A	NM_001256182	ANKRD11	donor	-1960	Exon	Exon 10	6578	Normal (single exon RT-PCR)	0	0	0	0	NTR	02.51 % [00.82 % - 05.77 %]	0.074	0	0.005533
NM_001271.3:c.4138-6T>G	Wai HA, Lord J, Lyon M, Gunning A, Kelly H, Cibin P, Seaby EG, Spiers-Fitzgerald K, Lye J, Ellard S, Thomas NS, Bunyan DJ, et al. 2020. Blood RNA analysis can increase clinical diagnostic rate and resolve variants of uncertain significance. Genetics in Medicine 22:1005–1014.	c.4138-6T>G	chr15	+	93545401	substitution	T>G	NM_001271	CHD2	acceptor	-6	IntronCons	Intron 32	1536	Downstream SE	1	1	0	0	Alter by SPiCE	54 % [45.68 % - 62.16 %]	0.462	0	0.012087
NM_001286074.1:c.488C>A	Wai HA, Lord J, Lyon M, Gunning A, Kelly H, Cibin P, Seaby EG, Spiers-Fitzgerald K, Lye J, Ellard S, Thomas NS, Bunyan DJ, et al. 2020. Blood RNA analysis can increase clinical diagnostic rate and resolve variants of uncertain significance. Genetics in Medicine 22:1005–1014.	c.488C>A	chrX	+	70595092	substitution	C>A	NM_001286074	TAF1	donor	-45	ExonESR	Exon 4	120	Normal	0	0	0	0	Alter ESR	35.81 % [28.11 % - 44.1 %]	0.3	0.12	0.005809
NM_001306210.1:c.574G>C	Wai HA, Lord J, Lyon M, Gunning A, Kelly H, Cibin P, Seaby EG, Spiers-Fitzgerald K, Lye J, Ellard S, Thomas NS, Bunyan DJ, et al. 2020. Blood RNA analysis can increase clinical diagnostic rate and resolve variants of uncertain significance. Genetics in Medicine 22:1005–1014.	c.574G>C	chr9	+	101895009	substitution	G>C	NM_001306210	TGFBR1	donor	-13	ExonESR	Exon 3	243	Upstream SE	1	1	0	0	NTR	08.04 % [04.67 % - 12.73 %]	0	0.01	0.282359
NM_001308632.1:c.1620C>T	Wai HA, Lord J, Lyon M, Gunning A, Kelly H, Cibin P, Seaby EG, Spiers-Fitzgerald K, Lye J, Ellard S, Thomas NS, Bunyan DJ, et al. 2020. Blood RNA analysis can increase clinical diagnostic rate and resolve variants of uncertain significance. Genetics in Medicine 22:1005–1014.	c.1620C>T	chr19	+	50910365	substitution	C>T	NM_001308632	POLD1	donor	-67	ExonESR	Exon 12	192	Normal (single exon RT-PCR)	0	0	0	0	NTR	05.1 % [02.47 % - 09.18 %]	0.038	0	0.00651
NM_001363.3:c.915+10G>A	Wai HA, Lord J, Lyon M, Gunning A, Kelly H, Cibin P, Seaby EG, Spiers-Fitzgerald K, Lye J, Ellard S, Thomas NS, Bunyan DJ, et al. 2020. Blood RNA analysis can increase clinical diagnostic rate and resolve variants of uncertain significance. Genetics in Medicine 22:1005–1014.	c.915+10G>A	chrX	+	153997595	substitution	G>A	NM_001363	DKC1	donor	10	Intron	Intron 9	1448	Intronic A5SS	1	0	1	0	Alter by create New splice site	23.61 % [16.94 % - 31.4 %]	0.14	0.87	0.022181
NM_001399.4:c.957C>G	Wai HA, Lord J, Lyon M, Gunning A, Kelly H, Cibin P, Seaby EG, Spiers-Fitzgerald K, Lye J, Ellard S, Thomas NS, Bunyan DJ, et al. 2020. Blood RNA analysis can increase clinical diagnostic rate and resolve variants of uncertain significance. Genetics in Medicine 22:1005–1014.	c.957C>G	chrX	+	69255240	substitution	C>G	NM_001399	EDA	acceptor	33	ExonESR	Exon 8	4115	Normal	0	0	0	0	Alter by create New splice site	35.81 % [28.11 % - 44.1 %]	0.316	0	0.017075
NM_001457.3:c.6091+1G>T	Wai HA, Lord J, Lyon M, Gunning A, Kelly H, Cibin P, Seaby EG, Spiers-Fitzgerald K, Lye J, Ellard S, Thomas NS, Bunyan DJ, et al. 2020. Blood RNA analysis can increase clinical diagnostic rate and resolve variants of uncertain significance. Genetics in Medicine 22:1005–1014.	c.6091+1G>T	chr3	+	58134580	substitution	G>T	NM_001457	FLNB	donor	1	IntronCons	Intron 36	997	Exonic A5SS	1	0	1	0	Alter by SPiCE	98.41 % [91.47 % - 99.96 %]	1	1	0.975075
NM_001605.2:c.2286G>A	Wai HA, Lord J, Lyon M, Gunning A, Kelly H, Cibin P, Seaby EG, Spiers-Fitzgerald K, Lye J, Ellard S, Thomas NS, Bunyan DJ, et al. 2020. Blood RNA analysis can increase clinical diagnostic rate and resolve variants of uncertain significance. Genetics in Medicine 22:1005–1014.	c.2286G>A	chr16	-	70289631	substitution	G>A	NM_001605	AARS	donor	-1	ExonESRCons	Exon 16	109	IR	1	0	0	0	Alter by SPiCE	98.41 % [91.47 % - 99.96 %]	0.928	0.73	0.969538
NM_001845.4:c.324+1G>A	Wai HA, Lord J, Lyon M, Gunning A, Kelly H, Cibin P, Seaby EG, Spiers-Fitzgerald K, Lye J, Ellard S, Thomas NS, Bunyan DJ, et al. 2020. Blood RNA analysis can increase clinical diagnostic rate and resolve variants of uncertain significance. Genetics in Medicine 22:1005–1014.	c.324+1G>A	chr13	-	110864920	substitution	G>A	NM_001845	COL4A1	donor	1	IntronCons	Intron 5	94	Upstream SE	1	1	0	0	Alter by SPiCE	98.41 % [91.47 % - 99.96 %]	0.998	0.97	0.907081
NM_001999.3:c.4594+3A>G	Wai HA, Lord J, Lyon M, Gunning A, Kelly H, Cibin P, Seaby EG, Spiers-Fitzgerald K, Lye J, Ellard S, Thomas NS, Bunyan DJ, et al. 2020. Blood RNA analysis can increase clinical diagnostic rate and resolve variants of uncertain significance. Genetics in Medicine 22:1005–1014.	c.4594+3A>G	chr5	-	127654568	substitution	A>G	NM_001999	FBN2	donor	3	IntronCons	Intron 35	607	Upstream SE, Double SE upstream and downstream	1	1	0	0	Alter by SPiCE	96.71 % [92.49 % - 98.92 %]	0.806	0.21	0.957862
NM_002397.4:c.638-2A>G	Wai HA, Lord J, Lyon M, Gunning A, Kelly H, Cibin P, Seaby EG, Spiers-Fitzgerald K, Lye J, Ellard S, Thomas NS, Bunyan DJ, et al. 2020. Blood RNA analysis can increase clinical diagnostic rate and resolve variants of uncertain significance. Genetics in Medicine 22:1005–1014.	c.638-2A>G	chr5	-	88027720	substitution	A>G	NM_002397	MEF2C	acceptor	-2	IntronCons	Intron 6	17168	Downstream SE	1	1	0	0	Alter by SPiCE	98.41 % [91.47 % - 99.96 %]	1	0.99	0.954991
NM_002397.4:c.835-9T>G	Wai HA, Lord J, Lyon M, Gunning A, Kelly H, Cibin P, Seaby EG, Spiers-Fitzgerald K, Lye J, Ellard S, Thomas NS, Bunyan DJ, et al. 2020. Blood RNA analysis can increase clinical diagnostic rate and resolve variants of uncertain significance. Genetics in Medicine 22:1005–1014.	c.835-9T>G	chr5	-	88025173	substitution	T>G	NM_002397	MEF2C	acceptor	-9	IntronCons	Intron 8	863	Intronic A3SS	1	0	1	0	Alter by SPiCE	98.41 % [91.47 % - 99.96 %]	0.984	1	0.998411
NM_002485:c.584G>A	Dragoš VŠ, Stegel V, Blatnik A, Klančar G, Krajc M, Novaković S. 2021. New Approach for Detection of Normal Alternative Splicing Events and Aberrant Spliceogenic Transcripts with Long-Range PCR and Deep RNA Sequencing. Biology 10:706.	c.584G>A	chr8	-	90990448	substitution	G>A	NM_002485	NBN	donor	-1	ExonCons	Exon 5	104	exon 5 skipping	1	1	0	0	Alter by SPiCE	98.41 % [91.47 % - 99.96 %]	1	0	0.005586
NM_002878:c.145-2A>G	Bueno-Martínez E, Sanoguera-Miralles L, Valenzuela-Palomo A, Lorca V, Gómez-Sanz A, Carvalho S, Allen J, Infante M, Pérez-Segura P, Lázaro C, Easton DF, Devilee P, et al. 2021. RAD51D Aberrant Splicing in Breast Cancer: Identification of Splicing Regulatory Elements and Minigene-Based Evaluation of 53 DNA Variants. Cancers 13:2845.	c.145-2A>G	chr17	-	33445640	substitution	A>G	NM_002878	RAD51D	acceptor	-2	IntronCons	Intron 2	491	exon 3 skipping and exon 3 to 5 skipping	1	1	0	0	Alter by SPiCE	98.41 % [91.47 % - 99.96 %]	1	0.95	0.961597
NM_002878:c.163C>G	Bueno-Martínez E, Sanoguera-Miralles L, Valenzuela-Palomo A, Lorca V, Gómez-Sanz A, Carvalho S, Allen J, Infante M, Pérez-Segura P, Lázaro C, Easton DF, Devilee P, et al. 2021. RAD51D Aberrant Splicing in Breast Cancer: Identification of Splicing Regulatory Elements and Minigene-Based Evaluation of 53 DNA Variants. Cancers 13:2845.	c.163C>G	chr17	-	33445620	substitution	C>G	NM_002878	RAD51D	acceptor	19	ExonESR	Exon 3	119	exon 3 to 5 skipping and exon 3 skipping	1	1	0	0	Alter ESR	43.04 % [35.2 % - 51.14 %]	0.366	0.05	0.005777
NM_002878:c.163C>T	Bueno-Martínez E, Sanoguera-Miralles L, Valenzuela-Palomo A, Lorca V, Gómez-Sanz A, Carvalho S, Allen J, Infante M, Pérez-Segura P, Lázaro C, Easton DF, Devilee P, et al. 2021. RAD51D Aberrant Splicing in Breast Cancer: Identification of Splicing Regulatory Elements and Minigene-Based Evaluation of 53 DNA Variants. Cancers 13:2845.	c.163C>T	chr17	-	33445620	substitution	C>T	NM_002878	RAD51D	acceptor	19	ExonESR	Exon 3	119	Normal	0	0	0	0	NTR	09.76 % [06.06 % - 14.67 %]	0.142	0.03	0.528828
NM_002878:c.171G>A	Bueno-Martínez E, Sanoguera-Miralles L, Valenzuela-Palomo A, Lorca V, Gómez-Sanz A, Carvalho S, Allen J, Infante M, Pérez-Segura P, Lázaro C, Easton DF, Devilee P, et al. 2021. RAD51D Aberrant Splicing in Breast Cancer: Identification of Splicing Regulatory Elements and Minigene-Based Evaluation of 53 DNA Variants. Cancers 13:2845.	c.171G>A	chr17	-	33445612	substitution	G>A	NM_002878	RAD51D	acceptor	27	ExonESR	Exon 3	119	Normal	0	0	0	0	Alter ESR	43.04 % [35.2 % - 51.14 %]	0.348	0.02	0.005632
NM_002878:c.175G>T	Bueno-Martínez E, Sanoguera-Miralles L, Valenzuela-Palomo A, Lorca V, Gómez-Sanz A, Carvalho S, Allen J, Infante M, Pérez-Segura P, Lázaro C, Easton DF, Devilee P, et al. 2021. RAD51D Aberrant Splicing in Breast Cancer: Identification of Splicing Regulatory Elements and Minigene-Based Evaluation of 53 DNA Variants. Cancers 13:2845.	c.175G>T	chr17	-	33445608	substitution	G>T	NM_002878	RAD51D	acceptor	31	ExonESR	Exon 3	119	Normal	0	0	0	0	NTR	03.59 % [01.56 % - 06.95 %]	0.044	0.21	0.006022
NM_002878:c.178C>T	Bueno-Martínez E, Sanoguera-Miralles L, Valenzuela-Palomo A, Lorca V, Gómez-Sanz A, Carvalho S, Allen J, Infante M, Pérez-Segura P, Lázaro C, Easton DF, Devilee P, et al. 2021. RAD51D Aberrant Splicing in Breast Cancer: Identification of Splicing Regulatory Elements and Minigene-Based Evaluation of 53 DNA Variants. Cancers 13:2845.	c.178C>T	chr17	-	33445605	substitution	C>T	NM_002878	RAD51D	acceptor	34	ExonESR	Exon 3	119	Normal	0	0	0	0	NTR	03.59 % [01.56 % - 06.95 %]	0.114	0.09	0.006362
NM_002878:c.180G>A	Bueno-Martínez E, Sanoguera-Miralles L, Valenzuela-Palomo A, Lorca V, Gómez-Sanz A, Carvalho S, Allen J, Infante M, Pérez-Segura P, Lázaro C, Easton DF, Devilee P, et al. 2021. RAD51D Aberrant Splicing in Breast Cancer: Identification of Splicing Regulatory Elements and Minigene-Based Evaluation of 53 DNA Variants. Cancers 13:2845.	c.180G>A	chr17	-	33445603	substitution	G>A	NM_002878	RAD51D	acceptor	36	ExonESR	Exon 3	119	Normal	0	0	0	0	NTR	03.59 % [01.56 % - 06.95 %]	0.002	0.02	0.005565
NM_002878:c.180G>T	Bueno-Martínez E, Sanoguera-Miralles L, Valenzuela-Palomo A, Lorca V, Gómez-Sanz A, Carvalho S, Allen J, Infante M, Pérez-Segura P, Lázaro C, Easton DF, Devilee P, et al. 2021. RAD51D Aberrant Splicing in Breast Cancer: Identification of Splicing Regulatory Elements and Minigene-Based Evaluation of 53 DNA Variants. Cancers 13:2845.	c.180G>T	chr17	-	33445603	substitution	G>T	NM_002878	RAD51D	acceptor	36	ExonESR	Exon 3	119	Normal	0	0	0	0	NTR	03.59 % [01.56 % - 06.95 %]	0.002	0.02	0.005565
NM_002878:c.184T>A	Bueno-Martínez E, Sanoguera-Miralles L, Valenzuela-Palomo A, Lorca V, Gómez-Sanz A, Carvalho S, Allen J, Infante M, Pérez-Segura P, Lázaro C, Easton DF, Devilee P, et al. 2021. RAD51D Aberrant Splicing in Breast Cancer: Identification of Splicing Regulatory Elements and Minigene-Based Evaluation of 53 DNA Variants. Cancers 13:2845.	c.184T>A	chr17	-	33445599	substitution	T>A	NM_002878	RAD51D	acceptor	40	ExonESR	Exon 3	119	Normal	0	0	0	0	NTR	05.41 % [02.62 % - 09.72 %]	0.058	0	0.005624
NM_002878:c.185C>T	Bueno-Martínez E, Sanoguera-Miralles L, Valenzuela-Palomo A, Lorca V, Gómez-Sanz A, Carvalho S, Allen J, Infante M, Pérez-Segura P, Lázaro C, Easton DF, Devilee P, et al. 2021. RAD51D Aberrant Splicing in Breast Cancer: Identification of Splicing Regulatory Elements and Minigene-Based Evaluation of 53 DNA Variants. Cancers 13:2845.	c.185C>T	chr17	-	33445598	substitution	C>T	NM_002878	RAD51D	acceptor	41	ExonESR	Exon 3	119	Normal	0	0	0	0	NTR	05.41 % [02.62 % - 09.72 %]	0.036	0.03	0.006299
NM_002878:c.186G>A	Bueno-Martínez E, Sanoguera-Miralles L, Valenzuela-Palomo A, Lorca V, Gómez-Sanz A, Carvalho S, Allen J, Infante M, Pérez-Segura P, Lázaro C, Easton DF, Devilee P, et al. 2021. RAD51D Aberrant Splicing in Breast Cancer: Identification of Splicing Regulatory Elements and Minigene-Based Evaluation of 53 DNA Variants. Cancers 13:2845.	c.186G>A	chr17	-	33445597	substitution	G>A	NM_002878	RAD51D	acceptor	42	ExonESR	Exon 3	119	exon 3 to 5 skipping and exon 3 skipping	1	1	0	0	Alter ESR	30.67 % [23.41 % - 38.71 %]	0.23	0.11	0.006063
NM_002878:c.187G>A	Bueno-Martínez E, Sanoguera-Miralles L, Valenzuela-Palomo A, Lorca V, Gómez-Sanz A, Carvalho S, Allen J, Infante M, Pérez-Segura P, Lázaro C, Easton DF, Devilee P, et al. 2021. RAD51D Aberrant Splicing in Breast Cancer: Identification of Splicing Regulatory Elements and Minigene-Based Evaluation of 53 DNA Variants. Cancers 13:2845.	c.187G>A	chr17	-	33445596	substitution	G>A	NM_002878	RAD51D	acceptor	43	ExonESR	Exon 3	119	Normal	0	0	0	0	NTR	05.41 % [02.62 % - 09.72 %]	0.032	0.01	0.005665
NM_002878:c.187G>C	Bueno-Martínez E, Sanoguera-Miralles L, Valenzuela-Palomo A, Lorca V, Gómez-Sanz A, Carvalho S, Allen J, Infante M, Pérez-Segura P, Lázaro C, Easton DF, Devilee P, et al. 2021. RAD51D Aberrant Splicing in Breast Cancer: Identification of Splicing Regulatory Elements and Minigene-Based Evaluation of 53 DNA Variants. Cancers 13:2845.	c.187G>C	chr17	-	33445596	substitution	G>C	NM_002878	RAD51D	acceptor	43	ExonESR	Exon 3	119	Normal	0	0	0	0	NTR	05.41 % [02.62 % - 09.72 %]	0.004	0.01	0.005666
NM_002878:c.195C>T	Bueno-Martínez E, Sanoguera-Miralles L, Valenzuela-Palomo A, Lorca V, Gómez-Sanz A, Carvalho S, Allen J, Infante M, Pérez-Segura P, Lázaro C, Easton DF, Devilee P, et al. 2021. RAD51D Aberrant Splicing in Breast Cancer: Identification of Splicing Regulatory Elements and Minigene-Based Evaluation of 53 DNA Variants. Cancers 13:2845.	c.195C>T	chr17	-	33445588	substitution	C>T	NM_002878	RAD51D	acceptor	51	ExonESR	Exon 3	119	Normal	0	0	0	0	NTR	07.81 % [04.44 % - 12.56 %]	0.026	0.01	0.005687
NM_002878:c.196G>A	Bueno-Martínez E, Sanoguera-Miralles L, Valenzuela-Palomo A, Lorca V, Gómez-Sanz A, Carvalho S, Allen J, Infante M, Pérez-Segura P, Lázaro C, Easton DF, Devilee P, et al. 2021. RAD51D Aberrant Splicing in Breast Cancer: Identification of Splicing Regulatory Elements and Minigene-Based Evaluation of 53 DNA Variants. Cancers 13:2845.	c.196G>A	chr17	-	33445587	substitution	G>A	NM_002878	RAD51D	acceptor	52	ExonESR	Exon 3	119	Normal	0	0	0	0	NTR	07.81 % [04.44 % - 12.56 %]	0.11	0	0.005562
NM_002878:c.198G>T	Bueno-Martínez E, Sanoguera-Miralles L, Valenzuela-Palomo A, Lorca V, Gómez-Sanz A, Carvalho S, Allen J, Infante M, Pérez-Segura P, Lázaro C, Easton DF, Devilee P, et al. 2021. RAD51D Aberrant Splicing in Breast Cancer: Identification of Splicing Regulatory Elements and Minigene-Based Evaluation of 53 DNA Variants. Cancers 13:2845.	c.198G>T	chr17	-	33445585	substitution	G>T	NM_002878	RAD51D	acceptor	54	ExonESR	Exon 3	119	exon 3 to 5 skipping and exon 3 skipping	1	1	0	0	Alter ESR	30.67 % [23.41 % - 38.71 %]	0.262	0.01	0.005623
NM_002878:c.199A>G	Bueno-Martínez E, Sanoguera-Miralles L, Valenzuela-Palomo A, Lorca V, Gómez-Sanz A, Carvalho S, Allen J, Infante M, Pérez-Segura P, Lázaro C, Easton DF, Devilee P, et al. 2021. RAD51D Aberrant Splicing in Breast Cancer: Identification of Splicing Regulatory Elements and Minigene-Based Evaluation of 53 DNA Variants. Cancers 13:2845.	c.199A>G	chr17	-	33445584	substitution	A>G	NM_002878	RAD51D	acceptor	55	ExonESR	Exon 3	119	Normal	0	0	0	0	NTR	07.81 % [04.44 % - 12.56 %]	0.01	0	0.005674
NM_002878:c.200_218del	Bueno-Martínez E, Sanoguera-Miralles L, Valenzuela-Palomo A, Lorca V, Gómez-Sanz A, Carvalho S, Allen J, Infante M, Pérez-Segura P, Lázaro C, Easton DF, Devilee P, et al. 2021. RAD51D Aberrant Splicing in Breast Cancer: Identification of Splicing Regulatory Elements and Minigene-Based Evaluation of 53 DNA Variants. Cancers 13:2845.	c.200_218del	chr17	-	33445583_33445565	del	del	NM_002878	RAD51D	acceptor	56	ExonESR	Exon 3	119	Normal	0	0	0	0	NTR	07.81 % [04.44 % - 12.56 %]	0.032	0	0.005694
NM_002878:c.202G>A	Bueno-Martínez E, Sanoguera-Miralles L, Valenzuela-Palomo A, Lorca V, Gómez-Sanz A, Carvalho S, Allen J, Infante M, Pérez-Segura P, Lázaro C, Easton DF, Devilee P, et al. 2021. RAD51D Aberrant Splicing in Breast Cancer: Identification of Splicing Regulatory Elements and Minigene-Based Evaluation of 53 DNA Variants. Cancers 13:2845.	c.202G>A	chr17	-	33445581	substitution	G>A	NM_002878	RAD51D	acceptor	58	ExonESR	Exon 3	119	exon 3 to 5 skipping and exon 3 skipping	1	1	0	0	Alter ESR	54 % [45.68 % - 62.16 %]	0.526	0.42	0.006615
NM_002878:c.208G>A	Bueno-Martínez E, Sanoguera-Miralles L, Valenzuela-Palomo A, Lorca V, Gómez-Sanz A, Carvalho S, Allen J, Infante M, Pérez-Segura P, Lázaro C, Easton DF, Devilee P, et al. 2021. RAD51D Aberrant Splicing in Breast Cancer: Identification of Splicing Regulatory Elements and Minigene-Based Evaluation of 53 DNA Variants. Cancers 13:2845.	c.208G>A	chr17	-	33445575	substitution	G>A	NM_002878	RAD51D	donor	-56	ExonESR	Exon 3	119	exon 3 to 5 skipping and exon 3 skipping	1	1	0	0	Alter ESR	26.62 % [19.83 % - 34.34 %]	0.218	0	0.005656
NM_002878:c.209A>T	Bueno-Martínez E, Sanoguera-Miralles L, Valenzuela-Palomo A, Lorca V, Gómez-Sanz A, Carvalho S, Allen J, Infante M, Pérez-Segura P, Lázaro C, Easton DF, Devilee P, et al. 2021. RAD51D Aberrant Splicing in Breast Cancer: Identification of Splicing Regulatory Elements and Minigene-Based Evaluation of 53 DNA Variants. Cancers 13:2845.	c.209A>T	chr17	-	33445574	substitution	A>T	NM_002878	RAD51D	donor	-55	ExonESR	Exon 3	119	Normal	0	0	0	0	NTR	04.35 % [02.01 % - 08.09 %]	0.174	0.01	0.005754
NM_002878:c.211C>T	Bueno-Martínez E, Sanoguera-Miralles L, Valenzuela-Palomo A, Lorca V, Gómez-Sanz A, Carvalho S, Allen J, Infante M, Pérez-Segura P, Lázaro C, Easton DF, Devilee P, et al. 2021. RAD51D Aberrant Splicing in Breast Cancer: Identification of Splicing Regulatory Elements and Minigene-Based Evaluation of 53 DNA Variants. Cancers 13:2845.	c.211C>T	chr17	-	33445572	substitution	C>T	NM_002878	RAD51D	donor	-53	ExonESR	Exon 3	119	Normal	0	0	0	0	NTR	04.35 % [02.01 % - 08.09 %]	0.09	0	0.005665
NM_002878:c.212T>A	Bueno-Martínez E, Sanoguera-Miralles L, Valenzuela-Palomo A, Lorca V, Gómez-Sanz A, Carvalho S, Allen J, Infante M, Pérez-Segura P, Lázaro C, Easton DF, Devilee P, et al. 2021. RAD51D Aberrant Splicing in Breast Cancer: Identification of Splicing Regulatory Elements and Minigene-Based Evaluation of 53 DNA Variants. Cancers 13:2845.	c.212T>A	chr17	-	33445571	substitution	T>A	NM_002878	RAD51D	donor	-52	ExonESR	Exon 3	119	Normal	0	0	0	0	NTR	04.35 % [02.01 % - 08.09 %]	0.024	0	0.005742
NM_002878:c.212T>C	Bueno-Martínez E, Sanoguera-Miralles L, Valenzuela-Palomo A, Lorca V, Gómez-Sanz A, Carvalho S, Allen J, Infante M, Pérez-Segura P, Lázaro C, Easton DF, Devilee P, et al. 2021. RAD51D Aberrant Splicing in Breast Cancer: Identification of Splicing Regulatory Elements and Minigene-Based Evaluation of 53 DNA Variants. Cancers 13:2845.	c.212T>C	chr17	-	33445571	substitution	T>C	NM_002878	RAD51D	donor	-52	ExonESR	Exon 3	119	Normal	0	0	0	0	NTR	04.35 % [02.01 % - 08.09 %]	0.024	0	0.005781
NM_002878:c.212T>G	Bueno-Martínez E, Sanoguera-Miralles L, Valenzuela-Palomo A, Lorca V, Gómez-Sanz A, Carvalho S, Allen J, Infante M, Pérez-Segura P, Lázaro C, Easton DF, Devilee P, et al. 2021. RAD51D Aberrant Splicing in Breast Cancer: Identification of Splicing Regulatory Elements and Minigene-Based Evaluation of 53 DNA Variants. Cancers 13:2845.	c.212T>G	chr17	-	33445571	substitution	T>G	NM_002878	RAD51D	donor	-52	ExonESR	Exon 3	119	Normal	0	0	0	0	NTR	04.35 % [02.01 % - 08.09 %]	0.04	0	0.005744
NM_002878:c.213C>A	Bueno-Martínez E, Sanoguera-Miralles L, Valenzuela-Palomo A, Lorca V, Gómez-Sanz A, Carvalho S, Allen J, Infante M, Pérez-Segura P, Lázaro C, Easton DF, Devilee P, et al. 2021. RAD51D Aberrant Splicing in Breast Cancer: Identification of Splicing Regulatory Elements and Minigene-Based Evaluation of 53 DNA Variants. Cancers 13:2845.	c.213C>A	chr17	-	33445570	substitution	C>A	NM_002878	RAD51D	donor	-51	ExonESR	Exon 3	119	exon 3 to 5 skipping and exon 3 skipping	1	1	0	0	Alter ESR	30.67 % [23.41 % - 38.71 %]	0.274	0.06	0.005562
NM_002878:c.213C>G	Bueno-Martínez E, Sanoguera-Miralles L, Valenzuela-Palomo A, Lorca V, Gómez-Sanz A, Carvalho S, Allen J, Infante M, Pérez-Segura P, Lázaro C, Easton DF, Devilee P, et al. 2021. RAD51D Aberrant Splicing in Breast Cancer: Identification of Splicing Regulatory Elements and Minigene-Based Evaluation of 53 DNA Variants. Cancers 13:2845.	c.213C>G	chr17	-	33445570	substitution	C>G	NM_002878	RAD51D	donor	-51	ExonESR	Exon 3	119	Normal	0	0	0	0	NTR	04.35 % [02.01 % - 08.09 %]	0.054	0.02	0.00558
NM_002878:c.213C>T	Bueno-Martínez E, Sanoguera-Miralles L, Valenzuela-Palomo A, Lorca V, Gómez-Sanz A, Carvalho S, Allen J, Infante M, Pérez-Segura P, Lázaro C, Easton DF, Devilee P, et al. 2021. RAD51D Aberrant Splicing in Breast Cancer: Identification of Splicing Regulatory Elements and Minigene-Based Evaluation of 53 DNA Variants. Cancers 13:2845.	c.213C>T	chr17	-	33445570	substitution	C>T	NM_002878	RAD51D	donor	-51	ExonESR	Exon 3	119	exon 3 to 5 skipping and exon 3 skipping	1	1	0	0	Alter ESR	30.67 % [23.41 % - 38.71 %]	0.242	0.04	0.005573
NM_002878:c.214T>A	Bueno-Martínez E, Sanoguera-Miralles L, Valenzuela-Palomo A, Lorca V, Gómez-Sanz A, Carvalho S, Allen J, Infante M, Pérez-Segura P, Lázaro C, Easton DF, Devilee P, et al. 2021. RAD51D Aberrant Splicing in Breast Cancer: Identification of Splicing Regulatory Elements and Minigene-Based Evaluation of 53 DNA Variants. Cancers 13:2845.	c.214T>A	chr17	-	33445569	substitution	T>A	NM_002878	RAD51D	donor	-50	ExonESR	Exon 3	119	Normal	0	0	0	0	NTR	04.35 % [02.01 % - 08.09 %]	0.052	0	0.005752
NM_002878:c.214T>C	Bueno-Martínez E, Sanoguera-Miralles L, Valenzuela-Palomo A, Lorca V, Gómez-Sanz A, Carvalho S, Allen J, Infante M, Pérez-Segura P, Lázaro C, Easton DF, Devilee P, et al. 2021. RAD51D Aberrant Splicing in Breast Cancer: Identification of Splicing Regulatory Elements and Minigene-Based Evaluation of 53 DNA Variants. Cancers 13:2845.	c.214T>C	chr17	-	33445569	substitution	T>C	NM_002878	RAD51D	donor	-50	ExonESR	Exon 3	119	Normal	0	0	0	0	NTR	04.35 % [02.01 % - 08.09 %]	0.06	0.01	0.005793
NM_002878:c.214T>G	Bueno-Martínez E, Sanoguera-Miralles L, Valenzuela-Palomo A, Lorca V, Gómez-Sanz A, Carvalho S, Allen J, Infante M, Pérez-Segura P, Lázaro C, Easton DF, Devilee P, et al. 2021. RAD51D Aberrant Splicing in Breast Cancer: Identification of Splicing Regulatory Elements and Minigene-Based Evaluation of 53 DNA Variants. Cancers 13:2845.	c.214T>G	chr17	-	33445569	substitution	T>G	NM_002878	RAD51D	donor	-50	ExonESR	Exon 3	119	Normal	0	0	0	0	NTR	04.35 % [02.01 % - 08.09 %]	0.002	0.01	0.005743
NM_002878:c.215A>C	Bueno-Martínez E, Sanoguera-Miralles L, Valenzuela-Palomo A, Lorca V, Gómez-Sanz A, Carvalho S, Allen J, Infante M, Pérez-Segura P, Lázaro C, Easton DF, Devilee P, et al. 2021. RAD51D Aberrant Splicing in Breast Cancer: Identification of Splicing Regulatory Elements and Minigene-Based Evaluation of 53 DNA Variants. Cancers 13:2845.	c.215A>C	chr17	-	33445568	substitution	A>C	NM_002878	RAD51D	donor	-49	ExonESR	Exon 3	119	Normal	0	0	0	0	NTR	04.35 % [02.01 % - 08.09 %]	0.19	0.02	0.005724
NM_002878:c.215A>G	Bueno-Martínez E, Sanoguera-Miralles L, Valenzuela-Palomo A, Lorca V, Gómez-Sanz A, Carvalho S, Allen J, Infante M, Pérez-Segura P, Lázaro C, Easton DF, Devilee P, et al. 2021. RAD51D Aberrant Splicing in Breast Cancer: Identification of Splicing Regulatory Elements and Minigene-Based Evaluation of 53 DNA Variants. Cancers 13:2845.	c.215A>G	chr17	-	33445568	substitution	A>G	NM_002878	RAD51D	donor	-49	ExonESR	Exon 3	119	Normal	0	0	0	0	Alter by complex event	26.62 % [19.83 % - 34.34 %]	0.206	0.02	0.005703
NM_002878:c.215A>T	Bueno-Martínez E, Sanoguera-Miralles L, Valenzuela-Palomo A, Lorca V, Gómez-Sanz A, Carvalho S, Allen J, Infante M, Pérez-Segura P, Lázaro C, Easton DF, Devilee P, et al. 2021. RAD51D Aberrant Splicing in Breast Cancer: Identification of Splicing Regulatory Elements and Minigene-Based Evaluation of 53 DNA Variants. Cancers 13:2845.	c.215A>T	chr17	-	33445568	substitution	A>T	NM_002878	RAD51D	donor	-49	ExonESR	Exon 3	119	Normal	0	0	0	0	Alter by complex event	26.62 % [19.83 % - 34.34 %]	0.202	0.02	0.005713
NM_002878:c.216C>A	Bueno-Martínez E, Sanoguera-Miralles L, Valenzuela-Palomo A, Lorca V, Gómez-Sanz A, Carvalho S, Allen J, Infante M, Pérez-Segura P, Lázaro C, Easton DF, Devilee P, et al. 2021. RAD51D Aberrant Splicing in Breast Cancer: Identification of Splicing Regulatory Elements and Minigene-Based Evaluation of 53 DNA Variants. Cancers 13:2845.	c.216C>A	chr17	-	33445567	substitution	C>A	NM_002878	RAD51D	donor	-48	ExonESR	Exon 3	119	exon 3 to 5 skipping and exon 3 skipping	1	1	0	0	Alter ESR	43.04 % [35.2 % - 51.14 %]	0.344	0.34	0.005622
NM_002878:c.216C>G	Bueno-Martínez E, Sanoguera-Miralles L, Valenzuela-Palomo A, Lorca V, Gómez-Sanz A, Carvalho S, Allen J, Infante M, Pérez-Segura P, Lázaro C, Easton DF, Devilee P, et al. 2021. RAD51D Aberrant Splicing in Breast Cancer: Identification of Splicing Regulatory Elements and Minigene-Based Evaluation of 53 DNA Variants. Cancers 13:2845.	c.216C>G	chr17	-	33445567	substitution	C>G	NM_002878	RAD51D	donor	-48	ExonESR	Exon 3	119	exon 3 to 5 skipping and exon 3 skipping	1	1	0	0	Alter ESR	43.04 % [35.2 % - 51.14 %]	0.346	0.32	0.006103
NM_002878:c.216C>T	Bueno-Martínez E, Sanoguera-Miralles L, Valenzuela-Palomo A, Lorca V, Gómez-Sanz A, Carvalho S, Allen J, Infante M, Pérez-Segura P, Lázaro C, Easton DF, Devilee P, et al. 2021. RAD51D Aberrant Splicing in Breast Cancer: Identification of Splicing Regulatory Elements and Minigene-Based Evaluation of 53 DNA Variants. Cancers 13:2845.	c.216C>T	chr17	-	33445567	substitution	C>T	NM_002878	RAD51D	donor	-48	ExonESR	Exon 3	119	Normal	0	0	0	0	Alter ESR	43.04 % [35.2 % - 51.14 %]	0.344	0.06	0.005617
NM_002878:c.217G>A	Bueno-Martínez E, Sanoguera-Miralles L, Valenzuela-Palomo A, Lorca V, Gómez-Sanz A, Carvalho S, Allen J, Infante M, Pérez-Segura P, Lázaro C, Easton DF, Devilee P, et al. 2021. RAD51D Aberrant Splicing in Breast Cancer: Identification of Splicing Regulatory Elements and Minigene-Based Evaluation of 53 DNA Variants. Cancers 13:2845.	c.217G>A	chr17	-	33445566	substitution	G>A	NM_002878	RAD51D	donor	-47	ExonESR	Exon 3	119	Normal	0	0	0	0	Alter ESR	54 % [45.68 % - 62.16 %]	0.456	0.03	0.005728
NM_002878:c.217G>C	Bueno-Martínez E, Sanoguera-Miralles L, Valenzuela-Palomo A, Lorca V, Gómez-Sanz A, Carvalho S, Allen J, Infante M, Pérez-Segura P, Lázaro C, Easton DF, Devilee P, et al. 2021. RAD51D Aberrant Splicing in Breast Cancer: Identification of Splicing Regulatory Elements and Minigene-Based Evaluation of 53 DNA Variants. Cancers 13:2845.	c.217G>C	chr17	-	33445566	substitution	G>C	NM_002878	RAD51D	donor	-47	ExonESR	Exon 3	119	Normal	0	0	0	0	Alter by create New splice site + Alter ESR	85.91 % [79.27 % - 91.06 %]	0.666	0.14	0.008195
NM_002878:c.217G>T	Bueno-Martínez E, Sanoguera-Miralles L, Valenzuela-Palomo A, Lorca V, Gómez-Sanz A, Carvalho S, Allen J, Infante M, Pérez-Segura P, Lázaro C, Easton DF, Devilee P, et al. 2021. RAD51D Aberrant Splicing in Breast Cancer: Identification of Splicing Regulatory Elements and Minigene-Based Evaluation of 53 DNA Variants. Cancers 13:2845.	c.217G>T	chr17	-	33445566	substitution	G>T	NM_002878	RAD51D	donor	-47	ExonESR	Exon 3	119	Normal	0	0	0	0	Alter by create New splice site + Alter ESR	69.33 % [61.29 % - 76.59 %]	0.562	0.32	0.010746
NM_002878:c.224T>C	Bueno-Martínez E, Sanoguera-Miralles L, Valenzuela-Palomo A, Lorca V, Gómez-Sanz A, Carvalho S, Allen J, Infante M, Pérez-Segura P, Lázaro C, Easton DF, Devilee P, et al. 2021. RAD51D Aberrant Splicing in Breast Cancer: Identification of Splicing Regulatory Elements and Minigene-Based Evaluation of 53 DNA Variants. Cancers 13:2845.	c.224T>C	chr17	-	33445559	substitution	T>C	NM_002878	RAD51D	donor	-40	ExonESR	Exon 3	119	Normal	0	0	0	0	NTR	05.03 % [02.44 % - 09.05 %]	0.06	0	0.005763
NM_002878:c.234C>T	Bueno-Martínez E, Sanoguera-Miralles L, Valenzuela-Palomo A, Lorca V, Gómez-Sanz A, Carvalho S, Allen J, Infante M, Pérez-Segura P, Lázaro C, Easton DF, Devilee P, et al. 2021. RAD51D Aberrant Splicing in Breast Cancer: Identification of Splicing Regulatory Elements and Minigene-Based Evaluation of 53 DNA Variants. Cancers 13:2845.	c.234C>T	chr17	-	33445549	substitution	C>T	NM_002878	RAD51D	donor	-30	ExonESR	Exon 3	119	Normal	0	0	0	0	NTR	07.62 % [04.42 % - 12.08 %]	0.038	0	0.005598
NM_002878:c.243C>T	Bueno-Martínez E, Sanoguera-Miralles L, Valenzuela-Palomo A, Lorca V, Gómez-Sanz A, Carvalho S, Allen J, Infante M, Pérez-Segura P, Lázaro C, Easton DF, Devilee P, et al. 2021. RAD51D Aberrant Splicing in Breast Cancer: Identification of Splicing Regulatory Elements and Minigene-Based Evaluation of 53 DNA Variants. Cancers 13:2845.	c.243C>T	chr17	-	33445540	substitution	C>T	NM_002878	RAD51D	donor	-21	ExonESR	Exon 3	119	Normal	0	0	0	0	NTR	08.25 % [04.79 % - 13.05 %]	0.088	0.03	0.008766
NM_002878:c.263+6T>C	Bueno-Martínez E, Sanoguera-Miralles L, Valenzuela-Palomo A, Lorca V, Gómez-Sanz A, Carvalho S, Allen J, Infante M, Pérez-Segura P, Lázaro C, Easton DF, Devilee P, et al. 2021. RAD51D Aberrant Splicing in Breast Cancer: Identification of Splicing Regulatory Elements and Minigene-Based Evaluation of 53 DNA Variants. Cancers 13:2845.	c.263+6T>C	chr17	-	33445514	substitution	T>C	NM_002878	RAD51D	donor	6	IntronCons	Intron 3	11053	exon 3 skipping and exon 3 to 5 skipping	1	1	0	0	Alter by SPiCE	99.33 % [96.34 % - 99.98 %]	0.83	0.15	0.15242
NM_002878:c.343C>T	Bueno-Martínez E, Sanoguera-Miralles L, Valenzuela-Palomo A, Lorca V, Gómez-Sanz A, Carvalho S, Allen J, Infante M, Pérez-Segura P, Lázaro C, Easton DF, Devilee P, et al. 2021. RAD51D Aberrant Splicing in Breast Cancer: Identification of Splicing Regulatory Elements and Minigene-Based Evaluation of 53 DNA Variants. Cancers 13:2845.	c.343C>T	chr17	-	33434387	substitution	C>T	NM_002878	RAD51D	donor	-3	ExonESRCons	Exon 4	82	exon 4 skipping and exon 4 and 5 skipping	1	1	0	0	Alter by SPiCE + Alter ESR	54 % [45.68 % - 62.16 %]	0.484	0.75	0.011885
NM_002878:c.345+2T>C	Bueno-Martínez E, Sanoguera-Miralles L, Valenzuela-Palomo A, Lorca V, Gómez-Sanz A, Carvalho S, Allen J, Infante M, Pérez-Segura P, Lázaro C, Easton DF, Devilee P, et al. 2021. RAD51D Aberrant Splicing in Breast Cancer: Identification of Splicing Regulatory Elements and Minigene-Based Evaluation of 53 DNA Variants. Cancers 13:2845.	c.345+2T>C	chr17	-	33434383	substitution	T>C	NM_002878	RAD51D	donor	2	IntronCons	Intron 4	243	exon 4 skipping and exon 4 and 5 skipping	1	1	0	0	Alter by SPiCE	98.41 % [91.47 % - 99.96 %]	0.994	0.92	0.953308
NM_002878:c.476_480+1del	Bueno-Martínez E, Sanoguera-Miralles L, Valenzuela-Palomo A, Lorca V, Gómez-Sanz A, Carvalho S, Allen J, Infante M, Pérez-Segura P, Lázaro C, Easton DF, Devilee P, et al. 2021. RAD51D Aberrant Splicing in Breast Cancer: Identification of Splicing Regulatory Elements and Minigene-Based Evaluation of 53 DNA Variants. Cancers 13:2845.	c.476_480+1dup	chr17	-	33434011_33434006	del	del	NM_002878	RAD51D	donor	-5	ExonESRCons	Exon 5	135	use of donor splice site 6 nt downstream of natural splice site and exon 3 to 5 skipping	1	1	1	0	Alter by SPiCE + Alter by create New splice site + Alter ESR	98.41 % [91.47 % - 99.96 %]	0.898	0	0.872203
NM_002878:c.480+1G>A	Bueno-Martínez E, Sanoguera-Miralles L, Valenzuela-Palomo A, Lorca V, Gómez-Sanz A, Carvalho S, Allen J, Infante M, Pérez-Segura P, Lázaro C, Easton DF, Devilee P, et al. 2021. RAD51D Aberrant Splicing in Breast Cancer: Identification of Splicing Regulatory Elements and Minigene-Based Evaluation of 53 DNA Variants. Cancers 13:2845.	c.480+1G>A	chr17	-	33434006	substitution	G>A	NM_002878	RAD51D	donor	1	IntronCons	Intron 5	506	exon 3 to 5 skipping and exon 4 and 5 skipping and exon 5 skipping	1	1	0	0	Alter by SPiCE	98.41 % [91.47 % - 99.96 %]	1	0.98	0.943834
NM_002878:c.481-8C>A	Bueno-Martínez E, Sanoguera-Miralles L, Valenzuela-Palomo A, Lorca V, Gómez-Sanz A, Carvalho S, Allen J, Infante M, Pérez-Segura P, Lázaro C, Easton DF, Devilee P, et al. 2021. RAD51D Aberrant Splicing in Breast Cancer: Identification of Splicing Regulatory Elements and Minigene-Based Evaluation of 53 DNA Variants. Cancers 13:2845.	c.481-8C>A	chr17	-	33433508	substitution	C>A	NM_002878	RAD51D	acceptor	-8	IntronCons	Intron 5	506	use of acceptor splice site 6 nt upstream of natural splice site and exon 3 to 5 skipping	1	1	1	0	Alter by SPiCE + Alter by create New splice site	85.91 % [79.27 % - 91.06 %]	0.73	1	0.999637
NM_002878:c.577-2A>G	Bueno-Martínez E, Sanoguera-Miralles L, Valenzuela-Palomo A, Lorca V, Gómez-Sanz A, Carvalho S, Allen J, Infante M, Pérez-Segura P, Lázaro C, Easton DF, Devilee P, et al. 2021. RAD51D Aberrant Splicing in Breast Cancer: Identification of Splicing Regulatory Elements and Minigene-Based Evaluation of 53 DNA Variants. Cancers 13:2845.	c.577-2A>G	chr17	-	33430565	substitution	A>G	NM_002878	RAD51D	acceptor	-2	IntronCons	Intron 6	2841	use of acceptor splice site 41 nt upstream of natural splice site and exon 6 to 9 skipping	1	1	1	0	Alter by SPiCE	98.41 % [91.47 % - 99.96 %]	1	0.99	0.965679
NM_002878:c.738+1G>A	Bueno-Martínez E, Sanoguera-Miralles L, Valenzuela-Palomo A, Lorca V, Gómez-Sanz A, Carvalho S, Allen J, Infante M, Pérez-Segura P, Lázaro C, Easton DF, Devilee P, et al. 2021. RAD51D Aberrant Splicing in Breast Cancer: Identification of Splicing Regulatory Elements and Minigene-Based Evaluation of 53 DNA Variants. Cancers 13:2845.	c.738+1G>A	chr17	-	33430272	substitution	G>A	NM_002878	RAD51D	donor	1	IntronCons	Intron 8	1888	exon 8 skipping and use of donor splice site 43 nt downstream of natural splice site	1	1	1	0	Alter by SPiCE	98.41 % [91.47 % - 99.96 %]	1	0.95	0.989323
NM_002878:c.82G>A	Yang C, Arnold AG, Catchings A, Rai V, Stadler ZK, Zhang L. 2021. The RAD51D c.82G>A (p.Val28Met) variant disrupts normal splicing and is associated with hereditary ovarian cancer. Breast Cancer Res Treat 185:869–877.	c.82G>A	chr17	-	33446551	substitution	G>A	NM_002878	RAD51D	donor	-1	ExonESRCons	Exon 1	338	use of donor splice site 168 nt upstream of natural splice site	1	0	1	0	Alter by SPiCE	98.41 % [91.47 % - 99.96 %]	1	0.88	0.992532
NM_002878:c.83-2A>G	Bueno-Martínez E, Sanoguera-Miralles L, Valenzuela-Palomo A, Lorca V, Gómez-Sanz A, Carvalho S, Allen J, Infante M, Pérez-Segura P, Lázaro C, Easton DF, Devilee P, et al. 2021. RAD51D Aberrant Splicing in Breast Cancer: Identification of Splicing Regulatory Elements and Minigene-Based Evaluation of 53 DNA Variants. Cancers 13:2845.	c.83-2A>G	chr17	-	33446193	substitution	A>G	NM_002878	RAD51D	acceptor	-2	IntronCons	Intron 1	359	exon 2 skipping and exon 2 to 5 skipping	1	1	0	0	Alter by SPiCE	98.41 % [91.47 % - 99.96 %]	1	0.97	0.955909
NM_002878:c.83-4_83-3delinsAG	Bueno-Martínez E, Sanoguera-Miralles L, Valenzuela-Palomo A, Lorca V, Gómez-Sanz A, Carvalho S, Allen J, Infante M, Pérez-Segura P, Lázaro C, Easton DF, Devilee P, et al. 2021. RAD51D Aberrant Splicing in Breast Cancer: Identification of Splicing Regulatory Elements and Minigene-Based Evaluation of 53 DNA Variants. Cancers 13:2845.	c.83-4_83-3delinsAG	chr17	-	33446195_33446194	delins	delinsAG	NM_002878	RAD51D	acceptor	-4	IntronCons	Intron 1	359	use of acceptor splice site 2 nt upstream of natural splice site and exon 2 skipping	1	1	1	0	Alter by SPiCE	98.41 % [91.47 % - 99.96 %]	0.98	0	0.999985
NM_002890.2:c.2011+6T>G	Wai HA, Lord J, Lyon M, Gunning A, Kelly H, Cibin P, Seaby EG, Spiers-Fitzgerald K, Lye J, Ellard S, Thomas NS, Bunyan DJ, et al. 2020. Blood RNA analysis can increase clinical diagnostic rate and resolve variants of uncertain significance. Genetics in Medicine 22:1005–1014.	c.2011+6T>G	chr5	+	86670739	substitution	T>G	NM_002890	RASA1	donor	6	IntronCons	Intron 15	1476	Upstream SE, Double SE upstream	1	1	0	0	Alter by SPiCE	98.41 % [91.47 % - 99.96 %]	0.932	0.94	0.815692
NM_003002.2:c.314+5G>A	Wai HA, Lord J, Lyon M, Gunning A, Kelly H, Cibin P, Seaby EG, Spiers-Fitzgerald K, Lye J, Ellard S, Thomas NS, Bunyan DJ, et al. 2020. Blood RNA analysis can increase clinical diagnostic rate and resolve variants of uncertain significance. Genetics in Medicine 22:1005–1014.	c.314+5G>A	chr11	+	111959740	substitution	G>A	NM_003002	SDHD	donor	5	IntronCons	Intron 3	5793	Upstream SE	1	1	0	0	Alter by SPiCE	98.41 % [91.47 % - 99.96 %]	0.936	0.62	0.919439
NM_003036.3:c.1211+2T>G	Wai HA, Lord J, Lyon M, Gunning A, Kelly H, Cibin P, Seaby EG, Spiers-Fitzgerald K, Lye J, Ellard S, Thomas NS, Bunyan DJ, et al. 2020. Blood RNA analysis can increase clinical diagnostic rate and resolve variants of uncertain significance. Genetics in Medicine 22:1005–1014.	c.1211+2T>G	chr1	+	2234841	substitution	T>G	NM_003036	SKI	donor	2	IntronCons	Intron 3	439	Intronic A5SS	1	0	1	0	Alter by SPiCE	98.41 % [91.47 % - 99.96 %]	1	0.99	0.921332
NM_004082.4:c.414+1G>A	Wai HA, Lord J, Lyon M, Gunning A, Kelly H, Cibin P, Seaby EG, Spiers-Fitzgerald K, Lye J, Ellard S, Thomas NS, Bunyan DJ, et al. 2020. Blood RNA analysis can increase clinical diagnostic rate and resolve variants of uncertain significance. Genetics in Medicine 22:1005–1014.	c.414+1G>A	chr2	-	74603868	substitution	G>A	NM_004082	DCTN1	donor	1	IntronCons	Intron 5	2401	Normal (constitutive triple SE)	1	1	0	0	Alter by SPiCE	98.41 % [91.47 % - 99.96 %]	0.988	0.06	0.968415
NM_004208.3:c.697-27T>G	Wai HA, Lord J, Lyon M, Gunning A, Kelly H, Cibin P, Seaby EG, Spiers-Fitzgerald K, Lye J, Ellard S, Thomas NS, Bunyan DJ, et al. 2020. Blood RNA analysis can increase clinical diagnostic rate and resolve variants of uncertain significance. Genetics in Medicine 22:1005–1014.	c.697-27T>G	chrX	-	129274619	substitution	T>G	NM_004208	AIFM1	acceptor	-27	IntronBP	Intron 6	4861	Downstream SE	1	1	0	0	NTR	04.63 % [02.81 % - 07.14 %]	0	0.15	0.006583
NM_004572.3:c.337-2A>T	Wai HA, Lord J, Lyon M, Gunning A, Kelly H, Cibin P, Seaby EG, Spiers-Fitzgerald K, Lye J, Ellard S, Thomas NS, Bunyan DJ, et al. 2020. Blood RNA analysis can increase clinical diagnostic rate and resolve variants of uncertain significance. Genetics in Medicine 22:1005–1014.	c.337-2A>T	chr12	-	33031479	substitution	A>T	NM_004572	PKP2	acceptor	-2	IntronCons	Intron 2	376	Downstream SE	1	1	0	0	Alter by SPiCE	98.41 % [91.47 % - 99.96 %]	1	0.99	0.011245
NM_004855.4:c.847-10A>G	Wai HA, Lord J, Lyon M, Gunning A, Kelly H, Cibin P, Seaby EG, Spiers-Fitzgerald K, Lye J, Ellard S, Thomas NS, Bunyan DJ, et al. 2020. Blood RNA analysis can increase clinical diagnostic rate and resolve variants of uncertain significance. Genetics in Medicine 22:1005–1014.	c.847-10A>G	chr15	+	55632800	substitution	A>G	NM_004855	PIGB	acceptor	-10	IntronCons	Intron 7	1293	Intronic A3SS	1	0	1	0	Alter by SPiCE	98.41 % [91.47 % - 99.96 %]	0.922	0.98	0.999965
NM_005850.4:c.417C>T	Wai HA, Lord J, Lyon M, Gunning A, Kelly H, Cibin P, Seaby EG, Spiers-Fitzgerald K, Lye J, Ellard S, Thomas NS, Bunyan DJ, et al. 2020. Blood RNA analysis can increase clinical diagnostic rate and resolve variants of uncertain significance. Genetics in Medicine 22:1005–1014.	c.417C>T	chr1	-	149898557	substitution	C>T	NM_005850	SF3B4	acceptor	254	Exon	Exon 3	543	Exonic A5SS, Exonic A3SS	1	0	1	0	Alter by create New splice site	54 % [45.68 % - 62.16 %]	0.486	0.37	0.248796
NM_005902.3:c.802C>T	Wai HA, Lord J, Lyon M, Gunning A, Kelly H, Cibin P, Seaby EG, Spiers-Fitzgerald K, Lye J, Ellard S, Thomas NS, Bunyan DJ, et al. 2020. Blood RNA analysis can increase clinical diagnostic rate and resolve variants of uncertain significance. Genetics in Medicine 22:1005–1014.	c.802C>T	chr15	+	67473722	substitution	C>T	NM_005902	SMAD3	donor	-70	ExonESR	Exon 6	213	Normal	0	0	0	0	NTR	05.1 % [02.47 % - 09.18 %]	0.056	0	0.005845
NM_005993.4:c.1922G>C	Wai HA, Lord J, Lyon M, Gunning A, Kelly H, Cibin P, Seaby EG, Spiers-Fitzgerald K, Lye J, Ellard S, Thomas NS, Bunyan DJ, et al. 2020. Blood RNA analysis can increase clinical diagnostic rate and resolve variants of uncertain significance. Genetics in Medicine 22:1005–1014.	c.1922G>C	chr17	+	80863929	substitution	G>C	NM_005993	TBCD	donor	-1	ExonESRCons	Exon 20	118	Triple SE upstream and downstream	1	1	0	0	Alter by SPiCE	98.41 % [91.47 % - 99.96 %]	1	0.81	0.992808
NM_006208.2:c.241G>T	Wai HA, Lord J, Lyon M, Gunning A, Kelly H, Cibin P, Seaby EG, Spiers-Fitzgerald K, Lye J, Ellard S, Thomas NS, Bunyan DJ, et al. 2020. Blood RNA analysis can increase clinical diagnostic rate and resolve variants of uncertain significance. Genetics in Medicine 22:1005–1014.	c.241G>T	chr6	+	132168916	substitution	G>T	NM_006208	ENPP1	acceptor	1	ExonESRCons	Exon 2	73	Downstream SE	1	1	0	0	Alter by SPiCE	47.89 % [39.44 % - 56.42 %]	0.406	0.34	0.915089
NM_006946.2:c.4150C>A	Wai HA, Lord J, Lyon M, Gunning A, Kelly H, Cibin P, Seaby EG, Spiers-Fitzgerald K, Lye J, Ellard S, Thomas NS, Bunyan DJ, et al. 2020. Blood RNA analysis can increase clinical diagnostic rate and resolve variants of uncertain significance. Genetics in Medicine 22:1005–1014.	c.4150C>A	chr11	-	66463876	substitution	C>A	NM_006946	SPTBN2	donor	-129	Exon	Exon 20	264	Normal	0	0	0	0	NTR	03.48 % [01.41 % - 07.04 %]	0.082	0.01	0.005632
NM_007103.3:c.1080G>A	Wai HA, Lord J, Lyon M, Gunning A, Kelly H, Cibin P, Seaby EG, Spiers-Fitzgerald K, Lye J, Ellard S, Thomas NS, Bunyan DJ, et al. 2020. Blood RNA analysis can increase clinical diagnostic rate and resolve variants of uncertain significance. Genetics in Medicine 22:1005–1014.	c.1080G>A	chr11	+	67379040	substitution	G>A	NM_007103	NDUFV1	donor	-1	ExonESRCons	Exon 7	167	Upstream SE	1	1	0	0	Alter by SPiCE + Alter ESR	98.41 % [91.47 % - 99.96 %]	0.91	0.21	0.914345
NM_007194:c.846+1G>T	Ryu J-S, Lee H-Y, Cho EH, Yoon K-A, Kim M-K, Joo J, Lee E-S, Kang H-S, Lee S, Lee DO, Lim MC, Kong S-Y. 2020. Exon splicing analysis of intronic variants in multigene cancer panel testing for hereditary breast/ovarian cancer. Cancer Science 111:3912–3925.	c.846+1G>T	chr22	-	29105993	substitution	G>T	NM_007194	CHEK2	donor	1	IntronCons	Intron 7	6439	exon 7 skipping	1	1	0	0	Alter by SPiCE	98.41 % [91.47 % - 99.96 %]	1	0.98	0.590174
NM_007254.3:c.1029+2T>C	Wai HA, Lord J, Lyon M, Gunning A, Kelly H, Cibin P, Seaby EG, Spiers-Fitzgerald K, Lye J, Ellard S, Thomas NS, Bunyan DJ, et al. 2020. Blood RNA analysis can increase clinical diagnostic rate and resolve variants of uncertain significance. Genetics in Medicine 22:1005–1014.	c.1029+2T>C	chr19	-	50365626	substitution	T>C	NM_007254	PNKP	donor	2	IntronCons	Intron 11	89	Upstream SE	1	1	0	0	Alter by SPiCE	98.41 % [91.47 % - 99.96 %]	0.996	0.93	0.992683
NM_007254.3:c.578+4A>G	Wai HA, Lord J, Lyon M, Gunning A, Kelly H, Cibin P, Seaby EG, Spiers-Fitzgerald K, Lye J, Ellard S, Thomas NS, Bunyan DJ, et al. 2020. Blood RNA analysis can increase clinical diagnostic rate and resolve variants of uncertain significance. Genetics in Medicine 22:1005–1014.	c.578+4A>G	chr19	-	50367577	substitution	A>G	NM_007254	PNKP	donor	4	IntronCons	Intron 5	87	Intronic A5SS	1	0	1	0	Alter by SPiCE + Alter by create New splice site	98.11 % [94.59 % - 99.61 %]	0.812	0.32	0.935542
NM_007294.3:c.1731A>G	Wai HA, Lord J, Lyon M, Gunning A, Kelly H, Cibin P, Seaby EG, Spiers-Fitzgerald K, Lye J, Ellard S, Thomas NS, Bunyan DJ, et al. 2020. Blood RNA analysis can increase clinical diagnostic rate and resolve variants of uncertain significance. Genetics in Medicine 22:1005–1014.	c.1731A>G	chr17	-	41245817	substitution	A>G	NM_007294	BRCA1	acceptor	1061	Exon	Exon 10	3426	Normal (single exon RT-PCR)	0	0	0	0	NTR	00 % [00 % - 01.83 %]	0	0	0.005714
NM_007294.3:c.19C>T	Wai HA, Lord J, Lyon M, Gunning A, Kelly H, Cibin P, Seaby EG, Spiers-Fitzgerald K, Lye J, Ellard S, Thomas NS, Bunyan DJ, et al. 2020. Blood RNA analysis can increase clinical diagnostic rate and resolve variants of uncertain significance. Genetics in Medicine 22:1005–1014.	c.19C>T	chr17	-	41276095	substitution	C>T	NM_007294	BRCA1	acceptor	38	ExonESR	Exon 2	99	Normal	0	0	0	0	Alter ESR	54 % [45.68 % - 62.16 %]	0.532	0.15	0.006995
NM_007294.3:c.213-14C>G	Wai HA, Lord J, Lyon M, Gunning A, Kelly H, Cibin P, Seaby EG, Spiers-Fitzgerald K, Lye J, Ellard S, Thomas NS, Bunyan DJ, et al. 2020. Blood RNA analysis can increase clinical diagnostic rate and resolve variants of uncertain significance. Genetics in Medicine 22:1005–1014.	c.213-14C>G	chr17	-	41256987	substitution	C>G	NM_007294	BRCA1	acceptor	-14	IntronPolyTC	Intron 4	1499	Intronic A3SS	1	0	1	0	Alter by MES (Poly TC)	98.41 % [91.47 % - 99.96 %]	0.988	0.69	0.459006
NM_007294.3:c.213-5T>G	Wai HA, Lord J, Lyon M, Gunning A, Kelly H, Cibin P, Seaby EG, Spiers-Fitzgerald K, Lye J, Ellard S, Thomas NS, Bunyan DJ, et al. 2020. Blood RNA analysis can increase clinical diagnostic rate and resolve variants of uncertain significance. Genetics in Medicine 22:1005–1014.	c.213-5T>G	chr17	-	41256978	substitution	T>G	NM_007294	BRCA1	acceptor	-5	IntronCons	Intron 4	1499	Intronic A3SS	1	0	1	0	Alter by SPiCE	98.41 % [91.47 % - 99.96 %]	0.932	0.76	0.013566
NM_007294.3:c.3047A>G	Wai HA, Lord J, Lyon M, Gunning A, Kelly H, Cibin P, Seaby EG, Spiers-Fitzgerald K, Lye J, Ellard S, Thomas NS, Bunyan DJ, et al. 2020. Blood RNA analysis can increase clinical diagnostic rate and resolve variants of uncertain significance. Genetics in Medicine 22:1005–1014.	c.3047A>G	chr17	-	41244501	substitution	A>G	NM_007294	BRCA1	donor	-1050	Exon	Exon 10	3426	Normal	0	0	0	0	NTR	02.51 % [00.82 % - 05.77 %]	0.104	0	0.113494
NM_007294.3:c.36A>G	Wai HA, Lord J, Lyon M, Gunning A, Kelly H, Cibin P, Seaby EG, Spiers-Fitzgerald K, Lye J, Ellard S, Thomas NS, Bunyan DJ, et al. 2020. Blood RNA analysis can increase clinical diagnostic rate and resolve variants of uncertain significance. Genetics in Medicine 22:1005–1014.	c.36A>G	chr17	-	41276078	substitution	A>G	NM_007294	BRCA1	donor	-45	ExonESR	Exon 2	99	Normal	0	0	0	0	NTR	05.03 % [02.44 % - 09.05 %]	0.066	0.04	0.005631
NM_007294.3:c.3845A>T	Wai HA, Lord J, Lyon M, Gunning A, Kelly H, Cibin P, Seaby EG, Spiers-Fitzgerald K, Lye J, Ellard S, Thomas NS, Bunyan DJ, et al. 2020. Blood RNA analysis can increase clinical diagnostic rate and resolve variants of uncertain significance. Genetics in Medicine 22:1005–1014.	c.3845A>T	chr17	-	41243703	substitution	A>T	NM_007294	BRCA1	donor	-252	Exon	Exon 10	3426	Normal	0	0	0	0	NTR	02.51 % [00.82 % - 05.77 %]	0.064	0.02	0.194934
NM_007294.3:c.4343G>A	Wai HA, Lord J, Lyon M, Gunning A, Kelly H, Cibin P, Seaby EG, Spiers-Fitzgerald K, Lye J, Ellard S, Thomas NS, Bunyan DJ, et al. 2020. Blood RNA analysis can increase clinical diagnostic rate and resolve variants of uncertain significance. Genetics in Medicine 22:1005–1014.	c.4343G>A	chr17	-	41234435	substitution	G>A	NM_007294	BRCA1	donor	-15	ExonESR	Exon 12	172	Normal	0	0	0	0	NTR	08.04 % [04.67 % - 12.73 %]	0.032	0	0.00553
NM_007294.3:c.4393A>G	Wai HA, Lord J, Lyon M, Gunning A, Kelly H, Cibin P, Seaby EG, Spiers-Fitzgerald K, Lye J, Ellard S, Thomas NS, Bunyan DJ, et al. 2020. Blood RNA analysis can increase clinical diagnostic rate and resolve variants of uncertain significance. Genetics in Medicine 22:1005–1014.	c.4393A>G	chr17	-	41228596	substitution	A>G	NM_007294	BRCA1	acceptor	36	ExonESR	Exon 13	127	Normal	0	0	0	0	NTR	03.59 % [01.56 % - 06.95 %]	0.014	0.11	0.006101
NM_007294.3:c.4484+15T>C	Wai HA, Lord J, Lyon M, Gunning A, Kelly H, Cibin P, Seaby EG, Spiers-Fitzgerald K, Lye J, Ellard S, Thomas NS, Bunyan DJ, et al. 2020. Blood RNA analysis can increase clinical diagnostic rate and resolve variants of uncertain significance. Genetics in Medicine 22:1005–1014.	c.4484+15T>C	chr17	-	41228490	substitution	T>C	NM_007294	BRCA1	donor	15	Intron	Intron 13	1966	Normal	0	0	0	0	NTR	00.72 % [00.15 % - 02.08 %]	0	0	0.007109
NM_007294.3:c.4676-8C>G	Wai HA, Lord J, Lyon M, Gunning A, Kelly H, Cibin P, Seaby EG, Spiers-Fitzgerald K, Lye J, Ellard S, Thomas NS, Bunyan DJ, et al. 2020. Blood RNA analysis can increase clinical diagnostic rate and resolve variants of uncertain significance. Genetics in Medicine 22:1005–1014.	c.4676-8C>G	chr17	-	41223263	substitution	C>G	NM_007294	BRCA1	acceptor	-8	IntronCons	Intron 14	3092	Normal	0	0	0	0	Alter by SPiCE	26.62 % [19.83 % - 34.34 %]	0.21	0	0.006171
NM_007294.3:c.4955_4956delinsAA	Wai HA, Lord J, Lyon M, Gunning A, Kelly H, Cibin P, Seaby EG, Spiers-Fitzgerald K, Lye J, Ellard S, Thomas NS, Bunyan DJ, et al. 2020. Blood RNA analysis can increase clinical diagnostic rate and resolve variants of uncertain significance. Genetics in Medicine 22:1005–1014.	c.4955_4956delinsAA	chr17	-	41222976_41222975	delins	delinsAA	NM_007294	BRCA1	donor	-32	ExonESR	Exon 15	311	Normal	0	0	0	0	NTR	07.62 % [04.42 % - 12.08 %]	0.04	0	0.006049
NM_007294.3:c.4987-11T>C	Wai HA, Lord J, Lyon M, Gunning A, Kelly H, Cibin P, Seaby EG, Spiers-Fitzgerald K, Lye J, Ellard S, Thomas NS, Bunyan DJ, et al. 2020. Blood RNA analysis can increase clinical diagnostic rate and resolve variants of uncertain significance. Genetics in Medicine 22:1005–1014.	c.4987-11T>C	chr17	-	41219723	substitution	T>C	NM_007294	BRCA1	acceptor	-11	IntronCons	Intron 15	3232	Normal	0	0	0	0	Alter by SPiCE	30.67 % [23.41 % - 38.71 %]	0.232	0.26	0.026627
NM_007294.3:c.5024C>T	Wai HA, Lord J, Lyon M, Gunning A, Kelly H, Cibin P, Seaby EG, Spiers-Fitzgerald K, Lye J, Ellard S, Thomas NS, Bunyan DJ, et al. 2020. Blood RNA analysis can increase clinical diagnostic rate and resolve variants of uncertain significance. Genetics in Medicine 22:1005–1014.	c.5074+7T>C	chr17	-	41219675	substitution	C>T	NM_007294	BRCA1	acceptor	38	ExonESR	Exon 16	88	Normal	0	0	0	0	NTR	03.59 % [01.56 % - 06.95 %]	0.024	0.04	0.005604
NM_007294.3:c.5024C>T	Wai HA, Lord J, Lyon M, Gunning A, Kelly H, Cibin P, Seaby EG, Spiers-Fitzgerald K, Lye J, Ellard S, Thomas NS, Bunyan DJ, et al. 2020. Blood RNA analysis can increase clinical diagnostic rate and resolve variants of uncertain significance. Genetics in Medicine 22:1005–1014.	c.5024C>T	chr17	-	41219675	substitution	C>T	NM_007294	BRCA1	acceptor	38	ExonESR	Exon 16	88	Normal	0	0	0	0	NTR	03.59 % [01.56 % - 06.95 %]	0.024	0.04	0.005604
NM_007294.3:c.509G>A	Wai HA, Lord J, Lyon M, Gunning A, Kelly H, Cibin P, Seaby EG, Spiers-Fitzgerald K, Lye J, Ellard S, Thomas NS, Bunyan DJ, et al. 2020. Blood RNA analysis can increase clinical diagnostic rate and resolve variants of uncertain significance. Genetics in Medicine 22:1005–1014.	c.509G>A	chr17	-	41251830	substitution	G>A	NM_007294	BRCA1	donor	-39	ExonESR	Exon 7	106	Normal	0	0	0	0	Alter ESR	47.89 % [39.44 % - 56.42 %]	0.446	0.02	0.005572
NM_007294.3:c.5152+6T>C	Wai HA, Lord J, Lyon M, Gunning A, Kelly H, Cibin P, Seaby EG, Spiers-Fitzgerald K, Lye J, Ellard S, Thomas NS, Bunyan DJ, et al. 2020. Blood RNA analysis can increase clinical diagnostic rate and resolve variants of uncertain significance. Genetics in Medicine 22:1005–1014.	c.5152+6T>C	chr17	-	41215885	substitution	T>C	NM_007294	BRCA1	donor	6	IntronCons	Intron 17	500	Upstream SE	1	1	0	0	Alter by SPiCE	98.54 % [94.83 % - 99.82 %]	0.876	0.7	0.534688
NM_007294.3:c.5157G>T	Wai HA, Lord J, Lyon M, Gunning A, Kelly H, Cibin P, Seaby EG, Spiers-Fitzgerald K, Lye J, Ellard S, Thomas NS, Bunyan DJ, et al. 2020. Blood RNA analysis can increase clinical diagnostic rate and resolve variants of uncertain significance. Genetics in Medicine 22:1005–1014.	c.5157G>T	chr17	-	41215386	substitution	G>T	NM_007294	BRCA1	acceptor	5	ExonESR	Exon 18	41	Normal (monoallelic expession)	1	0	0	0	Alter ESR	43.04 % [35.2 % - 51.14 %]	0.358	0.01	0.005605
NM_007294.3:c.5198A>G	Wai HA, Lord J, Lyon M, Gunning A, Kelly H, Cibin P, Seaby EG, Spiers-Fitzgerald K, Lye J, Ellard S, Thomas NS, Bunyan DJ, et al. 2020. Blood RNA analysis can increase clinical diagnostic rate and resolve variants of uncertain significance. Genetics in Medicine 22:1005–1014.	c.5198A>G	chr17	-	41209148	substitution	A>G	NM_007294	BRCA1	acceptor	5	ExonESR	Exon 19	84	Normal	0	0	0	0	NTR	09.63 % [05.81 % - 14.79 %]	0.126	0	0.005595
NM_007294.3:c.5207T>C	Wai HA, Lord J, Lyon M, Gunning A, Kelly H, Cibin P, Seaby EG, Spiers-Fitzgerald K, Lye J, Ellard S, Thomas NS, Bunyan DJ, et al. 2020. Blood RNA analysis can increase clinical diagnostic rate and resolve variants of uncertain significance. Genetics in Medicine 22:1005–1014.	c.5207T>C	chr17	-	41209139	substitution	T>C	NM_007294	BRCA1	acceptor	14	ExonESR	Exon 19	84	Normal	0	0	0	0	NTR	06.8 % [03.77 % - 11.14 %]	0.054	0	0.005703
NM_007294.3:c.5252G>A	Wai HA, Lord J, Lyon M, Gunning A, Kelly H, Cibin P, Seaby EG, Spiers-Fitzgerald K, Lye J, Ellard S, Thomas NS, Bunyan DJ, et al. 2020. Blood RNA analysis can increase clinical diagnostic rate and resolve variants of uncertain significance. Genetics in Medicine 22:1005–1014.	c.5252G>A	chr17	-	41209094	substitution	G>A	NM_007294	BRCA1	donor	-26	ExonESR	Exon 19	84	Normal	0	0	0	0	NTR	07.62 % [04.42 % - 12.08 %]	0.084	0	0.005671
NM_007294.3:c.5407G>T	Wai HA, Lord J, Lyon M, Gunning A, Kelly H, Cibin P, Seaby EG, Spiers-Fitzgerald K, Lye J, Ellard S, Thomas NS, Bunyan DJ, et al. 2020. Blood RNA analysis can increase clinical diagnostic rate and resolve variants of uncertain significance. Genetics in Medicine 22:1005–1014.	c.5407G>T	chr17	-	41199720	substitution	G>T	NM_007294	BRCA1	acceptor	1	ExonESRCons	Exon 22	61	Normal	0	0	0	0	Alter by SPiCE	69.33 % [61.29 % - 76.59 %]	0.6	0.13	0.009144
NM_007294.3:c.5425G>T	Wai HA, Lord J, Lyon M, Gunning A, Kelly H, Cibin P, Seaby EG, Spiers-Fitzgerald K, Lye J, Ellard S, Thomas NS, Bunyan DJ, et al. 2020. Blood RNA analysis can increase clinical diagnostic rate and resolve variants of uncertain significance. Genetics in Medicine 22:1005–1014.	c.5425G>T	chr17	-	41199702	substitution	G>T	NM_007294	BRCA1	acceptor	19	ExonESR	Exon 22	61	Normal	0	0	0	0	Alter by complex event	47.89 % [39.44 % - 56.42 %]	0.452	0.13	0.005711
NM_007294.3:c.5431C>A	Wai HA, Lord J, Lyon M, Gunning A, Kelly H, Cibin P, Seaby EG, Spiers-Fitzgerald K, Lye J, Ellard S, Thomas NS, Bunyan DJ, et al. 2020. Blood RNA analysis can increase clinical diagnostic rate and resolve variants of uncertain significance. Genetics in Medicine 22:1005–1014.	c.5431C>A	chr17	-	41199696	substitution	C>A	NM_007294	BRCA1	acceptor	25	ExonESR	Exon 22	61	Normal	0	0	0	0	NTR	03.72 % [01.51 % - 07.52 %]	0.026	0.04	0.009183
NM_014874.3:c.838C>T	Wai HA, Lord J, Lyon M, Gunning A, Kelly H, Cibin P, Seaby EG, Spiers-Fitzgerald K, Lye J, Ellard S, Thomas NS, Bunyan DJ, et al. 2020. Blood RNA analysis can increase clinical diagnostic rate and resolve variants of uncertain significance. Genetics in Medicine 22:1005–1014.	c.838C>T	chr1	+	12061479	substitution	C>T	NM_014874	MFN2	acceptor	22	ExonESR	Exon 9	154	Normal	0	0	0	0	Alter ESR	23.61 % [16.94 % - 31.4 %]	0.19	0	0.005646
NM_015335.4:c.2570-4_2574del	Wai HA, Lord J, Lyon M, Gunning A, Kelly H, Cibin P, Seaby EG, Spiers-Fitzgerald K, Lye J, Ellard S, Thomas NS, Bunyan DJ, et al. 2020. Blood RNA analysis can increase clinical diagnostic rate and resolve variants of uncertain significance. Genetics in Medicine 22:1005–1014.	c.2570-4_2574del	chr12	-	116435039_116435031	del	del	NM_015335	MED13L	acceptor	-4	IntronCons	Intron 14	5772	Exonic A3SS	1	0	1	0	Alter by SPiCE + Alter by create New splice site	98.41 % [91.47 % - 99.96 %]	0.946	0	0.011567
NM_015443.3:c.1848G>A	Wai HA, Lord J, Lyon M, Gunning A, Kelly H, Cibin P, Seaby EG, Spiers-Fitzgerald K, Lye J, Ellard S, Thomas NS, Bunyan DJ, et al. 2020. Blood RNA analysis can increase clinical diagnostic rate and resolve variants of uncertain significance. Genetics in Medicine 22:1005–1014.	c.1848G>A	chr17	-	44143903	substitution	G>A	NM_015443	KANSL1	donor	-1	ExonESRCons	Exon 6	196	Exonic A5SS	1	0	1	0	Alter by SPiCE	98.41 % [91.47 % - 99.96 %]	0.914	0.5	0.992394
NM_015443.3:c.2725-5T>G	Wai HA, Lord J, Lyon M, Gunning A, Kelly H, Cibin P, Seaby EG, Spiers-Fitzgerald K, Lye J, Ellard S, Thomas NS, Bunyan DJ, et al. 2020. Blood RNA analysis can increase clinical diagnostic rate and resolve variants of uncertain significance. Genetics in Medicine 22:1005–1014.	c.2725-5T>G	chr17	-	44110563	substitution	T>G	NM_015443	KANSL1	acceptor	-5	IntronCons	Intron 12	210	Downstream SE	1	1	0	0	Alter by SPiCE	100 % [97.32 % - 100 %]	0.858	0.61	0.010114
NM_016401.3:c.539+3A>G	Wai HA, Lord J, Lyon M, Gunning A, Kelly H, Cibin P, Seaby EG, Spiers-Fitzgerald K, Lye J, Ellard S, Thomas NS, Bunyan DJ, et al. 2020. Blood RNA analysis can increase clinical diagnostic rate and resolve variants of uncertain significance. Genetics in Medicine 22:1005–1014.	c.539+3A>G homozygous	chr11	+	86055766	substitution	A>G	NM_016401	HIKESHI	donor	3	IntronCons	Intron 4	862	Upstream SE	1	1	0	0	Alter by SPiCE	98.41 % [91.47 % - 99.96 %]	0.996	0.6	0.950328
NM_017890.4:c.7226C>T	Wai HA, Lord J, Lyon M, Gunning A, Kelly H, Cibin P, Seaby EG, Spiers-Fitzgerald K, Lye J, Ellard S, Thomas NS, Bunyan DJ, et al. 2020. Blood RNA analysis can increase clinical diagnostic rate and resolve variants of uncertain significance. Genetics in Medicine 22:1005–1014.	c.7226C>T	chr8	+	100779102	substitution	C>T	NM_017890	VPS13B	donor	-97	ExonESR	Exon 40	197	Normal	0	0	0	0	NTR	03.43 % [01.39 % - 06.94 %]	0.056	0	0.0057
NM_018297.3:c.930C>T	Wai HA, Lord J, Lyon M, Gunning A, Kelly H, Cibin P, Seaby EG, Spiers-Fitzgerald K, Lye J, Ellard S, Thomas NS, Bunyan DJ, et al. 2020. Blood RNA analysis can increase clinical diagnostic rate and resolve variants of uncertain significance. Genetics in Medicine 22:1005–1014.	c.930C>T	chr3	-	25778898	substitution	C>T	NM_018297	NGLY1	acceptor	49	ExonESR	Exon 6	122	Exonic A5SS	1	0	1	0	Alter ESR	43.04 % [35.2 % - 51.14 %]	0.326	0.97	0.268311
NM_018848.3:c.749G>A	Wai HA, Lord J, Lyon M, Gunning A, Kelly H, Cibin P, Seaby EG, Spiers-Fitzgerald K, Lye J, Ellard S, Thomas NS, Bunyan DJ, et al. 2020. Blood RNA analysis can increase clinical diagnostic rate and resolve variants of uncertain significance. Genetics in Medicine 22:1005–1014.	c.749G>A	chr20	-	10393414	substitution	G>A	NM_018848	MKKS	donor	-237	Exon	Exon 3	1402	Normal (single exon RT-PCR)	0	0	0	0	NTR	02.51 % [00.82 % - 05.77 %]	0.024	0	0.005668
NM_018848.3:c.803T>G	Wai HA, Lord J, Lyon M, Gunning A, Kelly H, Cibin P, Seaby EG, Spiers-Fitzgerald K, Lye J, Ellard S, Thomas NS, Bunyan DJ, et al. 2020. Blood RNA analysis can increase clinical diagnostic rate and resolve variants of uncertain significance. Genetics in Medicine 22:1005–1014.	c.803T>G	chr20	-	10393360	substitution	T>G	NM_018848	MKKS	donor	-183	Exon	Exon 3	1402	Normal (single exon RT-PCR)	0	0	0	0	NTR	03.48 % [01.41 % - 07.04 %]	0.036	0.01	0.005629
NM_019032.5:c.2559G>A	Wai HA, Lord J, Lyon M, Gunning A, Kelly H, Cibin P, Seaby EG, Spiers-Fitzgerald K, Lye J, Ellard S, Thomas NS, Bunyan DJ, et al. 2020. Blood RNA analysis can increase clinical diagnostic rate and resolve variants of uncertain significance. Genetics in Medicine 22:1005–1014.	c.2559G>A	chr1	+	150531125	substitution	G>A	NM_019032	ADAMTSL4	donor	-1	ExonESRCons	Exon 15	177	Upstream SE	1	1	0	0	Alter by SPiCE	98.41 % [91.47 % - 99.96 %]	0.982	0.61	0.559931
NM_024675.3:c.3201+5G>C	Wai HA, Lord J, Lyon M, Gunning A, Kelly H, Cibin P, Seaby EG, Spiers-Fitzgerald K, Lye J, Ellard S, Thomas NS, Bunyan DJ, et al. 2020. Blood RNA analysis can increase clinical diagnostic rate and resolve variants of uncertain significance. Genetics in Medicine 22:1005–1014.	c.3201+5G>C	chr16	-	23625320	substitution	G>C	NM_024675	PALB2	donor	5	IntronCons	Intron 11	5991	Upstream SE	1	1	0	0	Alter by SPiCE	98.41 % [91.47 % - 99.96 %]	1	0.89	0.013528
NM_024675:c.108+2T>C	Valenzuela-Palomo A, Bueno-Martínez E, Sanoguera-Miralles L, Lorca V, Fraile-Bethencourt E, Esteban-Sánchez A, Gómez-Barrero S, Carvalho S, Allen J, García-Álvarez A, Pérez-Segura P, Dorling L, et al. 2022. Splicing predictions, minigene analyses, and ACMG-AMP clinical classification of 42 germline PALB2 splice-site variants. The Journal of Pathology 256:321–334.	c.108+2T>C	chr16	-	23649389	substitution	T>C	NM_024675	PALB2	donor	2	IntronCons	Intron 2	117	exon 2 skipping	1	1	0	0	Alter by SPiCE	98.41 % [91.47 % - 99.96 %]	0.984	0.31	0.961286
NM_024675:c.109-2A>G	Valenzuela-Palomo A, Bueno-Martínez E, Sanoguera-Miralles L, Lorca V, Fraile-Bethencourt E, Esteban-Sánchez A, Gómez-Barrero S, Carvalho S, Allen J, García-Álvarez A, Pérez-Segura P, Dorling L, et al. 2022. Splicing predictions, minigene analyses, and ACMG-AMP clinical classification of 42 germline PALB2 splice-site variants. The Journal of Pathology 256:321–334.	c.109-2A>G	chr16	-	23649275	substitution	A>G	NM_024675	PALB2	acceptor	-2	IntronCons	Intron 2	117	exon 3 skipping and use of acceptor splice site 11 nt downstream of natural splice site	1	1	1	0	Alter by SPiCE	98.41 % [91.47 % - 99.96 %]	0.98	1	0.947534
NM_024675:c.109-6_109-4del	Valenzuela-Palomo A, Bueno-Martínez E, Sanoguera-Miralles L, Lorca V, Fraile-Bethencourt E, Esteban-Sánchez A, Gómez-Barrero S, Carvalho S, Allen J, García-Álvarez A, Pérez-Segura P, Dorling L, et al. 2022. Splicing predictions, minigene analyses, and ACMG-AMP clinical classification of 42 germline PALB2 splice-site variants. The Journal of Pathology 256:321–334.	c.109-6_109-4del	chr16	-	23649279_23649277	del	del	NM_024675	PALB2	acceptor	-6	IntronCons	Intron 2	117	Normal	0	0	0	0	NTR	01.85 % [00.38 % - 05.32 %]	0.044	0	0.056567
NM_024675:c.1684+4A>G	Valenzuela-Palomo A, Bueno-Martínez E, Sanoguera-Miralles L, Lorca V, Fraile-Bethencourt E, Esteban-Sánchez A, Gómez-Barrero S, Carvalho S, Allen J, García-Álvarez A, Pérez-Segura P, Dorling L, et al. 2022. Splicing predictions, minigene analyses, and ACMG-AMP clinical classification of 42 germline PALB2 splice-site variants. The Journal of Pathology 256:321–334.	c.1684+4A>G	chr16	-	23646179	substitution	A>G	NM_024675	PALB2	donor	4	IntronCons	Intron 4	4392	exon 4 skipping	1	1	0	0	Alter by SPiCE	85.91 % [79.27 % - 91.06 %]	0.698	0.39	0.858253
NM_024675:c.1685-2A>C	Valenzuela-Palomo A, Bueno-Martínez E, Sanoguera-Miralles L, Lorca V, Fraile-Bethencourt E, Esteban-Sánchez A, Gómez-Barrero S, Carvalho S, Allen J, García-Álvarez A, Pérez-Segura P, Dorling L, et al. 2022. Splicing predictions, minigene analyses, and ACMG-AMP clinical classification of 42 germline PALB2 splice-site variants. The Journal of Pathology 256:321–334.	c.1685-2A>C	chr16	-	23641792	substitution	A>C	NM_024675	PALB2	acceptor	-2	IntronCons	Intron 4	4392	use of acceptor splice site 139 nt downstream of natural splice site and use of acceptor splice site 5 nt downstream of natural splice site	1	0	1	0	Alter by SPiCE	98.41 % [91.47 % - 99.96 %]	1	0.99	0.597063
NM_024675:c.1685-2A>G	Valenzuela-Palomo A, Bueno-Martínez E, Sanoguera-Miralles L, Lorca V, Fraile-Bethencourt E, Esteban-Sánchez A, Gómez-Barrero S, Carvalho S, Allen J, García-Álvarez A, Pérez-Segura P, Dorling L, et al. 2022. Splicing predictions, minigene analyses, and ACMG-AMP clinical classification of 42 germline PALB2 splice-site variants. The Journal of Pathology 256:321–334.	c.1685-2A>G	chr16	-	23641792	substitution	A>G	NM_024675	PALB2	acceptor	-2	IntronCons	Intron 4	4392	use of acceptor splice site 139 nt downstream of natural splice site and use of acceptor splice site 88 nt upstream of natural splice site	1	0	1	0	Alter by SPiCE	98.41 % [91.47 % - 99.96 %]	1	0.99	0.507166
NM_024675:c.211+1G>A	Valenzuela-Palomo A, Bueno-Martínez E, Sanoguera-Miralles L, Lorca V, Fraile-Bethencourt E, Esteban-Sánchez A, Gómez-Barrero S, Carvalho S, Allen J, García-Álvarez A, Pérez-Segura P, Dorling L, et al. 2022. Splicing predictions, minigene analyses, and ACMG-AMP clinical classification of 42 germline PALB2 splice-site variants. The Journal of Pathology 256:321–334.	c.211+1G>A	chr16	-	23649170	substitution	G>A	NM_024675	PALB2	donor	1	IntronCons	Intron 3	1515	exon 3 skipping and use of donor splice site 48 nt downstream of natural splice site	1	1	1	0	Alter by SPiCE	98.41 % [91.47 % - 99.96 %]	0.994	1	0.976266
NM_024675:c.211+5del	Valenzuela-Palomo A, Bueno-Martínez E, Sanoguera-Miralles L, Lorca V, Fraile-Bethencourt E, Esteban-Sánchez A, Gómez-Barrero S, Carvalho S, Allen J, García-Álvarez A, Pérez-Segura P, Dorling L, et al. 2022. Splicing predictions, minigene analyses, and ACMG-AMP clinical classification of 42 germline PALB2 splice-site variants. The Journal of Pathology 256:321–334.	c.211+5del	chr16	-	23649166_23649166	del	del	NM_024675	PALB2	donor	5	IntronCons	Intron 3	1515	Normal	0	0	0	0	Alter by SPiCE	69.33 % [61.29 % - 76.59 %]	0.568	0	0.013733
NM_024675:c.2513A>C	Valenzuela-Palomo A, Bueno-Martínez E, Sanoguera-Miralles L, Lorca V, Fraile-Bethencourt E, Esteban-Sánchez A, Gómez-Barrero S, Carvalho S, Allen J, García-Álvarez A, Pérez-Segura P, Dorling L, et al. 2022. Splicing predictions, minigene analyses, and ACMG-AMP clinical classification of 42 germline PALB2 splice-site variants. The Journal of Pathology 256:321–334.	c.2513A>C	chr16	-	23640962	substitution	A>C	NM_024675	PALB2	donor	-2	ExonESRCons	Exon 5	830	intron 5 retention and use of donor splice site 106 nt downstream of natural splice site	1	0	1	0	Alter by SPiCE	98.41 % [91.47 % - 99.96 %]	0.92	0.44	0.157978
NM_024675:c.2515-2A>G	Valenzuela-Palomo A, Bueno-Martínez E, Sanoguera-Miralles L, Lorca V, Fraile-Bethencourt E, Esteban-Sánchez A, Gómez-Barrero S, Carvalho S, Allen J, García-Álvarez A, Pérez-Segura P, Dorling L, et al. 2022. Splicing predictions, minigene analyses, and ACMG-AMP clinical classification of 42 germline PALB2 splice-site variants. The Journal of Pathology 256:321–334.	c.2515-2A>G	chr16	-	23640598	substitution	A>G	NM_024675	PALB2	acceptor	-2	IntronCons	Intron 5	364	intron 5 retention	1	0	1	0	Alter by SPiCE	98.41 % [91.47 % - 99.96 %]	1	0.97	0.926107
NM_024675:c.2586+4A>T	Valenzuela-Palomo A, Bueno-Martínez E, Sanoguera-Miralles L, Lorca V, Fraile-Bethencourt E, Esteban-Sánchez A, Gómez-Barrero S, Carvalho S, Allen J, García-Álvarez A, Pérez-Segura P, Dorling L, et al. 2022. Splicing predictions, minigene analyses, and ACMG-AMP clinical classification of 42 germline PALB2 splice-site variants. The Journal of Pathology 256:321–334.	c.2586+4A>T	chr16	-	23640521	substitution	A>T	NM_024675	PALB2	donor	4	IntronCons	Intron 6	2806	Normal	0	0	0	0	Alter by SPiCE	98.41 % [91.47 % - 99.96 %]	0.96	0.21	0.011887
NM_024675:c.2587-2A>G	Valenzuela-Palomo A, Bueno-Martínez E, Sanoguera-Miralles L, Lorca V, Fraile-Bethencourt E, Esteban-Sánchez A, Gómez-Barrero S, Carvalho S, Allen J, García-Álvarez A, Pérez-Segura P, Dorling L, et al. 2022. Splicing predictions, minigene analyses, and ACMG-AMP clinical classification of 42 germline PALB2 splice-site variants. The Journal of Pathology 256:321–334.	c.2587-2A>G	chr16	-	23637720	substitution	A>G	NM_024675	PALB2	acceptor	-2	IntronCons	Intron 6	2806	use of acceptor splice site 10 nt downstream of natural splice site	1	0	1	0	Alter by SPiCE	98.41 % [91.47 % - 99.96 %]	0.986	0.68	0.955893
NM_024675:c.2748+1G>T	Valenzuela-Palomo A, Bueno-Martínez E, Sanoguera-Miralles L, Lorca V, Fraile-Bethencourt E, Esteban-Sánchez A, Gómez-Barrero S, Carvalho S, Allen J, García-Álvarez A, Pérez-Segura P, Dorling L, et al. 2022. Splicing predictions, minigene analyses, and ACMG-AMP clinical classification of 42 germline PALB2 splice-site variants. The Journal of Pathology 256:321–334.	c.2748+1G>T	chr16	-	23637556	substitution	G>T	NM_024675	PALB2	donor	1	IntronCons	Intron 7	2141	exon 7 skipping	1	1	0	0	Alter by SPiCE	98.41 % [91.47 % - 99.96 %]	0.996	0.73	0.349502
NM_024675:c.2748+2dup	Valenzuela-Palomo A, Bueno-Martínez E, Sanoguera-Miralles L, Lorca V, Fraile-Bethencourt E, Esteban-Sánchez A, Gómez-Barrero S, Carvalho S, Allen J, García-Álvarez A, Pérez-Segura P, Dorling L, et al. 2022. Splicing predictions, minigene analyses, and ACMG-AMP clinical classification of 42 germline PALB2 splice-site variants. The Journal of Pathology 256:321–334.	c.2748+2dup	chr16	-	23637555_23637555	dup	dup	NM_024675	PALB2	donor	2	IntronCons	Intron 7	2141	exon 7 skipping	1	1	0	0	Alter by SPiCE	85.91 % [79.27 % - 91.06 %]	0.746	0	0.332616
NM_024675:c.2748+4A>T	Valenzuela-Palomo A, Bueno-Martínez E, Sanoguera-Miralles L, Lorca V, Fraile-Bethencourt E, Esteban-Sánchez A, Gómez-Barrero S, Carvalho S, Allen J, García-Álvarez A, Pérez-Segura P, Dorling L, et al. 2022. Splicing predictions, minigene analyses, and ACMG-AMP clinical classification of 42 germline PALB2 splice-site variants. The Journal of Pathology 256:321–334.	c.2748+4A>T	chr16	-	23637553	substitution	A>T	NM_024675	PALB2	donor	4	IntronCons	Intron 7	2141	Normal	0	0	0	0	Alter by SPiCE	85.91 % [79.27 % - 91.06 %]	0.744	0.42	0.020698
NM_024675:c.2749-1G>T	Valenzuela-Palomo A, Bueno-Martínez E, Sanoguera-Miralles L, Lorca V, Fraile-Bethencourt E, Esteban-Sánchez A, Gómez-Barrero S, Carvalho S, Allen J, García-Álvarez A, Pérez-Segura P, Dorling L, et al. 2022. Splicing predictions, minigene analyses, and ACMG-AMP clinical classification of 42 germline PALB2 splice-site variants. The Journal of Pathology 256:321–334.	c.2749-1G>T	chr16	-	23635416	substitution	G>T	NM_024675	PALB2	acceptor	-1	IntronCons	Intron 7	2141	use of acceptor splice site 7 nt downstream of natural splice site and use of acceptor splice site 15 nt downstream of natural splice site	1	0	1	0	Alter by SPiCE + Alter by create New splice site	98.19 % [94.81 % - 99.63 %]	0.834	0.97	0.942338
NM_024675:c.2750T>C	Valenzuela-Palomo A, Bueno-Martínez E, Sanoguera-Miralles L, Lorca V, Fraile-Bethencourt E, Esteban-Sánchez A, Gómez-Barrero S, Carvalho S, Allen J, García-Álvarez A, Pérez-Segura P, Dorling L, et al. 2022. Splicing predictions, minigene analyses, and ACMG-AMP clinical classification of 42 germline PALB2 splice-site variants. The Journal of Pathology 256:321–334.	c.2750T>C	chr16	-	23635414	substitution	T>C	NM_024675	PALB2	acceptor	2	ExonESRCons	Exon 8	86	Normal	0	0	0	0	Alter by complex event	54 % [45.68 % - 62.16 %]	0.456	0.09	0.008855
NM_024675:c.2834+1G>A	Valenzuela-Palomo A, Bueno-Martínez E, Sanoguera-Miralles L, Lorca V, Fraile-Bethencourt E, Esteban-Sánchez A, Gómez-Barrero S, Carvalho S, Allen J, García-Álvarez A, Pérez-Segura P, Dorling L, et al. 2022. Splicing predictions, minigene analyses, and ACMG-AMP clinical classification of 42 germline PALB2 splice-site variants. The Journal of Pathology 256:321–334.	c.2834+1G>A	chr16	-	23635329	substitution	G>A	NM_024675	PALB2	donor	1	IntronCons	Intron 8	878	exon 8 skipping and use of donor splice site 69 nt downstream of natural splice site	1	1	1	0	Alter by SPiCE	98.41 % [91.47 % - 99.96 %]	1	0.98	0.976131
NM_024675:c.2834+2T>C	Ryu J-S, Lee H-Y, Cho EH, Yoon K-A, Kim M-K, Joo J, Lee E-S, Kang H-S, Lee S, Lee DO, Lim MC, Kong S-Y. 2020. Exon splicing analysis of intronic variants in multigene cancer panel testing for hereditary breast/ovarian cancer. Cancer Science 111:3912–3925.	c.2834+2T>C	chr16	-	23635328	substitution	T>C	NM_024675	PALB2	donor	2	IntronCons	Intron 8	878	exon 8 skipping and exon 7 to 9 skipping	1	1	0	0	Alter by SPiCE	98.41 % [91.47 % - 99.96 %]	1	0.98	0.983028
NM_024675:c.2834+3A>G	Valenzuela-Palomo A, Bueno-Martínez E, Sanoguera-Miralles L, Lorca V, Fraile-Bethencourt E, Esteban-Sánchez A, Gómez-Barrero S, Carvalho S, Allen J, García-Álvarez A, Pérez-Segura P, Dorling L, et al. 2022. Splicing predictions, minigene analyses, and ACMG-AMP clinical classification of 42 germline PALB2 splice-site variants. The Journal of Pathology 256:321–334.	c.2834+3A>G	chr16	-	23635327	substitution	A>G	NM_024675	PALB2	donor	3	IntronCons	Intron 8	878	exon 8 skipping	1	1	0	0	Alter by SPiCE	69.33 % [61.29 % - 76.59 %]	0.642	0.37	0.615302
NM_024675:c.2834+5G>A	Valenzuela-Palomo A, Bueno-Martínez E, Sanoguera-Miralles L, Lorca V, Fraile-Bethencourt E, Esteban-Sánchez A, Gómez-Barrero S, Carvalho S, Allen J, García-Álvarez A, Pérez-Segura P, Dorling L, et al. 2022. Splicing predictions, minigene analyses, and ACMG-AMP clinical classification of 42 germline PALB2 splice-site variants. The Journal of Pathology 256:321–334.	c.2834+5G>A	chr16	-	23635325	substitution	G>A	NM_024675	PALB2	donor	5	IntronCons	Intron 8	878	exon 8 skipping	1	1	0	0	Alter by SPiCE	96.71 % [92.49 % - 98.92 %]	0.786	0.71	0.067096
NM_024675:c.2834+6T>C	Valenzuela-Palomo A, Bueno-Martínez E, Sanoguera-Miralles L, Lorca V, Fraile-Bethencourt E, Esteban-Sánchez A, Gómez-Barrero S, Carvalho S, Allen J, García-Álvarez A, Pérez-Segura P, Dorling L, et al. 2022. Splicing predictions, minigene analyses, and ACMG-AMP clinical classification of 42 germline PALB2 splice-site variants. The Journal of Pathology 256:321–334.	c.2834+6T>C	chr16	-	23635324	substitution	T>C	NM_024675	PALB2	donor	6	IntronCons	Intron 8	878	Normal	0	0	0	0	Alter by SPiCE	23.61 % [16.94 % - 31.4 %]	0.146	0.12	0.034274
NM_024675:c.2834G>C	Valenzuela-Palomo A, Bueno-Martínez E, Sanoguera-Miralles L, Lorca V, Fraile-Bethencourt E, Esteban-Sánchez A, Gómez-Barrero S, Carvalho S, Allen J, García-Álvarez A, Pérez-Segura P, Dorling L, et al. 2022. Splicing predictions, minigene analyses, and ACMG-AMP clinical classification of 42 germline PALB2 splice-site variants. The Journal of Pathology 256:321–334.	c.2834G>C	chr16	-	23635330	substitution	G>C	NM_024675	PALB2	donor	-1	ExonESRCons	Exon 8	86	exon 8 skipping	1	1	0	0	Alter by SPiCE	98.41 % [91.47 % - 99.96 %]	0.962	0.57	0.008556
NM_024675:c.2996+4A>G	Valenzuela-Palomo A, Bueno-Martínez E, Sanoguera-Miralles L, Lorca V, Fraile-Bethencourt E, Esteban-Sánchez A, Gómez-Barrero S, Carvalho S, Allen J, García-Álvarez A, Pérez-Segura P, Dorling L, et al. 2022. Splicing predictions, minigene analyses, and ACMG-AMP clinical classification of 42 germline PALB2 splice-site variants. The Journal of Pathology 256:321–334.	c.2996+4A>G	chr16	-	23634286	substitution	A>G	NM_024675	PALB2	donor	4	IntronCons	Intron 9	1490	exon 9 skipping	1	1	0	0	Alter by SPiCE	85.91 % [79.27 % - 91.06 %]	0.764	0.48	0.980823
NM_024675:c.2997-1G>A	Valenzuela-Palomo A, Bueno-Martínez E, Sanoguera-Miralles L, Lorca V, Fraile-Bethencourt E, Esteban-Sánchez A, Gómez-Barrero S, Carvalho S, Allen J, García-Álvarez A, Pérez-Segura P, Dorling L, et al. 2022. Splicing predictions, minigene analyses, and ACMG-AMP clinical classification of 42 germline PALB2 splice-site variants. The Journal of Pathology 256:321–334.	c.2997-1G>A	chr16	-	23632800	substitution	G>A	NM_024675	PALB2	acceptor	-1	IntronCons	Intron 9	1490	use of acceptor splice site 2 nt downstream of natural splice site	1	0	1	0	Alter by SPiCE	98.41 % [91.47 % - 99.96 %]	1	0.99	0.969449
NM_024675:c.2997-2del	Valenzuela-Palomo A, Bueno-Martínez E, Sanoguera-Miralles L, Lorca V, Fraile-Bethencourt E, Esteban-Sánchez A, Gómez-Barrero S, Carvalho S, Allen J, García-Álvarez A, Pérez-Segura P, Dorling L, et al. 2022. Splicing predictions, minigene analyses, and ACMG-AMP clinical classification of 42 germline PALB2 splice-site variants. The Journal of Pathology 256:321–334.	c.2997-2del	chr16	-	23632801_23632801	del	del	NM_024675	PALB2	acceptor	-2	IntronCons	Intron 9	1490	exon 10 skipping and use of acceptor splice site 2 nt downstream of natural splice site	1	1	1	0	Alter by SPiCE	98.41 % [91.47 % - 99.96 %]	1	0.99	0.959839
NM_024675:c.3113+3A>G	Valenzuela-Palomo A, Bueno-Martínez E, Sanoguera-Miralles L, Lorca V, Fraile-Bethencourt E, Esteban-Sánchez A, Gómez-Barrero S, Carvalho S, Allen J, García-Álvarez A, Pérez-Segura P, Dorling L, et al. 2022. Splicing predictions, minigene analyses, and ACMG-AMP clinical classification of 42 germline PALB2 splice-site variants. The Journal of Pathology 256:321–334.	c.3113+3A>G	chr16	-	23632680	substitution	A>G	NM_024675	PALB2	donor	3	IntronCons	Intron 10	7270	exon 10 skipping and use of donor splice site 31 nt upstream of natural splice site	1	1	1	0	Alter by SPiCE	35.81 % [28.11 % - 44.1 %]	0.316	0.05	0.968996
NM_024675:c.3113+5G>C	Valenzuela-Palomo A, Bueno-Martínez E, Sanoguera-Miralles L, Lorca V, Fraile-Bethencourt E, Esteban-Sánchez A, Gómez-Barrero S, Carvalho S, Allen J, García-Álvarez A, Pérez-Segura P, Dorling L, et al. 2022. Splicing predictions, minigene analyses, and ACMG-AMP clinical classification of 42 germline PALB2 splice-site variants. The Journal of Pathology 256:321–334.	c.3113+5G>C	chr16	-	23632678	substitution	G>C	NM_024675	PALB2	donor	5	IntronCons	Intron 10	7270	use of donor splice site 31 nt upstream of natural splice site and use of donor splice site 41 nt upstream of natural splice site	1	0	1	0	Alter by SPiCE	98.41 % [91.47 % - 99.96 %]	1	0.46	0.012798
NM_024675:c.3113G>A	Valenzuela-Palomo A, Bueno-Martínez E, Sanoguera-Miralles L, Lorca V, Fraile-Bethencourt E, Esteban-Sánchez A, Gómez-Barrero S, Carvalho S, Allen J, García-Álvarez A, Pérez-Segura P, Dorling L, et al. 2022. Splicing predictions, minigene analyses, and ACMG-AMP clinical classification of 42 germline PALB2 splice-site variants. The Journal of Pathology 256:321–334.	c.3113G>A	chr16	-	23632683	substitution	G>A	NM_024675	PALB2	donor	-1	ExonESRCons	Exon 10	117	exon 10 skipping and use of donor splice site 31 nt upstream of natural splice site	1	1	1	0	Alter by SPiCE	98.41 % [91.47 % - 99.96 %]	0.984	0.74	0.989712
NM_024675:c.3114-16_3114-11del	Viakhireva I, Musatova E, Bessonova L, Shcherbatyuk Y, Korobkov S, Zhikriveckaya S, Sofronova Ya, Mironova I, Khmelkova D, Konovalov F, Baranova A, Pomerantseva E, et al. 2020. Novel intronic variant in PALB2 gene and effective prevention of Fanconi anemia in family. Familial Cancer 19:241–246.	c.3114-16_3114-11del	chr16	-	23625428_23625423	del	del	NM_024675	PALB2	acceptor	-16	IntronConsPolyTC	Intron 10	7270	exon 11 skipping	1	1	0	0	Alter by SPiCE + Alter by MES (Poly TC)	100 % [97.32 % - 100 %]	0.846	0	0.031467
NM_024675:c.3201+1G>A	Valenzuela-Palomo A, Bueno-Martínez E, Sanoguera-Miralles L, Lorca V, Fraile-Bethencourt E, Esteban-Sánchez A, Gómez-Barrero S, Carvalho S, Allen J, García-Álvarez A, Pérez-Segura P, Dorling L, et al. 2022. Splicing predictions, minigene analyses, and ACMG-AMP clinical classification of 42 germline PALB2 splice-site variants. The Journal of Pathology 256:321–334.	c.3201+1G>A	chr16	-	23625324	substitution	G>A	NM_024675	PALB2	donor	1	IntronCons	Intron 11	5991	exon 11 skipping	1	1	0	0	Alter by SPiCE	98.41 % [91.47 % - 99.96 %]	1	0.96	0.962538
NM_024675:c.3201+3_3201+4delinsTG	Valenzuela-Palomo A, Bueno-Martínez E, Sanoguera-Miralles L, Lorca V, Fraile-Bethencourt E, Esteban-Sánchez A, Gómez-Barrero S, Carvalho S, Allen J, García-Álvarez A, Pérez-Segura P, Dorling L, et al. 2022. Splicing predictions, minigene analyses, and ACMG-AMP clinical classification of 42 germline PALB2 splice-site variants. The Journal of Pathology 256:321–334.	c.3201+3_3201+4insTG	NA	NA	23625322_23625321	delins	delinsTG	NM_024675	PALB2	donor	3	IntronCons	Intron 11	5991	exon 11 skipping	1	1	0	0	Alter by SPiCE	98.41 % [91.47 % - 99.96 %]	0.994	0	0.292017
NM_024675:c.3201+5G>T	Duran-Lozano L, Montalban G, Bonache S, Moles-Fernández A, Tenés A, Castroviejo-Bermejo M, Carrasco E, López-Fernández A, Torres-Esquius S, Gadea N, Stjepanovic N, Balmaña J, et al. 2019. Alternative transcript imbalance underlying breast cancer susceptibility in a family carrying PALB2 c.3201+5G>T. Breast Cancer Res Treat 174:543–550.	c.3201+5G>T	chr16	-	23625320	substitution	G>T	NM_024675	PALB2	donor	5	IntronCons	Intron 11	5991	exon 11 and 12 skipping	1	1	0	0	Alter by SPiCE	98.41 % [91.47 % - 99.96 %]	1	0.86	0.200989
NM_024675:c.3201+6T>A	Valenzuela-Palomo A, Bueno-Martínez E, Sanoguera-Miralles L, Lorca V, Fraile-Bethencourt E, Esteban-Sánchez A, Gómez-Barrero S, Carvalho S, Allen J, García-Álvarez A, Pérez-Segura P, Dorling L, et al. 2022. Splicing predictions, minigene analyses, and ACMG-AMP clinical classification of 42 germline PALB2 splice-site variants. The Journal of Pathology 256:321–334.	c.3201+6T>A	chr16	-	23625319	substitution	T>A	NM_024675	PALB2	donor	6	IntronCons	Intron 11	5991	exon 11 skipping	1	1	0	0	Alter by SPiCE	69.33 % [61.29 % - 76.59 %]	0.604	0.26	0.017654
NM_024675:c.3348C>T	Valenzuela-Palomo A, Bueno-Martínez E, Sanoguera-Miralles L, Lorca V, Fraile-Bethencourt E, Esteban-Sánchez A, Gómez-Barrero S, Carvalho S, Allen J, García-Álvarez A, Pérez-Segura P, Dorling L, et al. 2022. Splicing predictions, minigene analyses, and ACMG-AMP clinical classification of 42 germline PALB2 splice-site variants. The Journal of Pathology 256:321–334.	c.3348C>T	chr16	-	23619187	substitution	C>T	NM_024675	PALB2	donor	-3	ExonESRCons	Exon 12	149	use of donor splice site 4 nt upstream of natural splice site and exon 12 skipping	1	1	1	0	Alter by SPiCE + Alter by create New splice site + Alter ESR	43.04 % [35.2 % - 51.14 %]	0.37	0.13	0.012628
NM_024675:c.3350+4A>G	Valenzuela-Palomo A, Bueno-Martínez E, Sanoguera-Miralles L, Lorca V, Fraile-Bethencourt E, Esteban-Sánchez A, Gómez-Barrero S, Carvalho S, Allen J, García-Álvarez A, Pérez-Segura P, Dorling L, et al. 2022. Splicing predictions, minigene analyses, and ACMG-AMP clinical classification of 42 germline PALB2 splice-site variants. The Journal of Pathology 256:321–334.	c.3350+4A>G	chr16	-	23619181	substitution	A>G	NM_024675	PALB2	donor	4	IntronCons	Intron 12	4194	use of donor splice site 4 nt downstream of natural splice site and exon 12 skipping	1	1	1	0	Alter by SPiCE + Alter by create New splice site	100 % [97.32 % - 100 %]	0.846	0.14	0.962929
NM_024675:c.3350+5G>A	Valenzuela-Palomo A, Bueno-Martínez E, Sanoguera-Miralles L, Lorca V, Fraile-Bethencourt E, Esteban-Sánchez A, Gómez-Barrero S, Carvalho S, Allen J, García-Álvarez A, Pérez-Segura P, Dorling L, et al. 2022. Splicing predictions, minigene analyses, and ACMG-AMP clinical classification of 42 germline PALB2 splice-site variants. The Journal of Pathology 256:321–334.	c.3350+5G>A	chr16	-	23619180	substitution	G>A	NM_024675	PALB2	donor	5	IntronCons	Intron 12	4194	exon 12 skipping	1	1	0	0	Alter by SPiCE	98.41 % [91.47 % - 99.96 %]	0.916	0.14	0.818876
NM_024675:c.47A>G	Valenzuela-Palomo A, Bueno-Martínez E, Sanoguera-Miralles L, Lorca V, Fraile-Bethencourt E, Esteban-Sánchez A, Gómez-Barrero S, Carvalho S, Allen J, García-Álvarez A, Pérez-Segura P, Dorling L, et al. 2022. Splicing predictions, minigene analyses, and ACMG-AMP clinical classification of 42 germline PALB2 splice-site variants. The Journal of Pathology 256:321–334.	c.47A>G	chr16	-	23652432	substitution	A>G	NM_024675	PALB2	donor	-2	ExonESRCons	Exon 1	248	use of donor splice site 17 nt upstream of natural splice site	1	0	1	0	Alter by SPiCE	98.41 % [91.47 % - 99.96 %]	0.984	0.92	0.440791
NM_024675:c.48+1G>A	Valenzuela-Palomo A, Bueno-Martínez E, Sanoguera-Miralles L, Lorca V, Fraile-Bethencourt E, Esteban-Sánchez A, Gómez-Barrero S, Carvalho S, Allen J, García-Álvarez A, Pérez-Segura P, Dorling L, et al. 2022. Splicing predictions, minigene analyses, and ACMG-AMP clinical classification of 42 germline PALB2 splice-site variants. The Journal of Pathology 256:321–334.	c.48+1G>A	chr16	-	23652430	substitution	G>A	NM_024675	PALB2	donor	1	IntronCons	Intron 1	2980	use of donor splice site 17 nt upstream of natural splice site and use of donor splice site 9 nt downstream of natural splice site	1	0	1	0	Alter by SPiCE	98.41 % [91.47 % - 99.96 %]	1	0.94	0.834536
NM_024675:c.48+2T>C	Valenzuela-Palomo A, Bueno-Martínez E, Sanoguera-Miralles L, Lorca V, Fraile-Bethencourt E, Esteban-Sánchez A, Gómez-Barrero S, Carvalho S, Allen J, García-Álvarez A, Pérez-Segura P, Dorling L, et al. 2022. Splicing predictions, minigene analyses, and ACMG-AMP clinical classification of 42 germline PALB2 splice-site variants. The Journal of Pathology 256:321–334.	c.48+2T>C	chr16	-	23652429	substitution	T>C	NM_024675	PALB2	donor	2	IntronCons	Intron 1	2980	use of donor splice site 17 nt upstream of natural splice site	1	0	1	0	Alter by SPiCE	98.41 % [91.47 % - 99.96 %]	0.99	0.94	0.919447
NM_024675:c.48+4C>T	Valenzuela-Palomo A, Bueno-Martínez E, Sanoguera-Miralles L, Lorca V, Fraile-Bethencourt E, Esteban-Sánchez A, Gómez-Barrero S, Carvalho S, Allen J, García-Álvarez A, Pérez-Segura P, Dorling L, et al. 2022. Splicing predictions, minigene analyses, and ACMG-AMP clinical classification of 42 germline PALB2 splice-site variants. The Journal of Pathology 256:321–334.	c.48+4C>T	chr16	-	23652427	substitution	C>T	NM_024675	PALB2	donor	4	IntronCons	Intron 1	2980	use of donor splice site 17 nt upstream of natural splice site	1	0	1	0	Alter by SPiCE	98.54 % [94.83 % - 99.82 %]	0.878	0.14	0.012666
NM_024675:c.48+7G>C	Valenzuela-Palomo A, Bueno-Martínez E, Sanoguera-Miralles L, Lorca V, Fraile-Bethencourt E, Esteban-Sánchez A, Gómez-Barrero S, Carvalho S, Allen J, García-Álvarez A, Pérez-Segura P, Dorling L, et al. 2022. Splicing predictions, minigene analyses, and ACMG-AMP clinical classification of 42 germline PALB2 splice-site variants. The Journal of Pathology 256:321–334.	c.48+7G>C	chr16	-	23652424	substitution	G>C	NM_024675	PALB2	donor	7	Intron	Intron 1	2980	Normal	0	0	0	0	Alter by create New splice site	23.61 % [16.94 % - 31.4 %]	0.17	0.37	0.015875
NM_024675:c.48G>A	Valenzuela-Palomo A, Bueno-Martínez E, Sanoguera-Miralles L, Lorca V, Fraile-Bethencourt E, Esteban-Sánchez A, Gómez-Barrero S, Carvalho S, Allen J, García-Álvarez A, Pérez-Segura P, Dorling L, et al. 2022. Splicing predictions, minigene analyses, and ACMG-AMP clinical classification of 42 germline PALB2 splice-site variants. The Journal of Pathology 256:321–334.	c.48G>A	chr16	-	23652431	substitution	G>A	NM_024675	PALB2	donor	-1	ExonESRCons	Exon 1	248	use of donor splice site 17 nt upstream of natural splice site and use of donor splice site 9 nt downstream of natural splice site	1	0	1	0	Alter by SPiCE	98.41 % [91.47 % - 99.96 %]	1	0.94	0.979942
NM_024675:c.49-2A>T	Valenzuela-Palomo A, Bueno-Martínez E, Sanoguera-Miralles L, Lorca V, Fraile-Bethencourt E, Esteban-Sánchez A, Gómez-Barrero S, Carvalho S, Allen J, García-Álvarez A, Pérez-Segura P, Dorling L, et al. 2022. Splicing predictions, minigene analyses, and ACMG-AMP clinical classification of 42 germline PALB2 splice-site variants. The Journal of Pathology 256:321–334.	c.49-2A>T	chr16	-	23649452	substitution	A>T	NM_024675	PALB2	acceptor	-2	IntronCons	Intron 1	2980	use of acceptor splice site 6 nt downstream of natural splice site	1	0	1	0	Alter by SPiCE	98.41 % [91.47 % - 99.96 %]	0.99	0.97	0.007562
NM_030621.4:c.1509G>A	Wai HA, Lord J, Lyon M, Gunning A, Kelly H, Cibin P, Seaby EG, Spiers-Fitzgerald K, Lye J, Ellard S, Thomas NS, Bunyan DJ, et al. 2020. Blood RNA analysis can increase clinical diagnostic rate and resolve variants of uncertain significance. Genetics in Medicine 22:1005–1014.	c.1509G>A	chr14	-	95583959	substitution	G>A	NM_030621	DICER1	donor	-1	ExonESRCons	Exon 11	133	Upstream SE	1	1	0	0	Alter by SPiCE	98.41 % [91.47 % - 99.96 %]	1	0.51	0.990724
NM_032043:c.1794+1G>A	Ryu J-S, Lee H-Y, Cho EH, Yoon K-A, Kim M-K, Joo J, Lee E-S, Kang H-S, Lee S, Lee DO, Lim MC, Kong S-Y. 2020. Exon splicing analysis of intronic variants in multigene cancer panel testing for hereditary breast/ovarian cancer. Cancer Science 111:3912–3925.	c.1794+1G>A	chr17	-	59858200	substitution	G>A	NM_032043	BRIP1	donor	1	IntronCons	Intron 12	438	use of donor splice site upstream of natural splice site	1	0	1	0	Alter by SPiCE	98.41 % [91.47 % - 99.96 %]	1	0.98	0.981441
NM_052985.3:c.3039+4A>G	Wai HA, Lord J, Lyon M, Gunning A, Kelly H, Cibin P, Seaby EG, Spiers-Fitzgerald K, Lye J, Ellard S, Thomas NS, Bunyan DJ, et al. 2020. Blood RNA analysis can increase clinical diagnostic rate and resolve variants of uncertain significance. Genetics in Medicine 22:1005–1014.	c.3039+4A>G	chr3	+	129226609	substitution	A>G	NM_052985	IFT122	donor	4	IntronCons	Intron 24	4549	Upstream SE	1	1	0	0	Alter by SPiCE	69.33 % [61.29 % - 76.59 %]	0.586	0.52	0.961025
NM_058216:c.1026+5_1026+7del	Sanoguera-Miralles L, Valenzuela-Palomo A, Bueno-Martínez E, Llovet P, Díez-Gómez B, Caloca MJ, Pérez-Segura P, Fraile-Bethencourt E, Colmena M, Carvalho S, Allen J, Easton DF, et al. 2020. Comprehensive Functional Characterization and Clinical Interpretation of 20 Splice-Site Variants of the RAD51C Gene. Cancers 12:3771.	c.1026+5_1026+7del	chr17	+	56809910_56809912	del	del	NM_058216	RAD51C	donor	5	IntronCons	Intron 8	1573	exon 8 skipping and use of donor splice site 18 nt upstream of natural splice site	1	1	1	0	Alter by SPiCE	98.54 % [94.83 % - 99.82 %]	0.862	0.88	0.982353
NM_058216:c.1026+5G>T	Sanoguera-Miralles L, Valenzuela-Palomo A, Bueno-Martínez E, Llovet P, Díez-Gómez B, Caloca MJ, Pérez-Segura P, Fraile-Bethencourt E, Colmena M, Carvalho S, Allen J, Easton DF, et al. 2020. Comprehensive Functional Characterization and Clinical Interpretation of 20 Splice-Site Variants of the RAD51C Gene. Cancers 12:3771.	c.1026+5G>T	chr17	+	56809910	substitution	G>T	NM_058216	RAD51C	donor	5	IntronCons	Intron 8	1573	exon 8 skipping and use of donor splice site 18 nt upstream of natural splice site	1	1	1	0	Alter by SPiCE	98.54 % [94.83 % - 99.82 %]	0.862	0.88	0.92495
NM_058216:c.1027-3C>G	Dragoš VŠ, Strojnik K, Klančar G, Škerl P, Stegel V, Blatnik A, Banjac M, Krajc M, Novaković S. 2022. Identification of Spliceogenic Variants beyond Canonical GT-AG Splice Sites in Hereditary Cancer Genes. International Journal of Molecular Sciences 23:7446.	c.1027-3C>G	chr17	+	56811476	substitution	C>G	NM_058216	RAD51C	acceptor	-3	IntronCons	Intron 8	1573	use of acceptor splice site 6 nt downstream of natural splice site and use of acceptor splice site 52 nt downstream of natural splice site	1	0	1	0	Alter by SPiCE	98.41 % [91.47 % - 99.96 %]	0.944	0.8	0.608117
NM_058216:c.146-3C>G	Sanoguera-Miralles L, Bueno-Martínez E, Valenzuela-Palomo A, Esteban-Sánchez A, Llinares-Burguet I, Pérez-Segura P, García-Álvarez A, Hoya M de la, Velasco-Sampedro EA. 2022. Minigene Splicing Assays Identify 20 Spliceogenic Variants of the Breast/Ovarian Cancer Susceptibility Gene RAD51C. Cancers 14:2960.	c.146-3C>G	chr17	+	56772289	substitution	C>G	NM_058216	RAD51C	acceptor	-3	IntronCons	Intron 1	2142	exon 2 skipping and use of acceptor splice 3 nt downstream of natural splice site	1	1	1	0	Alter by SPiCE	98.41 % [91.47 % - 99.96 %]	0.96	0.81	0.249446
NM_058216:c.146-3C>T	Sanoguera-Miralles L, Valenzuela-Palomo A, Bueno-Martínez E, Llovet P, Díez-Gómez B, Caloca MJ, Pérez-Segura P, Fraile-Bethencourt E, Colmena M, Carvalho S, Allen J, Easton DF, et al. 2020. Comprehensive Functional Characterization and Clinical Interpretation of 20 Splice-Site Variants of the RAD51C Gene. Cancers 12:3771.	c.146-3C>T	chr17	+	56772289	substitution	C>T	NM_058216	RAD51C	acceptor	-3	IntronCons	Intron 1	2142	Normal	0	0	0	0	Alter by SPiCE	85.91 % [79.27 % - 91.06 %]	0.682	0.17	0.00747
NM_058216:c.146-4_146-2del	Sanoguera-Miralles L, Bueno-Martínez E, Valenzuela-Palomo A, Esteban-Sánchez A, Llinares-Burguet I, Pérez-Segura P, García-Álvarez A, Hoya M de la, Velasco-Sampedro EA. 2022. Minigene Splicing Assays Identify 20 Spliceogenic Variants of the Breast/Ovarian Cancer Susceptibility Gene RAD51C. Cancers 14:2960.	c.146-4_146-2del	chr17	+	56772288_56772290	del	del	NM_058216	RAD51C	acceptor	-4	IntronCons	Intron 1	2142	exon 2 skipping and use of acceptor splice 3 nt downstream of natural splice site	1	1	1	0	Alter by SPiCE	98.41 % [91.47 % - 99.96 %]	0.972	0.93	0.999875
NM_058216:c.404+2T>C	Sanoguera-Miralles L, Bueno-Martínez E, Valenzuela-Palomo A, Esteban-Sánchez A, Llinares-Burguet I, Pérez-Segura P, García-Álvarez A, Hoya M de la, Velasco-Sampedro EA. 2022. Minigene Splicing Assays Identify 20 Spliceogenic Variants of the Breast/Ovarian Cancer Susceptibility Gene RAD51C. Cancers 14:2960.	c.404+2T>C	chr17	+	56772552	substitution	T>C	NM_058216	RAD51C	donor	2	IntronCons	Intron 2	1503	use of donor splice site 27 nt downstream of natural splice site and exon 2 skipping	1	1	1	0	Alter by SPiCE	98.41 % [91.47 % - 99.96 %]	0.962	0.97	0.99208
NM_058216:c.404+3A>G	Sanoguera-Miralles L, Bueno-Martínez E, Valenzuela-Palomo A, Esteban-Sánchez A, Llinares-Burguet I, Pérez-Segura P, García-Álvarez A, Hoya M de la, Velasco-Sampedro EA. 2022. Minigene Splicing Assays Identify 20 Spliceogenic Variants of the Breast/Ovarian Cancer Susceptibility Gene RAD51C. Cancers 14:2960.	c.404+3A>G	chr17	+	56772553	substitution	A>G	NM_058216	RAD51C	donor	3	IntronCons	Intron 2	1503	use of donor splice site 27 nt downstream of natural splice site and use of donor splice site 175 nt upstream of natural splice site	1	0	1	0	Alter by SPiCE	98.41 % [91.47 % - 99.96 %]	0.998	0.61	0.945216
NM_058216:c.404G>A	Sanoguera-Miralles L, Valenzuela-Palomo A, Bueno-Martínez E, Llovet P, Díez-Gómez B, Caloca MJ, Pérez-Segura P, Fraile-Bethencourt E, Colmena M, Carvalho S, Allen J, Easton DF, et al. 2020. Comprehensive Functional Characterization and Clinical Interpretation of 20 Splice-Site Variants of the RAD51C Gene. Cancers 12:3771.	c.404G>A	chr17	+	56772550	substitution	G>A	NM_058216	RAD51C	donor	-1	ExonESRCons	Exon 2	259	use of donor splice site 27 nt downstream of natural splice site and use of donor splice site 175 nt upstream of natural splice site	1	0	1	0	Alter by SPiCE + Alter ESR	98.41 % [91.47 % - 99.96 %]	0.92	0.85	0.993561
NM_058216:c.405-1G>C	Sanoguera-Miralles L, Bueno-Martínez E, Valenzuela-Palomo A, Esteban-Sánchez A, Llinares-Burguet I, Pérez-Segura P, García-Álvarez A, Hoya M de la, Velasco-Sampedro EA. 2022. Minigene Splicing Assays Identify 20 Spliceogenic Variants of the Breast/Ovarian Cancer Susceptibility Gene RAD51C. Cancers 14:2960.	c.405-1G>C	chr17	+	56774053	substitution	G>C	NM_058216	RAD51C	acceptor	-1	IntronCons	Intron 2	1503	exon 3 skipping and use of acceptor splice 7 nt downstream of natural splice site	1	1	1	0	Alter by SPiCE	98.41 % [91.47 % - 99.96 %]	0.998	0.99	0.982525
NM_058216:c.405-6T>A	Sanoguera-Miralles L, Valenzuela-Palomo A, Bueno-Martínez E, Llovet P, Díez-Gómez B, Caloca MJ, Pérez-Segura P, Fraile-Bethencourt E, Colmena M, Carvalho S, Allen J, Easton DF, et al. 2020. Comprehensive Functional Characterization and Clinical Interpretation of 20 Splice-Site Variants of the RAD51C Gene. Cancers 12:3771.	c.405-6T>A	chr17	+	56774048	substitution	T>A	NM_058216	RAD51C	acceptor	-6	IntronCons	Intron 2	1503	use of acceptor splice site 4 nt upstream of natural splice site and exon 3 skipping	1	1	1	0	Alter by SPiCE	98.41 % [91.47 % - 99.96 %]	0.98	0.95	0.999997
NM_058216:c.571+1del	Sanoguera-Miralles L, Bueno-Martínez E, Valenzuela-Palomo A, Esteban-Sánchez A, Llinares-Burguet I, Pérez-Segura P, García-Álvarez A, Hoya M de la, Velasco-Sampedro EA. 2022. Minigene Splicing Assays Identify 20 Spliceogenic Variants of the Breast/Ovarian Cancer Susceptibility Gene RAD51C. Cancers 14:2960.	c.571+1del	chr17	+	56774221_56774221	del	del	NM_058216	RAD51C	donor	1	IntronCons	Intron 3	6336	use of donor splice site 1 nt upstream of natural splice site	1	0	1	0	Alter by SPiCE + Alter by create New splice site	100 % [97.32 % - 100 %]	0.854	0.99	0.847809
NM_058216:c.571+4A>G	Dawson LM, Smith KN, Werdyani S, Ndikumana R, Penney C, Wiede LL, Smith KL, Pater JA, MacMillan A, Green J, Drover S, Young T-L, et al. 2020. A dominant RAD51C pathogenic splicing variant predisposes to breast and ovarian cancer in the Newfoundland population due to founder effect. Molecular Genetics & Genomic Medicine 8:e1070.	c.571+4A>G	chr17	+	56774224	substitution	A>G	NM_058216	RAD51C	donor	4	IntronCons	Intron 3	6336	exon 3 skipping	1	1	0	0	Alter by SPiCE	98.41 % [91.47 % - 99.96 %]	0.914	0.38	0.272883
NM_058216:c.571+5G>A	Sanoguera-Miralles L, Valenzuela-Palomo A, Bueno-Martínez E, Llovet P, Díez-Gómez B, Caloca MJ, Pérez-Segura P, Fraile-Bethencourt E, Colmena M, Carvalho S, Allen J, Easton DF, et al. 2020. Comprehensive Functional Characterization and Clinical Interpretation of 20 Splice-Site Variants of the RAD51C Gene. Cancers 12:3771.	c.571+5G>A	chr17	+	56774225	substitution	G>A	NM_058216	RAD51C	donor	5	IntronCons	Intron 3	6336	exon 3 skipping	1	1	0	0	Alter by SPiCE	98.41 % [91.47 % - 99.96 %]	1	0.9	0.207
NM_058216:c.572-1G>C	Sanoguera-Miralles L, Bueno-Martínez E, Valenzuela-Palomo A, Esteban-Sánchez A, Llinares-Burguet I, Pérez-Segura P, García-Álvarez A, Hoya M de la, Velasco-Sampedro EA. 2022. Minigene Splicing Assays Identify 20 Spliceogenic Variants of the Breast/Ovarian Cancer Susceptibility Gene RAD51C. Cancers 14:2960.	c.572-1G>C	chr17	+	56780556	substitution	G>C	NM_058216	RAD51C	acceptor	-1	IntronCons	Intron 3	6336	exon 4 skipping	1	1	0	0	Alter by SPiCE	98.41 % [91.47 % - 99.96 %]	1	0.99	0.95572
NM_058216:c.572-1G>T	Sanoguera-Miralles L, Valenzuela-Palomo A, Bueno-Martínez E, Llovet P, Díez-Gómez B, Caloca MJ, Pérez-Segura P, Fraile-Bethencourt E, Colmena M, Carvalho S, Allen J, Easton DF, et al. 2020. Comprehensive Functional Characterization and Clinical Interpretation of 20 Splice-Site Variants of the RAD51C Gene. Cancers 12:3771.	c.572-1G>T	chr17	+	56780556	substitution	G>T	NM_058216	RAD51C	acceptor	-1	IntronCons	Intron 3	6336	exon 4 skipping	1	1	0	0	Alter by SPiCE	98.41 % [91.47 % - 99.96 %]	1	0.99	0.961611
NM_058216:c.572-3C>G	Sanoguera-Miralles L, Bueno-Martínez E, Valenzuela-Palomo A, Esteban-Sánchez A, Llinares-Burguet I, Pérez-Segura P, García-Álvarez A, Hoya M de la, Velasco-Sampedro EA. 2022. Minigene Splicing Assays Identify 20 Spliceogenic Variants of the Breast/Ovarian Cancer Susceptibility Gene RAD51C. Cancers 14:2960.	c.572-3C>G	chr17	+	56780554	substitution	C>G	NM_058216	RAD51C	acceptor	-3	IntronCons	Intron 3	6336	exon 4 skipping	1	1	0	0	Alter by SPiCE	98.41 % [91.47 % - 99.96 %]	1	0.99	0.406498
NM_058216:c.705+3A>G	Sanoguera-Miralles L, Bueno-Martínez E, Valenzuela-Palomo A, Esteban-Sánchez A, Llinares-Burguet I, Pérez-Segura P, García-Álvarez A, Hoya M de la, Velasco-Sampedro EA. 2022. Minigene Splicing Assays Identify 20 Spliceogenic Variants of the Breast/Ovarian Cancer Susceptibility Gene RAD51C. Cancers 14:2960.	c.705+3A>G	chr17	+	56780693	substitution	A>G	NM_058216	RAD51C	donor	3	IntronCons	Intron 4	6529	exon 4 skipping	1	1	0	0	Alter by SPiCE	98.41 % [91.47 % - 99.96 %]	0.986	0.44	0.632958
NM_058216:c.705G>T	Sanoguera-Miralles L, Valenzuela-Palomo A, Bueno-Martínez E, Llovet P, Díez-Gómez B, Caloca MJ, Pérez-Segura P, Fraile-Bethencourt E, Colmena M, Carvalho S, Allen J, Easton DF, et al. 2020. Comprehensive Functional Characterization and Clinical Interpretation of 20 Splice-Site Variants of the RAD51C Gene. Cancers 12:3771.	c.705G>T	chr17	+	56780690	substitution	G>T	NM_058216	RAD51C	donor	-1	ExonESRCons	Exon 4	134	exon 4 skipping	1	1	0	0	Alter by SPiCE	98.41 % [91.47 % - 99.96 %]	0.992	0.87	0.993041
NM_058216:c.706-1G>T	Sanoguera-Miralles L, Bueno-Martínez E, Valenzuela-Palomo A, Esteban-Sánchez A, Llinares-Burguet I, Pérez-Segura P, García-Álvarez A, Hoya M de la, Velasco-Sampedro EA. 2022. Minigene Splicing Assays Identify 20 Spliceogenic Variants of the Breast/Ovarian Cancer Susceptibility Gene RAD51C. Cancers 14:2960.	c.706-1G>T	chr17	+	56787219	substitution	G>T	NM_058216	RAD51C	acceptor	-1	IntronCons	Intron 4	6529	use of acceptor splice 10 nt downstream of natural splice site	1	0	1	0	Alter by SPiCE	98.41 % [91.47 % - 99.96 %]	1	1	0.953327
NM_058216:c.706-2A>C	Sanoguera-Miralles L, Valenzuela-Palomo A, Bueno-Martínez E, Llovet P, Díez-Gómez B, Caloca MJ, Pérez-Segura P, Fraile-Bethencourt E, Colmena M, Carvalho S, Allen J, Easton DF, et al. 2020. Comprehensive Functional Characterization and Clinical Interpretation of 20 Splice-Site Variants of the RAD51C Gene. Cancers 12:3771.	c.706-2A>C	chr17	+	56787218	substitution	A>C	NM_058216	RAD51C	acceptor	-2	IntronCons	Intron 4	6529	use of acceptor splice site 10 nt downstream of natural splice site and use of acceptor splice site 52 nt downstream of natural splice site	1	0	1	0	Alter by SPiCE	98.41 % [91.47 % - 99.96 %]	1	1	0.940816
NM_058216:c.706-2A>G	Sanoguera-Miralles L, Valenzuela-Palomo A, Bueno-Martínez E, Llovet P, Díez-Gómez B, Caloca MJ, Pérez-Segura P, Fraile-Bethencourt E, Colmena M, Carvalho S, Allen J, Easton DF, et al. 2020. Comprehensive Functional Characterization and Clinical Interpretation of 20 Splice-Site Variants of the RAD51C Gene. Cancers 12:3771.	c.706-2A>G	chr17	+	56787218	substitution	A>G	NM_058216	RAD51C	acceptor	-2	IntronCons	Intron 4	6529	use of acceptor splice site 10 nt downstream of natural splice site and exon 5 skipping	1	1	1	0	Alter by SPiCE	98.41 % [91.47 % - 99.96 %]	1	1	0.954906
NM_058216:c.779G>A	Dragoš VŠ, Strojnik K, Klančar G, Škerl P, Stegel V, Blatnik A, Banjac M, Krajc M, Novaković S. 2022. Identification of Spliceogenic Variants beyond Canonical GT-AG Splice Sites in Hereditary Cancer Genes. International Journal of Molecular Sciences 23:7446.	c.779G>A	chr17	+	56787293	substitution	G>A	NM_058216	RAD51C	donor	-59	ExonESR	Exon 5	132	Normal	0	0	0	0	Alter ESR	43.04 % [35.2 % - 51.14 %]	0.344	0.01	0.00575
NM_058216:c.837+1G>T	Sanoguera-Miralles L, Bueno-Martínez E, Valenzuela-Palomo A, Esteban-Sánchez A, Llinares-Burguet I, Pérez-Segura P, García-Álvarez A, Hoya M de la, Velasco-Sampedro EA. 2022. Minigene Splicing Assays Identify 20 Spliceogenic Variants of the Breast/Ovarian Cancer Susceptibility Gene RAD51C. Cancers 14:2960.	c.837+1G>T	chr17	+	56787352	substitution	G>T	NM_058216	RAD51C	donor	1	IntronCons	Intron 5	10755	exon 5 skipping	1	1	0	0	Alter by SPiCE	98.41 % [91.47 % - 99.96 %]	1	1	0.967083
NM_058216:c.837+2T>C	Sanoguera-Miralles L, Valenzuela-Palomo A, Bueno-Martínez E, Llovet P, Díez-Gómez B, Caloca MJ, Pérez-Segura P, Fraile-Bethencourt E, Colmena M, Carvalho S, Allen J, Easton DF, et al. 2020. Comprehensive Functional Characterization and Clinical Interpretation of 20 Splice-Site Variants of the RAD51C Gene. Cancers 12:3771.	c.837+2T>C	chr17	+	56787353	substitution	T>C	NM_058216	RAD51C	donor	2	IntronCons	Intron 5	10755	exon 5 skipping and exon 4 and 5 skipping	1	1	0	0	Alter by SPiCE	98.41 % [91.47 % - 99.96 %]	1	0	0
NM_058216:c.837+4_837+7del	Sanoguera-Miralles L, Bueno-Martínez E, Valenzuela-Palomo A, Esteban-Sánchez A, Llinares-Burguet I, Pérez-Segura P, García-Álvarez A, Hoya M de la, Velasco-Sampedro EA. 2022. Minigene Splicing Assays Identify 20 Spliceogenic Variants of the Breast/Ovarian Cancer Susceptibility Gene RAD51C. Cancers 14:2960.	c.837+4_837+7del	chr17	+	56787355_56787358	del	del	NM_058216	RAD51C	donor	4	IntronCons	Intron 5	10755	exon 5 skipping	1	1	0	0	Alter by SPiCE	98.41 % [91.47 % - 99.96 %]	0.98	1	0.989329
NM_058216:c.904+1G>T	Sanoguera-Miralles L, Bueno-Martínez E, Valenzuela-Palomo A, Esteban-Sánchez A, Llinares-Burguet I, Pérez-Segura P, García-Álvarez A, Hoya M de la, Velasco-Sampedro EA. 2022. Minigene Splicing Assays Identify 20 Spliceogenic Variants of the Breast/Ovarian Cancer Susceptibility Gene RAD51C. Cancers 14:2960.	c.904+1G>T	chr17	+	56798174	substitution	G>T	NM_058216	RAD51C	donor	1	IntronCons	Intron 6	3227	use of donor splice site 4 nt downstream of natural splice site	1	0	1	0	Alter by SPiCE	98.41 % [91.47 % - 99.96 %]	0.996	0.98	0.986759
NM_058216:c.904G>A	Sanoguera-Miralles L, Bueno-Martínez E, Valenzuela-Palomo A, Esteban-Sánchez A, Llinares-Burguet I, Pérez-Segura P, García-Álvarez A, Hoya M de la, Velasco-Sampedro EA. 2022. Minigene Splicing Assays Identify 20 Spliceogenic Variants of the Breast/Ovarian Cancer Susceptibility Gene RAD51C. Cancers 14:2960.	c.904G>A	chr17	+	56798173	substitution	G>A	NM_058216	RAD51C	donor	-1	ExonESRCons	Exon 6	67	use of donor splice site 4 nt downstream of natural splice site	1	0	1	0	Alter by SPiCE	98.41 % [91.47 % - 99.96 %]	0.904	0.62	0.993599
NM_058216:c.905-2_905-1del	Sanoguera-Miralles L, Valenzuela-Palomo A, Bueno-Martínez E, Llovet P, Díez-Gómez B, Caloca MJ, Pérez-Segura P, Fraile-Bethencourt E, Colmena M, Carvalho S, Allen J, Easton DF, et al. 2020. Comprehensive Functional Characterization and Clinical Interpretation of 20 Splice-Site Variants of the RAD51C Gene. Cancers 12:3771.	c.905-2_905-1del	chr17	+	56801399_56801400	del	del	NM_058216	RAD51C	acceptor	-2	IntronCons	Intron 6	3227	exon 7 skipping	1	1	0	0	Alter by SPiCE	98.41 % [91.47 % - 99.96 %]	1	0.91	0.923917
NM_058216:c.905-2A>C	Sanoguera-Miralles L, Valenzuela-Palomo A, Bueno-Martínez E, Llovet P, Díez-Gómez B, Caloca MJ, Pérez-Segura P, Fraile-Bethencourt E, Colmena M, Carvalho S, Allen J, Easton DF, et al. 2020. Comprehensive Functional Characterization and Clinical Interpretation of 20 Splice-Site Variants of the RAD51C Gene. Cancers 12:3771.	c.905-2A>C	chr17	+	56801399	substitution	A>C	NM_058216	RAD51C	acceptor	-2	IntronCons	Intron 6	3227	exon 7 skipping	1	1	0	0	Alter by SPiCE	98.41 % [91.47 % - 99.96 %]	1	0.91	0.916562
NM_058216:c.905-2del	Sanoguera-Miralles L, Bueno-Martínez E, Valenzuela-Palomo A, Esteban-Sánchez A, Llinares-Burguet I, Pérez-Segura P, García-Álvarez A, Hoya M de la, Velasco-Sampedro EA. 2022. Minigene Splicing Assays Identify 20 Spliceogenic Variants of the Breast/Ovarian Cancer Susceptibility Gene RAD51C. Cancers 14:2960.	c.905-2del	chr17	+	56801399_56801399	del	del	NM_058216	RAD51C	acceptor	-2	IntronCons	Intron 6	3227	exon 7 skipping	1	1	0	0	Alter by SPiCE	98.41 % [91.47 % - 99.96 %]	1	0.91	0.528981
NM_058216:c.905-3_906del	Sanoguera-Miralles L, Bueno-Martínez E, Valenzuela-Palomo A, Esteban-Sánchez A, Llinares-Burguet I, Pérez-Segura P, García-Álvarez A, Hoya M de la, Velasco-Sampedro EA. 2022. Minigene Splicing Assays Identify 20 Spliceogenic Variants of the Breast/Ovarian Cancer Susceptibility Gene RAD51C. Cancers 14:2960.	c.905-3_906del	chr17	+	56801398_56801402	del	del	NM_058216	RAD51C	acceptor	-3	IntronCons	Intron 6	3227	exon 7 skipping	1	1	0	0	Alter by SPiCE	98.41 % [91.47 % - 99.96 %]	0.998	0.91	0.998856
NM_058216:c.965+1G>A	Sanoguera-Miralles L, Bueno-Martínez E, Valenzuela-Palomo A, Esteban-Sánchez A, Llinares-Burguet I, Pérez-Segura P, García-Álvarez A, Hoya M de la, Velasco-Sampedro EA. 2022. Minigene Splicing Assays Identify 20 Spliceogenic Variants of the Breast/Ovarian Cancer Susceptibility Gene RAD51C. Cancers 14:2960.	c.965+1G>A	chr17	+	56801462	substitution	G>A	NM_058216	RAD51C	donor	1	IntronCons	Intron 7	8383	exon 7 skipping	1	1	0	0	Alter by SPiCE	98.41 % [91.47 % - 99.96 %]	0.996	0.94	0.984826
NM_058216:c.965+5G>A	Sanoguera-Miralles L, Valenzuela-Palomo A, Bueno-Martínez E, Llovet P, Díez-Gómez B, Caloca MJ, Pérez-Segura P, Fraile-Bethencourt E, Colmena M, Carvalho S, Allen J, Easton DF, et al. 2020. Comprehensive Functional Characterization and Clinical Interpretation of 20 Splice-Site Variants of the RAD51C Gene. Cancers 12:3771.	c.965+5G>A	chr17	+	56801466	substitution	G>A	NM_058216	RAD51C	donor	5	IntronCons	Intron 7	8383	exon 7 skipping	1	1	0	0	Alter by SPiCE	98.41 % [91.47 % - 99.96 %]	0.998	0.92	0.95206
NM_058216:c.966-1G>C	Sanoguera-Miralles L, Bueno-Martínez E, Valenzuela-Palomo A, Esteban-Sánchez A, Llinares-Burguet I, Pérez-Segura P, García-Álvarez A, Hoya M de la, Velasco-Sampedro EA. 2022. Minigene Splicing Assays Identify 20 Spliceogenic Variants of the Breast/Ovarian Cancer Susceptibility Gene RAD51C. Cancers 14:2960.	c.966-1G>C	chr17	+	56809844	substitution	G>C	NM_058216	RAD51C	acceptor	-1	IntronCons	Intron 7	8383	exon 8 skipping and use of acceptor splice 3 nt upstream of natural splice site	1	1	1	0	Alter by SPiCE	98.41 % [91.47 % - 99.96 %]	0.996	0.84	0.924455
NM_058216:c.966-2A>G	Sanoguera-Miralles L, Valenzuela-Palomo A, Bueno-Martínez E, Llovet P, Díez-Gómez B, Caloca MJ, Pérez-Segura P, Fraile-Bethencourt E, Colmena M, Carvalho S, Allen J, Easton DF, et al. 2020. Comprehensive Functional Characterization and Clinical Interpretation of 20 Splice-Site Variants of the RAD51C Gene. Cancers 12:3771.	c.966-2A>G	chr17	+	56809843	substitution	A>G	NM_058216	RAD51C	acceptor	-2	IntronCons	Intron 7	8383	exon 8 skipping and use of acceptor splice site 3 nt upstream of natural splice site	1	1	1	0	Alter by SPiCE	98.41 % [91.47 % - 99.96 %]	0.994	0.84	0.949606
NM_058216:c.966-2A>T	Sanoguera-Miralles L, Valenzuela-Palomo A, Bueno-Martínez E, Llovet P, Díez-Gómez B, Caloca MJ, Pérez-Segura P, Fraile-Bethencourt E, Colmena M, Carvalho S, Allen J, Easton DF, et al. 2020. Comprehensive Functional Characterization and Clinical Interpretation of 20 Splice-Site Variants of the RAD51C Gene. Cancers 12:3771.	c.966-2A>T	chr17	+	56809843	substitution	A>T	NM_058216	RAD51C	acceptor	-2	IntronCons	Intron 7	8383	exon 8 skipping and use of acceptor splice site 3 nt upstream of natural splice site	1	1	1	0	Alter by SPiCE	98.41 % [91.47 % - 99.96 %]	0.994	0.84	0.959183
NM_058216:c.966-3C>A	Sanoguera-Miralles L, Valenzuela-Palomo A, Bueno-Martínez E, Llovet P, Díez-Gómez B, Caloca MJ, Pérez-Segura P, Fraile-Bethencourt E, Colmena M, Carvalho S, Allen J, Easton DF, et al. 2020. Comprehensive Functional Characterization and Clinical Interpretation of 20 Splice-Site Variants of the RAD51C Gene. Cancers 12:3771.	c.966-3C>A	chr17	+	56809842	substitution	C>A	NM_058216	RAD51C	acceptor	-3	IntronCons	Intron 7	8383	exon 8 skipping and use of acceptor splice site 3 nt upstream of natural splice site	1	1	1	0	Alter by SPiCE	98.41 % [91.47 % - 99.96 %]	0.952	0.56	0.150341
NM_080680.2:c.2682G>A	Wai HA, Lord J, Lyon M, Gunning A, Kelly H, Cibin P, Seaby EG, Spiers-Fitzgerald K, Lye J, Ellard S, Thomas NS, Bunyan DJ, et al. 2020. Blood RNA analysis can increase clinical diagnostic rate and resolve variants of uncertain significance. Genetics in Medicine 22:1005–1014.	c.2682G>A	chr6	-	33141279	substitution	G>A	NM_080680	COL11A2	donor	-1	ExonESRCons	Exon 36	54	Normal	0	0	0	0	Alter by SPiCE + Alter ESR	35.81 % [28.11 % - 44.1 %]	0.29	0.06	0.610915
NM_130799.2:c.1050-3C>G	Wai HA, Lord J, Lyon M, Gunning A, Kelly H, Cibin P, Seaby EG, Spiers-Fitzgerald K, Lye J, Ellard S, Thomas NS, Bunyan DJ, et al. 2020. Blood RNA analysis can increase clinical diagnostic rate and resolve variants of uncertain significance. Genetics in Medicine 22:1005–1014.	c.1050-3C>G	chr11	-	64573245	substitution	C>G	NM_130799	MEN1	acceptor	-3	IntronCons	Intron 7	461	IR	1	0	0	0	Alter by SPiCE	98.41 % [91.47 % - 99.96 %]	0.968	0.95	0.006785
